# Supplementary material for: Hyperglycemia Altered DNA Methylation Status and Impaired Pancreatic Differentiation from Embryonic Stem Cells
Source: Int J Mol Sci. 2021 Oct 3;22(19):10729. doi: 10.3390/ijms221910729 (PMC8509790; doi:10.3390/ijms221910729)
Supplement: Supplementary file 1 [file ijms-22-10729-s001.zip]

Archive with 3 entries (3 files):
- Figure S1, Table S2, Table S3.pdf
- Table S1_IJMS.xlsx
- Table S4_IJMS.xlsx
