# Supplementary material for: Hyperglycemia Altered DNA Methylation Status and Impaired Pancreatic Differentiation from Embryonic Stem Cells
Source: Int J Mol Sci. 2021 Oct 3;22(19):10729. doi: 10.3390/ijms221910729 (PMC8509790; doi:10.3390/ijms221910729)
Supplement: Supplementary file 1 [file ijms-22-10729-s001.zip › Table S1_IJMS.xlsx]

## Sheet: hypermethylation
Term	Count	p-value	Genes
GO:0023051~regulation of signaling	139	8.36169e-06	RASL11B, PDCD6, CBLC, EHMT1, ZFYVE28, RS1, SYNGAP1, SALL1, CCND1, CHEK2, DHX58, CPNE1, PSMD1, SOX9, RGS8, TSPYL2, EPHA8, FBXW7, ENTPD5, PRKCE, LMTK2, ATP1B2, MID1, EREG, OBSCN, STIM1, RFX4, TNIK, SHC2, HTRA1, ITPR1, CACNA1A, ITPR3, CACNA1C, UBR1, GATA2, PLA2G6, KALRN, RHOBTB1, PIK3R6, ARHGAP22, ABR, IRAK1, TERT, CHAD, UBR5, PRDM16, TP53BP2, STAP2, SKIL, TRPM4, ZBED3, BANP, RAP1GAP2, IQSEC2, CAV3,…
GO:0009966~regulation of signal transduction	126	1.07318e-05	RASL11B, PDCD6, CBLC, EHMT1, ZFYVE28, RS1, SYNGAP1, SALL1, CCND1, CHEK2, DHX58, CPNE1, PSMD1, SOX9, RGS8, TSPYL2, EPHA8, FBXW7, ENTPD5, PRKCE, MID1, EREG, OBSCN, RFX4, TNIK, SHC2, HTRA1, ITPR1, UBR1, GATA2, PLA2G6, KALRN, RHOBTB1, PIK3R6, ARHGAP22, ABR, IRAK1, TERT, CHAD, UBR5, PRDM16, TP53BP2, STAP2, SKIL, TRPM4, ZBED3, BANP, RAP1GAP2, IQSEC2, CAV3, STARD10, CIDEA, GDF1, BFAR, ABCA7, NR0B1, ALOX…
GO:0035556~intracellular signal transduction	123	1.29953e-05	RAB3C, RASL11B, PDCD6, DGKA, CBLC, EHMT1, EDNRB, SYNGAP1, RPS6KA2, CHEK2, DHX58, CPNE1, MAEL, PSMD1, SNIP1, SOX9, TCP11, STK32C, EPHA8, FBXW7, ENTPD5, PRKCE, MID1, EREG, OBSCN, DGKQ, TSSK3, TNIK, TSSK4, PDE9A, ARL9, SHC2, ITPR1, STK39, ITPR3, CACNA1C, UBR1, PLA2G6, KALRN, RHOBTB1, PIK3R6, ARHGAP22, ABR, INPP5A, IRAK1, CHAD, TP53BP2, STAP2, SKIL, TRPM4, BANP, RAP1GAP2, IQSEC2, CAV3, GDF1, ABCA7, N…
GO:0010646~regulation of cell communication	136	1.49147e-05	RASL11B, PDCD6, CBLC, EHMT1, ZFYVE28, RS1, SYNGAP1, SALL1, CCND1, CHEK2, DHX58, CPNE1, PSMD1, SOX9, RGS8, TSPYL2, EPHA8, FBXW7, ENTPD5, PRKCE, MID1, EREG, OBSCN, RFX4, TNIK, SHC2, HTRA1, ITPR1, CACNA1A, ITPR3, CACNA1C, UBR1, GATA2, PLA2G6, KALRN, RHOBTB1, PIK3R6, ARHGAP22, ABR, IRAK1, TERT, CHAD, UBR5, PRDM16, TP53BP2, STAP2, SKIL, TRPM4, ZBED3, BANP, RAP1GAP2, IQSEC2, CAV3, STARD10, CIDEA, GDF1,…
GO:0022414~reproductive process	72	3.45471e-05	TDRKH, GABRB1, MEI1, SPO11, CHD5, CGB2, CGB1, PKD1, ANTXR1, HOXA11, YY1, ADAMTS2, SALL1, EDNRB, CCND1, RPS6KA2, NUP62, MAEL, SOX9, TCP11, GAMT, PCYT1B, PLA2G4C, TEX11, TEX14, ETV2, MMP9, EREG, PCDHGA9, NCOR2, CLDN4, CATSPERG, MSH5, ANG, TSSK3, TSSK4, SRC, TUBGCP2, ABHD2, HTRA1, CREM, GATA2, PLA2G6, CACNA1H, DNAJB6, DEAF1, HSF1, MOV10L1, SLIT3, SKIL, CD55, RPL39L, ATP8B3, NOS3, ESRRB, FOXJ1, NR0B1…
GO:0000003~reproduction	72	3.60442e-05	TDRKH, GABRB1, MEI1, SPO11, CHD5, CGB2, CGB1, PKD1, ANTXR1, HOXA11, YY1, ADAMTS2, SALL1, EDNRB, CCND1, RPS6KA2, NUP62, MAEL, SOX9, TCP11, GAMT, PCYT1B, PLA2G4C, TEX11, TEX14, ETV2, MMP9, EREG, PCDHGA9, NCOR2, CLDN4, CATSPERG, MSH5, ANG, TSSK3, TSSK4, SRC, TUBGCP2, ABHD2, HTRA1, CREM, GATA2, PLA2G6, CACNA1H, DNAJB6, DEAF1, HSF1, MOV10L1, SLIT3, SKIL, CD55, RPL39L, ATP8B3, NOS3, ESRRB, FOXJ1, NR0B1…
GO:0010604~positive regulation of macromolecule metabolic process	128	3.81299e-05	PDCD6, IKZF1, NR3C1, GABPB1, ANTXR1, HOXA11, YY1, CHCHD2, EDNRB, SALL1, CCND1, RPS6KA2, CHEK2, PSMD1, SOX9, SMARCC2, EPHA8, FBXW7, PRKCE, CASK, EBF2, RUNX3, MID1, EREG, PRKAR1B, RFX4, TNIK, LMX1B, ATF5, MZF1, ZFPM1, NOTCH3, SHC2, INSIG2, INSIG1, ARX, HPN, CREM, GATA2, PLA2G6, PIK3R6, ATXN3, RAI1, SBNO2, SNX1, GALR3, IRAK1, TERT, DEAF1, NUP85, PRDM16, VPS11, STAP2, ZBTB7B, HIST1H3D, ZBED3, BANP, Z…
GO:0009893~positive regulation of metabolic process	134	6.12121e-05	PDCD6, IKZF1, NR3C1, GABPB1, ANTXR1, HOXA11, YY1, CHCHD2, EDNRB, SALL1, CCND1, RPS6KA2, CHEK2, PSMD1, SOX9, SMARCC2, EPHA8, FBXW7, ENTPD5, PRKCE, CASK, EBF2, RUNX3, MID1, EREG, PRKAR1B, RFX4, TNIK, LMX1B, ATF5, MZF1, ZFPM1, NOTCH3, SHC2, INSIG2, INSIG1, ARX, HPN, CREM, GATA2, PLA2G6, PIK3R6, ATXN3, RAI1, SBNO2, SNX1, GALR3, IRAK1, TERT, DEAF1, NUP85, PRDM16, VPS11, STAP2, ZBTB7B, HIST1H3D, ZBED3,…
GO:0022610~biological adhesion	84	6.12398e-05	SNED1, PCDHGB7, TINAGL1, PCDHGB6, ITGB4, ZC3H8, HMGB1, PKD1, ANTXR1, GLI3, COMP, RS1, TRIM29, SOX9, SCN1B, CAST, VWF, GP1BB, EPHA8, PRKCE, TNFRSF18, TFE3, CASK, ATP1B2, GTPBP4, RHOB, PCDHGA9, CLDN4, CTTN, CLDN14, LCK, CLDN9, COL4A6, RAPGEF1, PKP4, ITGA6, KIFC3, ZFPM1, DSCAML1, VCL, LTF, RAB1A, NOTCH3, NLGN2, SRC, NEDD9, NTN1, PIK3R6, IGSF9, ATXN3, SNX1, PDZD2, DNAJB6, BAG3, CDH23, DMD, CTNNA2, ZB…
GO:0007155~cell adhesion	83	8.9545e-05	SNED1, PCDHGB7, TINAGL1, PCDHGB6, ITGB4, ZC3H8, HMGB1, PKD1, ANTXR1, GLI3, COMP, RS1, TRIM29, SOX9, SCN1B, CAST, VWF, GP1BB, EPHA8, PRKCE, TNFRSF18, TFE3, CASK, ATP1B2, GTPBP4, RHOB, PCDHGA9, CLDN4, CTTN, CLDN14, LCK, CLDN9, COL4A6, RAPGEF1, PKP4, ITGA6, KIFC3, ZFPM1, DSCAML1, VCL, RAB1A, NOTCH3, NLGN2, SRC, NEDD9, NTN1, PIK3R6, IGSF9, ATXN3, SNX1, PDZD2, DNAJB6, BAG3, CDH23, DMD, CTNNA2, ZBTB7B,…
GO:0031325~positive regulation of cellular metabolic process	125	0.000108679	PDCD6, IKZF1, NR3C1, GABPB1, ANTXR1, HOXA11, YY1, CHCHD2, EDNRB, SALL1, CCND1, CHEK2, PSMD1, SOX9, SMARCC2, EPHA8, FBXW7, ENTPD5, PRKCE, CASK, EBF2, RUNX3, MID1, EREG, PRKAR1B, RFX4, TNIK, LMX1B, ATF5, MZF1, ZFPM1, NOTCH3, SHC2, INSIG2, INSIG1, HPN, CREM, GATA2, PLA2G6, PIK3R6, RAI1, SBNO2, GALR3, IRAK1, TERT, DEAF1, NUP85, PRDM16, VPS11, STAP2, ZBED3, BANP, ZFHX3, CAV3, NEK4, ESRRB, GDF1, ABCA7,…
GO:0045165~cell fate commitment	21	0.000110103	TBX1, APC2, NOTCH3, SMARCC2, NKX6-2, ARX, EBF2, CHD5, ETV2, GATA2, KLF4, DLL1, GLI3, HOXA11, RAB10, LHX3, SOX9, DSCAML1, ZFPM1, FGFR2, BMPR1A
GO:1902531~regulation of intracellular signal transduction	83	0.000120205	FLT1, PDCD6, CHD5, EHMT1, CBLC, HMGB1, SIPA1L2, JPH2, GRM4, SYNGAP1, MECOM, CHEK2, DHX58, NUP62, CPNE1, TNFAIP8L3, SOX9, HELLS, TRIM62, RFC3, RFC4, EPHA8, FBXW7, ENTPD5, PRKCE, TNFRSF18, C1QL4, MID1, MMP9, GFRA2, RHOB, EREG, TRAF7, OBSCN, ADRB3, RTN4RL1, LCK, CNKSR3, RAPGEF1, TNIK, DEPDC5, RHOQ, LTF, SHC2, SRC, MGRN1, ITPR1, UBR1, PLA2G6, KALRN, RHOBTB1, PIK3R6, GNAI2, ARHGAP22, FAM132A, ABR, IRA…
GO:0044702~single organism reproductive process	64	0.000131232	TDRKH, GABRB1, MEI1, SPO11, CHD5, CGB2, CGB1, PKD1, HOXA11, YY1, ADAMTS2, SALL1, EDNRB, CCND1, RPS6KA2, NUP62, MAEL, SOX9, TCP11, GAMT, PCYT1B, TEX11, TEX14, ETV2, MMP9, EREG, PCDHGA9, NCOR2, CATSPERG, MSH5, ANG, TSSK3, TSSK4, SRC, TUBGCP2, ABHD2, HTRA1, CREM, GATA2, PLA2G6, CACNA1H, DNAJB6, DEAF1, HSF1, MOV10L1, SLIT3, SKIL, CD55, RPL39L, ATP8B3, NOS3, ESRRB, FOXJ1, NR0B1, TDRD5, ALOX15B, TDRD1,…
GO:1902680~positive regulation of RNA biosynthetic process	69	0.000169665	ZC3H8, HMGB1, IKZF1, NR3C1, GABPB1, PKD1, CHD1, GLI3, HOXA11, YY1, CHCHD2, SALL1, MECOM, ZIC2, CHEK2, NUP62, SOX9, SMARCC2, FBXW7, TFE3, EBF2, CASK, ETV2, RUNX3, RFX4, AHRR, ITGA6, LMX1B, ATF5, MZF1, ZFPM1, RHOQ, NOTCH3, SRC, INSIG2, INSIG1, HPN, CREM, FOXK2, GATA2, DLL1, RAI1, SBNO2, GALR3, IRAK1, TERT, DEAF1, NUP85, HSF1, PRDM16, BANP, ZBED3, TBX1, ZFHX3, NEK4, ESRRB, FOXJ1, GRHL3, KLF4, NFATC4…
GO:0048839~inner ear development	17	0.000193949	GABRB3, TBX1, INSIG2, INSIG1, HPN, GRHL3, GATA2, DLL1, NTN1, GLI3, ABR, LHX3, CDH23, KCNQ4, DCHS1, SOX9, FGFR2
GO:0048609~multicellular organismal reproductive process	45	0.000201786	TDRKH, GABRB1, MEI1, SPO11, SRC, ABHD2, CREM, CHD5, CGB2, PLA2G6, CGB1, HOXA11, YY1, ADAMTS2, EDNRB, DEAF1, RPS6KA2, NUP62, HSF1, MAEL, MOV10L1, SLIT3, SOX9, SKIL, CD55, TCP11, RPL39L, GAMT, PCYT1B, NOS3, FOXJ1, NR0B1, TDRD5, EREG, PCDHGA9, NCOR2, TDRD1, TSGA10, TH, CATSPERG, SP3, PPP1R1B, ANG, TSSK3, TSSK4
GO:0044703~multi-organism reproductive process	51	0.000252536	TDRKH, MEI1, SPO11, CHD5, CGB2, CGB1, HOXA11, YY1, ADAMTS2, EDNRB, RPS6KA2, NUP62, MAEL, SOX9, TCP11, GAMT, PCYT1B, PLA2G4C, TEX11, MMP9, EREG, PCDHGA9, CLDN4, CATSPERG, ANG, TSSK3, TSSK4, SRC, ABHD2, CREM, PLA2G6, CACNA1H, DEAF1, HSF1, MOV10L1, SKIL, CD55, RPL39L, ATP8B3, NOS3, FOXJ1, NR0B1, TDRD5, TDRD1, TSGA10, TH, SP3, PPP1R1B, GNAS, FOSB, MAGED2
GO:0032504~multicellular organism reproduction	45	0.000259193	TDRKH, GABRB1, MEI1, SPO11, SRC, ABHD2, CREM, CHD5, CGB2, PLA2G6, CGB1, HOXA11, YY1, ADAMTS2, EDNRB, DEAF1, RPS6KA2, NUP62, HSF1, MAEL, MOV10L1, SLIT3, SOX9, SKIL, CD55, TCP11, RPL39L, GAMT, PCYT1B, NOS3, FOXJ1, NR0B1, TDRD5, EREG, PCDHGA9, NCOR2, TDRD1, TSGA10, TH, CATSPERG, SP3, PPP1R1B, ANG, TSSK3, TSSK4
GO:0048585~negative regulation of response to stimulus	68	0.000288906	PGLYRP2, RASL11B, PDCD6, CBLC, GLI3, ZFYVE28, SYNGAP1, MECOM, CCND1, CHEK2, DHX58, NUP62, CPNE1, PSMD1, SOX9, RGS8, APC2, HELLS, FBXW7, TRAFD1, CASK, KREMEN2, C1QL4, MMP9, NCOR2, ADRB3, CTTN, RTN4RL1, RFX4, CNKSR3, RAPGEF1, ITGA6, DEPDC5, LTF, SRC, MGRN1, SEMA3B, HTRA1, ITPR1, UBR1, GATA2, PSMA7, FAM132A, ABR, OS9, TERT, UBR5, CHAD, PRDM16, SLIT3, DMD, CTNNA2, SKIL, CLASP1, CD55, CAV3, NOS3, CIDE…
GO:0043583~ear development	18	0.000305939	GABRB3, TBX1, INSIG2, INSIG1, HPN, GRHL3, GATA2, DLL1, NTN1, GLI3, ABR, SALL1, LHX3, CDH23, KCNQ4, DCHS1, SOX9, FGFR2
GO:0051050~positive regulation of transport	50	0.000314168	GPR27, HMGB1, GLI3, NPEPPS, HHAT, JPH2, EDNRB, SNIP1, TSPO, SCN1B, FBXW7, PRKCE, CASK, ATP1B2, ANO1, STIM1, TBC1D5, RNF207, CNKSR3, ANG, RHOQ, NLGN2, SRC, STK39, GATA2, PLA2G6, MFF, DLL1, FAM132A, ABR, TERT, UBR5, VPS11, TP53BP2, DMD, CLASP1, TRPM4, ZBED3, CAV3, ABCA7, ALOX15B, SYT7, P2RX5, DPCR1, SAA1, SAE1, FGF12, C2CD2L, BMPR1A, TP73
GO:1903508~positive regulation of nucleic acid-templated transcription	67	0.000327284	ZC3H8, HMGB1, IKZF1, NR3C1, GABPB1, PKD1, GLI3, HOXA11, YY1, CHCHD2, SALL1, MECOM, ZIC2, CHEK2, NUP62, SOX9, SMARCC2, FBXW7, TFE3, EBF2, CASK, ETV2, RUNX3, RFX4, AHRR, ITGA6, LMX1B, ATF5, MZF1, ZFPM1, RHOQ, NOTCH3, SRC, INSIG2, INSIG1, CREM, FOXK2, GATA2, DLL1, RAI1, SBNO2, GALR3, IRAK1, TERT, DEAF1, NUP85, HSF1, PRDM16, BANP, ZBED3, TBX1, ZFHX3, NEK4, ESRRB, FOXJ1, GRHL3, KLF4, NFATC4, FOSL2, BC…
GO:0045893~positive regulation of transcription, DNA-templated	67	0.000327284	ZC3H8, HMGB1, IKZF1, NR3C1, GABPB1, PKD1, GLI3, HOXA11, YY1, CHCHD2, SALL1, MECOM, ZIC2, CHEK2, NUP62, SOX9, SMARCC2, FBXW7, TFE3, EBF2, CASK, ETV2, RUNX3, RFX4, AHRR, ITGA6, LMX1B, ATF5, MZF1, ZFPM1, RHOQ, NOTCH3, SRC, INSIG2, INSIG1, CREM, FOXK2, GATA2, DLL1, RAI1, SBNO2, GALR3, IRAK1, TERT, DEAF1, NUP85, HSF1, PRDM16, BANP, ZBED3, TBX1, ZFHX3, NEK4, ESRRB, FOXJ1, GRHL3, KLF4, NFATC4, FOSL2, BC…
GO:0006468~protein phosphorylation	86	0.000360517	FLT1, MAST4, GMFG, CBLC, HMGB1, PKD1, ZFYVE28, GRM4, EDNRB, SYNGAP1, MECOM, CCND1, RPS6KA2, CHEK2, NUP62, SPEG, PSMD1, TNFAIP8L3, SOX9, STK32C, TSPYL2, EPHA8, FBXW7, PRKCE, TNFRSF18, RIPK4, LMTK2, CASK, TEX14, C1QL4, MID1, MMP9, RUNX3, GFRA2, GTPBP4, EREG, TRAF7, OBSCN, ADRB3, PRKAR1B, RTN4RL1, LCK, CNKSR3, RAPGEF1, ANG, ULK1, TSSK3, TNIK, FAM20A, TSSK4, LTF, SHC2, SRC, STK39, PLA2G6, KALRN, PIK3…
GO:0045596~negative regulation of cell differentiation	38	0.000381539	NOTCH3, PGLYRP2, ZBTB46, INSIG1, HPN, SEMA3B, ZC3H8, HMGB1, GATA2, NTN1, DLL1, GLI3, EDNRB, SYNGAP1, CCND1, TERT, PRDM16, TSPO, SOX9, SKIL, TRPM4, RAP1GAP2, TBX1, ZFHX3, TRIM62, NKX6-2, CAV3, FOXJ1, NR0B1, C1QL4, EREG, NFATC4, COL5A1, ZNF536, ZFPM1, BMPR1A, LTF, TP73
GO:0031328~positive regulation of cellular biosynthetic process	81	0.000421187	ZC3H8, HMGB1, IKZF1, NR3C1, GABPB1, PKD1, CHD1, GLI3, HOXA11, YY1, CHCHD2, SALL1, MECOM, ZIC2, CHEK2, NUP62, SOX9, EIF5AL1, RFC3, SMARCC2, RFC4, FBXW7, TFE3, EBF2, CASK, ETV2, RUNX3, EREG, NCOR2, ADRB3, RFX4, AHRR, TLR8, ITGA6, LMX1B, ATF5, MZF1, ZFPM1, RHOQ, PAOX, NOTCH3, SRC, INSIG2, INSIG1, HPN, ASIP, CREM, FOXK2, GATA2, PLA2G6, DLL1, RAI1, SBNO2, GALR3, IRAK1, TERT, DEAF1, NUP85, HSF1, PRDM16…
GO:0006357~regulation of transcription from RNA polymerase II promoter	85	0.000423217	ZC3H8, CHD5, EHMT1, HMGB1, IKZF1, NR3C1, GABPB1, PKD1, CHD1, GLI3, YY1, CHCHD2, SALL1, EDNRB, CCND1, TRIM29, MAEL, SOX9, TCF19, FOXD2, NKX6-2, SMARCC2, FBXW7, TFE3, EBF2, CASK, ETV2, RUNX3, NCOR2, DGKQ, RFX4, AHRR, ITGA6, LMX1B, ATF5, MZF1, ZFPM1, RHOQ, NOTCH3, INSIG2, INSIG1, ARX, HTRA1, CREM, FOXK2, AEBP1, GATA2, DLL1, TCEAL8, RAI1, SBNO2, GALR3, TCEAL4, TERT, CUX1, DEAF1, HSF1, PRDM16, SKIL, Z…
GO:0051254~positive regulation of RNA metabolic process	69	0.000431942	ZC3H8, HMGB1, IKZF1, NR3C1, GABPB1, PKD1, CHD1, GLI3, HOXA11, YY1, CHCHD2, SALL1, MECOM, ZIC2, CHEK2, NUP62, SOX9, SMARCC2, FBXW7, TFE3, EBF2, CASK, ETV2, RUNX3, RFX4, AHRR, ITGA6, LMX1B, ATF5, MZF1, ZFPM1, RHOQ, NOTCH3, SRC, INSIG2, INSIG1, HPN, CREM, FOXK2, GATA2, DLL1, RAI1, SBNO2, GALR3, IRAK1, TERT, DEAF1, NUP85, HSF1, PRDM16, BANP, ZBED3, TBX1, ZFHX3, NEK4, ESRRB, FOXJ1, GRHL3, KLF4, NFATC4…
GO:0051093~negative regulation of developmental process	42	0.00043631	NOTCH3, PGLYRP2, ZBTB46, HPN, SEMA3B, ZC3H8, HMGB1, GATA2, NTN1, DLL1, GLI3, ABR, RAI1, EDNRB, SYNGAP1, CCND1, TERT, CHAD, PRDM16, TSPO, SOX9, CLASP1, TRPM4, RAP1GAP2, ZFHX3, TRIM62, NKX6-2, CAV3, FBXW7, FOXJ1, KLF4, EREG, NFATC4, COL5A1, ADRB3, RFX4, GNAS, ZNF536, ZFPM1, BMPR1A, LTF, TP73
GO:0007423~sensory organ development	32	0.000443422	GABRB3, BNC2, INSIG2, INSIG1, HPN, CACNA1C, HMGB1, GATA2, NTN1, DLL1, GLI3, YY1, ABR, RS1, SALL1, PRDM16, CDH23, SLC17A7, SOX9, SKIL, TBX1, LAMB2, GRHL3, KLF4, BFSP2, COL5A1, TH, LHX3, SP3, KCNQ4, DCHS1, FGFR2
GO:0051480~regulation of cytosolic calcium ion concentration	22	0.000477181	UTS2R, CAV3, PRKCE, ITPR1, CACNA1A, ITPR3, CACNA1C, HMGB1, GATA2, PLA2G6, PKD1, P2RX5, JPH2, EDNRB, CCKBR, LCK, CDH23, SAA1, DMD, CD55, CNGB1, TRPM4
GO:0009611~response to wounding	38	0.000500297	ITGB4, SRC, DGKA, ABHD2, ITPR1, ITPR3, HMGB1, GATA2, PIK3R6, GLI3, TSPO, HIST1H3D, CLASP1, VWF, CAV3, LAMB2, NOS3, GP1BB, PRKCE, CASK, GRHL3, KLF4, SYT7, RHOB, EREG, BCL9, PROCR, P2RX5, PRKAR1B, COL5A1, RTN4RL1, LCK, SYT11, DGKQ, SAA1, GNAS, ZFPM1, VCL
GO:0019953~sexual reproduction	43	0.000519593	TDRKH, MEI1, SPO11, SRC, ABHD2, CREM, CHD5, CGB2, CGB1, CACNA1H, HOXA11, YY1, ADAMTS2, EDNRB, DEAF1, RPS6KA2, NUP62, HSF1, MAEL, MOV10L1, SOX9, SKIL, CD55, TCP11, RPL39L, GAMT, PCYT1B, ATP8B3, NOS3, TEX11, FOXJ1, NR0B1, TDRD5, EREG, PCDHGA9, TDRD1, TSGA10, TH, CATSPERG, PPP1R1B, ANG, TSSK3, TSSK4
GO:0007276~gamete generation	37	0.000547943	TDRKH, MEI1, SPO11, SRC, ABHD2, CREM, CHD5, CGB2, CGB1, HOXA11, YY1, ADAMTS2, DEAF1, RPS6KA2, NUP62, HSF1, MAEL, MOV10L1, SOX9, SKIL, CD55, TCP11, RPL39L, GAMT, PCYT1B, NOS3, FOXJ1, NR0B1, TDRD5, EREG, PCDHGA9, TDRD1, TSGA10, CATSPERG, ANG, TSSK3, TSSK4
GO:0048468~cell development	89	0.000645014	GABRB3, GABRB1, MEI1, SPO11, CHD5, HMGB1, ANTXR1, GLI3, HOXA11, SALL1, EDNRB, SYNGAP1, VSIG1, RPS6KA2, CPNE1, TSPO, SOX9, SCN1B, TRIM62, NKX6-2, EPHA8, SHROOM3, RUNX3, EREG, OBSCN, CTTN, RTN4RL1, RAPGEF1, ANG, ULK1, TNIK, ATF5, ZFPM1, DSCAML1, VCL, LTF, CNGB1, RAB1A, NOTCH3, BHLHB9, SRC, ABHD2, HPN, ARX, SEMA3B, CACNA1A, GATA2, KALRN, NTN1, DLL1, IGSF9, SLITRK2, TERT, CUX1, DEAF1, CDH23, MOV10L1,…
GO:0030168~platelet activation	15	0.000667867	VWF, NOS3, SRC, GP1BB, DGKA, PRKCE, ITPR1, ITPR3, PIK3R6, RHOB, LCK, DGKQ, SAA1, GNAS, VCL
GO:2000021~regulation of ion homeostasis	17	0.000674682	UTS2R, CAV3, SRC, PRKCE, STK39, ITPR1, ITPR3, CACNA1C, P2RX5, JPH2, EDNRB, LCK, TSPO, DMD, FGF12, SCN1B, TRPM4
GO:0010557~positive regulation of macromolecule biosynthetic process	75	0.000684102	ZC3H8, HMGB1, IKZF1, NR3C1, GABPB1, PKD1, CHD1, GLI3, HOXA11, YY1, CHCHD2, SALL1, MECOM, ZIC2, CHEK2, NUP62, SOX9, EIF5AL1, RFC3, SMARCC2, RFC4, FBXW7, TFE3, EBF2, CASK, ETV2, RUNX3, EREG, NCOR2, RFX4, AHRR, TLR8, ITGA6, LMX1B, ATF5, MZF1, ZFPM1, RHOQ, NOTCH3, SRC, INSIG2, INSIG1, HPN, CREM, FOXK2, GATA2, DLL1, RAI1, SBNO2, GALR3, IRAK1, TERT, DEAF1, NUP85, HSF1, PRDM16, BANP, ZBED3, TBX1, ZFHX3,…
GO:0009892~negative regulation of metabolic process	109	0.00070255	TDRKH, TSKS, GMFG, CBLC, EHMT1, IKZF1, DAOA, YY1, ZFYVE28, ZC3H12D, EDNRB, SALL1, CCND1, TRIM29, CHEK2, CPNE1, MAEL, PSMD1, SNIP1, HIST1H2AD, SOX9, HIST1H2AB, TSPYL2, CAST, NKX6-2, SMARCC2, FBXW7, PRKCE, RUNX3, GTPBP4, EREG, PRKAR1B, ATF5, MZF1, ZFPM1, NOTCH3, INSIG2, INSIG1, ARX, CREM, STK39, CACNA1A, AEBP1, GATA2, SBNO2, GALR3, POM121C, TERT, DEAF1, NUP85, CHAD, UBR5, PRDM16, TNRC18, SKIL, HIST…
GO:0009891~positive regulation of biosynthetic process	81	0.000737125	ZC3H8, HMGB1, IKZF1, NR3C1, GABPB1, PKD1, CHD1, GLI3, HOXA11, YY1, CHCHD2, SALL1, MECOM, ZIC2, CHEK2, NUP62, SOX9, EIF5AL1, RFC3, SMARCC2, RFC4, FBXW7, TFE3, EBF2, CASK, ETV2, RUNX3, EREG, NCOR2, ADRB3, RFX4, AHRR, TLR8, ITGA6, LMX1B, ATF5, MZF1, ZFPM1, RHOQ, PAOX, NOTCH3, SRC, INSIG2, INSIG1, HPN, ASIP, CREM, FOXK2, GATA2, PLA2G6, DLL1, RAI1, SBNO2, GALR3, IRAK1, TERT, DEAF1, NUP85, HSF1, PRDM16…
GO:0048598~embryonic morphogenesis	34	0.000790083	FLT1, INSIG2, ITGB4, INSIG1, HPN, CACNA1C, GATA2, NTN1, DLL1, GLI3, HOXA11, ABR, SALL1, DNAJB6, DEAF1, SOX9, CLASP1, TBX1, TXNRD1, SHROOM3, GRHL3, ETV2, KLF4, MMP9, EXT1, COL5A1, TH, SP3, GNAS, KCNQ4, CLUAP1, DSCAML1, FGFR2, BMPR1A
GO:0042325~regulation of phosphorylation	67	0.000796122	FLT1, GMFG, CBLC, HMGB1, PKD1, ZFYVE28, GRM4, EDNRB, SYNGAP1, MECOM, CCND1, CHEK2, NUP62, TNFAIP8L3, SOX9, TSPYL2, EPHA8, FBXW7, ENTPD5, PRKCE, TNFRSF18, C1QL4, MID1, MMP9, CBFA2T3, GFRA2, GTPBP4, EREG, TRAF7, ADRB3, PRKAR1B, CCKBR, RTN4RL1, CNKSR3, RAPGEF1, TLR8, ANG, ITGA6, TNIK, FAM20A, LTF, SHC2, SRC, STK39, PLA2G6, PIK3R6, GNAI2, IRAK1, CHAD, HSF1, STAP2, DMD, ZBED3, TBX1, CAV3, GDF1, ABCA7,…
GO:0042472~inner ear morphogenesis	11	0.000831358	TBX1, ABR, INSIG2, INSIG1, HPN, KCNQ4, GRHL3, SOX9, GATA2, NTN1, FGFR2
GO:0010647~positive regulation of cell communication	73	0.000832627	GPR27, FLT1, CHD5, HMGB1, JPH2, SALL1, GRM4, DHX58, NUP62, CPNE1, PSMD1, TNFAIP8L3, SOX9, TRIM62, EPHA8, FBXW7, PRKCE, TNFRSF18, SLC39A10, MID1, MMP9, EREG, TRAF7, ANO1, ADRB3, LCK, RNF207, RAPGEF1, TNIK, SHANK2, LTF, SHC2, NLGN2, SRC, ITPR3, PLA2G6, MFF, KALRN, DLL1, PIK3R6, PSMA7, GNAI2, FAM132A, IRAK1, TERT, UBR5, HSF1, TP53BP2, STAP2, SKIL, SH3BGR, TRPM4, ZBED3, TBX1, IQSEC2, STARD10, GDF1, A…
GO:0031327~negative regulation of cellular biosynthetic process	70	0.000902295	ZC3H8, EHMT1, HMGB1, IKZF1, GLI3, ZC3H12D, YY1, SALL1, EDNRB, MECOM, CCND1, ZIC2, TRIM29, CHEK2, MAEL, SNIP1, TSPO, HIST1H2AD, SOX9, HIST1H2AB, TSPYL2, HELLS, TRIM62, NKX6-2, SMARCC2, FBXW7, CBFA2T3, RUNX3, GTPBP4, EREG, NCOR2, AHRR, ANG, ATF5, MZF1, ZFPM1, NOTCH3, SRC, INSIG2, INSIG1, ARX, CREM, CACNA1A, AEBP1, GATA2, GNAI2, FAM132A, SBNO2, MTA1, GALR3, DNAJB6, CUX1, DEAF1, HSF1, PRDM16, TNRC18,…
GO:0048568~embryonic organ development	27	0.000946238	INSIG2, INSIG1, HPN, GATA2, NTN1, DLL1, PKD1, GLI3, HOXA11, ABR, SALL1, DNAJB6, HSF1, SOX9, TBX1, ESRRB, GRHL3, TH, SP3, GNAS, KCNQ4, PLCD3, CLUAP1, ZFPM1, DSCAML1, FGFR2, BMPR1A
GO:0001932~regulation of protein phosphorylation	63	0.000950099	FLT1, GMFG, CBLC, HMGB1, PKD1, ZFYVE28, GRM4, EDNRB, SYNGAP1, MECOM, CCND1, CHEK2, NUP62, TNFAIP8L3, SOX9, TSPYL2, EPHA8, FBXW7, PRKCE, TNFRSF18, C1QL4, MID1, MMP9, GFRA2, GTPBP4, EREG, TRAF7, ADRB3, PRKAR1B, RTN4RL1, CNKSR3, RAPGEF1, TLR8, ANG, TNIK, FAM20A, LTF, SHC2, SRC, STK39, PLA2G6, PIK3R6, GNAI2, IRAK1, CHAD, HSF1, STAP2, DMD, ZBED3, TBX1, CAV3, GDF1, ABCA7, KLF4, MAPK10, MAP3K15, BMP1, P…
GO:0023056~positive regulation of signaling	73	0.00096122	GPR27, FLT1, CHD5, HMGB1, JPH2, SALL1, GRM4, DHX58, NUP62, CPNE1, PSMD1, TNFAIP8L3, SOX9, TRIM62, EPHA8, FBXW7, PRKCE, TNFRSF18, SLC39A10, MID1, MMP9, EREG, TRAF7, ANO1, ADRB3, LCK, RNF207, RAPGEF1, TNIK, SHANK2, LTF, SHC2, NLGN2, SRC, ITPR3, PLA2G6, MFF, KALRN, DLL1, PIK3R6, PSMA7, GNAI2, FAM132A, IRAK1, TERT, UBR5, HSF1, TP53BP2, STAP2, SKIL, SH3BGR, TRPM4, ZBED3, TBX1, IQSEC2, STARD10, GDF1, A…
GO:0009887~organ morphogenesis	51	0.000961754	ITGB4, PKD1, GLI3, HOXA11, COMP, YY1, RS1, SALL1, PSMD1, SOX9, CAPN1, GAMT, FBXW7, EREG, STIM1, RNF207, KCNQ4, ITGA6, FAM20A, ZFPM1, DSCAML1, LTF, SRC, INSIG2, INSIG1, HPN, HTRA1, GATA2, NTN1, DLL1, PSMA7, ABR, CHAD, SLIT3, CTNNA2, TBX1, CAV3, FOXJ1, GRHL3, BMP1, COL5A1, TH, LHX3, KIF26B, SP3, GNAS, DCHS1, PNPLA6, CLUAP1, FGFR2, BMPR1A
GO:0006796~phosphate-containing compound metabolic process	128	0.00102631	TSKS, GMFG, DGKA, CBLC, ZFYVE28, EDNRB, SYNGAP1, CCND1, RPS6KA2, CHEK2, CPNE1, PSMD1, SOX9, STK32C, TSPYL2, ACOT7, ENTPD4, EPHA8, FBXW7, ENTPD5, PRKCE, LMTK2, CASK, RUNX3, MID1, GTPBP4, EREG, OBSCN, KARS, PRKAR1B, DGKQ, ULK1, TSSK3, TNIK, TSSK4, PDE9A, MTMR1, SHC2, STK39, PLA2G6, KALRN, PIK3R6, INPP5A, GALR3, IRAK1, CHAD, PGK1, STAP2, ZBED3, NEK9, PDHA1, CAV3, NEK4, GDF1, ABCA7, MAP3K15, BMP1, AL…
GO:0042471~ear morphogenesis	12	0.00105657	TBX1, ABR, SALL1, INSIG2, INSIG1, HPN, KCNQ4, GRHL3, SOX9, GATA2, NTN1, FGFR2
GO:0048646~anatomical structure formation involved in morphogenesis	57	0.00106158	FLT1, ITGB4, PDCD6, HMGB1, GLI3, HOXA11, RS1, SALL1, SOX9, UTS2R, SHROOM3, ETV2, MMP9, RHOB, EREG, OBSCN, STIM1, RFX4, ANG, ITGA6, ANGPTL4, FAM20A, ZFPM1, NOTCH3, HTRA1, CACNA1A, GATA2, DLL1, RASIP1, PIK3R6, CACNA1H, ARHGAP22, SBNO2, TERT, DEAF1, CHAD, DMD, SKIL, CLASP1, TBX1, CAV3, NOS3, TXNRD1, FOXJ1, GRHL3, KLF4, NFATC4, COL5A1, KIF26B, SP3, GNAS, DCHS1, PNPLA6, PLCD3, CLUAP1, FGFR2, BMPR1A
GO:0007204~positive regulation of cytosolic calcium ion concentration	20	0.00108913	UTS2R, CAV3, PRKCE, ITPR1, CACNA1A, ITPR3, CACNA1C, HMGB1, GATA2, PLA2G6, PKD1, P2RX5, JPH2, EDNRB, CCKBR, LCK, SAA1, DMD, CD55, TRPM4
GO:0006793~phosphorus metabolic process	128	0.00110184	TSKS, GMFG, DGKA, CBLC, ZFYVE28, EDNRB, SYNGAP1, CCND1, RPS6KA2, CHEK2, CPNE1, PSMD1, SOX9, STK32C, TSPYL2, ACOT7, ENTPD4, EPHA8, FBXW7, ENTPD5, PRKCE, LMTK2, CASK, RUNX3, MID1, GTPBP4, EREG, OBSCN, KARS, PRKAR1B, DGKQ, ULK1, TSSK3, TNIK, TSSK4, PDE9A, MTMR1, SHC2, STK39, PLA2G6, KALRN, PIK3R6, INPP5A, GALR3, IRAK1, CHAD, PGK1, STAP2, ZBED3, NEK9, PDHA1, CAV3, NEK4, GDF1, ABCA7, MAP3K15, BMP1, AL…
GO:0006305~DNA alkylation	8	0.00111842	TDRD1, TDRKH, HELLS, MAEL, GNAS, EHMT1, MOV10L1, TDRD5
GO:0006306~DNA methylation	8	0.00111842	TDRD1, TDRKH, HELLS, MAEL, GNAS, EHMT1, MOV10L1, TDRD5
GO:0098655~cation transmembrane transport	39	0.00113264	SLC23A1, HPN, STK39, ITPR1, CACNA1A, ITPR3, CACNA1C, PLA2G6, PKD1, CACNA1H, CACNG6, JPH2, DPP6, CALHM2, PDE4B, SLC17A7, DMD, SCN1B, TRPM4, SLC12A4, SLC13A4, CAV3, PRKCE, SLC39A10, KCNAB2, ATP1B2, MMP9, ATP4B, ANO1, SLC9A3, P2RX5, STIM1, LCK, RNF207, CNKSR3, KCNQ4, RHCG, FGF12, CNGB1
GO:0098742~cell-cell adhesion via plasma-membrane adhesion molecules	18	0.00113553	PCDHGB7, PCDHGB6, CADM4, PCDHGC4, PCDHGC3, KLF4, PKD1, IGSF9, PCDHGA9, PCDHGA10, PCDHGA11, PCDHGA12, CLDN4, CLDN14, CLDN9, CDH23, DCHS1, DSCAML1
GO:0035725~sodium ion transmembrane transport	13	0.00115153	SLC13A4, CAV3, SLC23A1, PRKCE, STK39, ATP1B2, SLC9A3, CNKSR3, SLC17A7, DMD, FGF12, SCN1B, TRPM4
GO:0090596~sensory organ morphogenesis	19	0.00116579	TBX1, INSIG2, INSIG1, HPN, GRHL3, GATA2, DLL1, NTN1, GLI3, YY1, RS1, ABR, SALL1, COL5A1, TH, SP3, KCNQ4, SOX9, FGFR2
GO:0001708~cell fate specification	10	0.00119745	TBX1, APC2, NKX6-2, LHX3, ETV2, SOX9, DLL1, GLI3, BMPR1A, HOXA11
GO:0016310~phosphorylation	97	0.00122102	GMFG, DGKA, CBLC, ZFYVE28, EDNRB, SYNGAP1, CCND1, RPS6KA2, CHEK2, PSMD1, SOX9, STK32C, TSPYL2, EPHA8, FBXW7, ENTPD5, PRKCE, LMTK2, CASK, RUNX3, MID1, GTPBP4, EREG, OBSCN, PRKAR1B, DGKQ, ULK1, TSSK3, TNIK, TSSK4, SHC2, STK39, PLA2G6, KALRN, PIK3R6, IRAK1, CHAD, PGK1, STAP2, ZBED3, NEK9, CAV3, NEK4, GDF1, ABCA7, MAP3K15, BMP1, PPP1R1B, CDK2, FGF12, MUC20, FGFR2, BMPR1A, TP73, FLT1, MAST4, HMGB1, PK…
GO:0045935~positive regulation of nucleobase-containing compound metabolic process	76	0.00124195	ZC3H8, HMGB1, IKZF1, NR3C1, GABPB1, PKD1, CHD1, GLI3, HOXA11, YY1, CHCHD2, SALL1, MECOM, ZIC2, CHEK2, NUP62, SOX9, RFC3, SMARCC2, RFC4, FBXW7, ENTPD5, TFE3, EBF2, CASK, ETV2, RUNX3, EREG, ADRB3, RFX4, AHRR, ITGA6, LMX1B, ATF5, MZF1, ZFPM1, RHOQ, NOTCH3, SRC, INSIG2, INSIG1, HPN, CREM, FOXK2, GATA2, DLL1, RAI1, SBNO2, GALR3, IRAK1, TERT, DEAF1, NUP85, HSF1, PRDM16, BANP, ZBED3, TBX1, ZFHX3, NEK4, …
GO:0010648~negative regulation of cell communication	58	0.00124562	RASL11B, PDCD6, CBLC, GLI3, ZFYVE28, SYNGAP1, MECOM, CCND1, DHX58, NUP62, CPNE1, PSMD1, SOX9, RGS8, APC2, HELLS, FBXW7, KREMEN2, C1QL4, MMP9, ADRB3, CTTN, RTN4RL1, RFX4, CNKSR3, RAPGEF1, ITGA6, DEPDC5, SHANK2, LTF, SRC, MGRN1, HTRA1, ITPR1, UBR1, GATA2, PLA2G6, PSMA7, GNAI2, TERT, CHAD, PRDM16, SLIT3, DMD, SKIL, IQSEC2, CAV3, NOS3, CIDEA, NR0B1, BFAR, KLF4, DLK1, NFATC4, SYT11, ZNF536, RGS11, TP73
GO:0051173~positive regulation of nitrogen compound metabolic process	80	0.00127918	ZC3H8, HMGB1, IKZF1, NR3C1, GABPB1, PKD1, CHD1, GLI3, HOXA11, YY1, CHCHD2, SALL1, MECOM, ZIC2, CHEK2, NUP62, SOX9, EIF5AL1, RFC3, SMARCC2, RFC4, FBXW7, ENTPD5, TFE3, EBF2, CASK, ETV2, RUNX3, EREG, NCOR2, ADRB3, RFX4, AHRR, ITGA6, LMX1B, ATF5, MZF1, ZFPM1, RHOQ, PAOX, NOTCH3, SRC, INSIG2, INSIG1, HPN, CREM, FOXK2, GATA2, PLA2G6, DLL1, RAI1, SBNO2, GALR3, IRAK1, TERT, DEAF1, NUP85, HSF1, PRDM16, BA…
GO:0023057~negative regulation of signaling	58	0.00128393	RASL11B, PDCD6, CBLC, GLI3, ZFYVE28, SYNGAP1, MECOM, CCND1, DHX58, NUP62, CPNE1, PSMD1, SOX9, RGS8, APC2, HELLS, FBXW7, KREMEN2, C1QL4, MMP9, ADRB3, CTTN, RTN4RL1, RFX4, CNKSR3, RAPGEF1, ITGA6, DEPDC5, SHANK2, LTF, SRC, MGRN1, HTRA1, ITPR1, UBR1, GATA2, PLA2G6, PSMA7, GNAI2, TERT, CHAD, PRDM16, SLIT3, DMD, SKIL, IQSEC2, CAV3, NOS3, CIDEA, NR0B1, BFAR, KLF4, DLK1, NFATC4, SYT11, ZNF536, RGS11, TP73
GO:0042060~wound healing	32	0.00130597	SRC, DGKA, ITPR1, ITPR3, HMGB1, GATA2, PIK3R6, GLI3, HIST1H3D, CLASP1, VWF, CAV3, NOS3, GP1BB, PRKCE, CASK, GRHL3, SYT7, RHOB, EREG, BCL9, PROCR, P2RX5, PRKAR1B, COL5A1, LCK, SYT11, DGKQ, SAA1, GNAS, ZFPM1, VCL
GO:0021953~central nervous system neuron differentiation	15	0.00134587	GABRB1, SMARCC2, NKX6-2, ARX, CACNA1A, CHD5, GATA2, GLI3, SALL1, LHX3, SLIT3, ATF5, MDGA1, SCN1B, FGFR2
GO:0009890~negative regulation of biosynthetic process	70	0.00136192	ZC3H8, EHMT1, HMGB1, IKZF1, GLI3, ZC3H12D, YY1, SALL1, EDNRB, MECOM, CCND1, ZIC2, TRIM29, CHEK2, MAEL, SNIP1, TSPO, HIST1H2AD, SOX9, HIST1H2AB, TSPYL2, HELLS, TRIM62, NKX6-2, SMARCC2, FBXW7, CBFA2T3, RUNX3, GTPBP4, EREG, NCOR2, AHRR, ANG, ATF5, MZF1, ZFPM1, NOTCH3, SRC, INSIG2, INSIG1, ARX, CREM, CACNA1A, AEBP1, GATA2, GNAI2, FAM132A, SBNO2, MTA1, GALR3, DNAJB6, CUX1, DEAF1, HSF1, PRDM16, TNRC18,…
GO:1904062~regulation of cation transmembrane transport	17	0.0013883	CAV3, PRKCE, STK39, KCNAB2, ATP1B2, CACNA1C, PLA2G6, MMP9, JPH2, DPP6, STIM1, RNF207, CNKSR3, PDE4B, DMD, FGF12, SCN1B
GO:1902305~regulation of sodium ion transmembrane transport	8	0.00140961	CAV3, PRKCE, CNKSR3, STK39, DMD, ATP1B2, FGF12, SCN1B
GO:0032880~regulation of protein localization	49	0.00147972	GPR27, HMGB1, PKD1, GLI3, NPEPPS, HHAT, TRIM29, NUP62, SNIP1, APC2, FBXW7, PRKCE, KCNAB2, ANO1, TLR8, ANG, RHOQ, RAPGEF4, NLGN2, SRC, ITPR1, CACNA1A, ITPR3, CACNA1C, PLA2G6, MFF, KALRN, FAM132A, DNAJB6, OS9, TERT, UBR5, VPS11, TP53BP2, CEP72, TRPM4, ZBED3, CAV3, CIDEA, ALOX15B, SYT7, SYT11, DPCR1, SAA1, GNAS, SAE1, C2CD2L, BMPR1A, TP73
GO:0010605~negative regulation of macromolecule metabolic process	100	0.00149651	TDRKH, GMFG, CBLC, EHMT1, IKZF1, YY1, ZFYVE28, ZC3H12D, EDNRB, SALL1, CCND1, TRIM29, CHEK2, CPNE1, MAEL, PSMD1, SNIP1, HIST1H2AD, SOX9, HIST1H2AB, TSPYL2, CAST, NKX6-2, SMARCC2, FBXW7, PRKCE, RUNX3, GTPBP4, EREG, PRKAR1B, ATF5, MZF1, ZFPM1, NOTCH3, ARX, CREM, STK39, AEBP1, GATA2, SBNO2, POM121C, TERT, DEAF1, NUP85, CHAD, UBR5, PRDM16, TNRC18, SKIL, HIST1H3D, ZBED3, BANP, ZFHX3, CAV3, ABCA7, NR0B1…
GO:0050796~regulation of insulin secretion	15	0.00150158	GPR27, NLGN2, PRKCE, ITPR1, CACNA1A, ITPR3, CACNA1C, PLA2G6, SYT7, FAM132A, ANO1, GNAS, C2CD2L, TRPM4, RAPGEF4
GO:0030001~metal ion transport	43	0.00153699	SLC23A1, HPN, STK39, ITPR1, CACNA1A, ITPR3, CACNA1C, PLA2G6, PKD1, CACNA1H, GNAI2, CACNG6, JPH2, DPP6, CDH23, PDE4B, TSPO, SLC17A7, DMD, SCN1B, TRPM4, SLC12A4, SLC13A4, CAV3, NOS3, PRKCE, LMTK2, SLC39A10, CASK, KCNAB2, ATP1B2, ATP4B, SLC9A3, P2RX5, STIM1, LCK, RNF207, CNKSR3, CDK2, KCNQ4, MAGED2, FGF12, CNGB1
GO:0006811~ion transport	68	0.001542	GABRB3, GABRB1, SLC23A1, PKD1, JPH2, SLC22A15, SLC22A17, PDE4B, TSPO, TMEM109, SLC16A8, SLC16A2, SCN1B, SLC13A4, GRID1, PRKCE, LMTK2, SLC39A10, CASK, KCNAB2, ATP1B2, MMP9, SLC22A23, SLC9A3, ANO1, STIM1, SLC7A8, LCK, RNF207, CNKSR3, KCNQ4, RHCG, SLC25A13, LTF, CNGB1, NLGN2, SLC43A2, TMEM63B, HPN, ATP10D, STK39, ITPR1, CACNA1A, ITPR3, CACNA1C, PLA2G6, CACNA1H, GNAI2, CACNG6, DPP6, CALHM2, CDH23, SL…
GO:0030182~neuron differentiation	59	0.0016775	GABRB3, GABRB1, CHD5, HMGB1, GLI3, SALL1, EDNRB, SYNGAP1, CPNE1, TSPO, SOX9, SCN1B, NKX6-2, SMARCC2, EPHA8, RUNX3, CTTN, RTN4RL1, RAPGEF1, ULK1, TNIK, LMX1B, ATF5, DSCAML1, VCL, CNGB1, NOTCH3, BHLHB9, ARX, SEMA3B, CACNA1A, GATA2, KALRN, NTN1, DLL1, IGSF9, SLITRK2, CUX1, CDH23, SLIT3, DMD, CTNNA2, SKIL, RAP1GAP2, LINGO3, LAMB2, KLF4, NFATC4, RAB10, EXT1, EFNA2, TH, LHX3, KIF26B, ZNF536, MDGA1, FGF…
GO:0044093~positive regulation of molecular function	82	0.00169967	FLT1, PDCD6, GMFG, CHM, HMGB1, SIPA1L2, PKD1, ANTXR1, DAOA, JPH2, GRM4, SYNGAP1, CCND1, ZIC2, PSMD1, TNFAIP8L3, RGS8, TRIM62, RFC3, RFC4, EPHA8, FBXW7, PRKCE, RIPK4, EBF2, SLC39A10, RAB3IL1, ATP1B2, MMP9, GFRA2, EREG, TRAF7, ACAP3, OBSCN, STIM1, ADRB3, PRKAR1B, TBC1D5, LCK, RNF207, CNKSR3, RAPGEF1, ANG, PKP4, ITGA6, TNIK, FAM20A, TSSK4, DEPDC5, RAPGEF4, LTF, SHC2, SRC, STK39, KALRN, PIK3R6, PSMA7…
GO:0032570~response to progesterone	7	0.00179712	GABRB1, CLDN4, SRC, ABHD2, CATSPERG, FOSB, TSPO
GO:0007140~male meiosis	7	0.00179712	TDRKH, MEI1, SPO11, TEX11, MAEL, MOV10L1, TEX14
GO:0007156~homophilic cell adhesion via plasma membrane adhesion molecules	14	0.00179985	PCDHGB7, PCDHGB6, CADM4, PCDHGC4, PCDHGC3, PKD1, IGSF9, PCDHGA9, PCDHGA10, PCDHGA11, PCDHGA12, CDH23, DCHS1, DSCAML1
GO:0006812~cation transport	49	0.00187726	SLC23A1, PKD1, JPH2, PDE4B, TSPO, SCN1B, SLC13A4, PRKCE, LMTK2, SLC39A10, CASK, KCNAB2, ATP1B2, MMP9, SLC9A3, ANO1, STIM1, SLC7A8, LCK, RNF207, CNKSR3, KCNQ4, RHCG, CNGB1, HPN, ATP10D, STK39, ITPR1, CACNA1A, ITPR3, CACNA1C, PLA2G6, CACNA1H, GNAI2, CACNG6, DPP6, CALHM2, CDH23, SLC17A7, DMD, TRPM4, SLC12A4, CAV3, NOS3, ATP4B, P2RX5, CDK2, MAGED2, FGF12
GO:1902106~negative regulation of leukocyte differentiation	10	0.00197308	PGLYRP2, ZBTB46, PRDM16, ZC3H8, FOXJ1, HMGB1, GATA2, ZFPM1, GLI3, LTF
GO:0035295~tube development	33	0.00197468	ITGB4, SRC, SLC23A1, HMGB1, GATA2, NTN1, DLL1, PKD1, RASIP1, GLI3, HOXA11, ADAMTS2, SALL1, EDNRB, DEAF1, SOX9, TBX1, NOS3, SHROOM3, FOXJ1, GRHL3, RHOB, NFATC4, LHX3, CCKBR, KIF26B, DPPA2, SP3, DCHS1, ITGA6, CLUAP1, FGFR2, BMPR1A
GO:0051049~regulation of transport	80	0.00200788	GPR27, RAB3C, HMGB1, PKD1, GLI3, RPH3A, NPEPPS, HHAT, JPH2, EDNRB, NUP62, PDE4B, SNIP1, TSPO, TMEM109, SCN1B, APC2, UTS2R, FBXW7, PRKCE, CASK, KCNAB2, ATP1B2, MMP9, ANO1, STIM1, TBC1D5, RNF207, CNKSR3, KCNQ4, TLR8, ANG, RHOQ, RAPGEF4, NLGN2, SRC, INSIG1, STK39, ITPR1, CACNA1A, ITPR3, CACNA1C, GATA2, PLA2G6, MFF, DLL1, CACNA1H, GNAI2, CACNG6, FAM132A, ABR, DPP6, OS9, POM121C, TERT, NUP85, UBR5, VP…
GO:0043551~regulation of phosphatidylinositol 3-kinase activity	7	0.002041	FLT1, CCKBR, SRC, EPHA8, TNFAIP8L3, KLF4, PIK3R6
GO:0031399~regulation of protein modification process	75	0.00205548	FLT1, PHF23, GMFG, CBLC, HMGB1, PKD1, ZFYVE28, GRM4, EDNRB, SYNGAP1, MECOM, CCND1, CHEK2, NUP62, TSPO, PSMD1, TNFAIP8L3, SOX9, TSPYL2, EPHA8, FBXW7, PRKCE, TNFRSF18, FBXO2, SLC39A10, C1QL4, MID1, MMP9, GFRA2, GTPBP4, EREG, TRAF7, ADRB3, PRKAR1B, RTN4RL1, DPPA2, CNKSR3, RAPGEF1, SPOPL, TLR8, ANG, TNIK, FAM20A, LTF, SHC2, SRC, STK39, GATA2, PLA2G6, PIK3R6, PSMA7, GNAI2, MTA1, IRAK1, UBR5, CHAD, HSF…
GO:0035774~positive regulation of insulin secretion involved in cellular response to glucose stimulus	6	0.00205575	FAM132A, GPR27, ANO1, PLA2G6, C2CD2L, TRPM4
GO:0045934~negative regulation of nucleobase-containing compound metabolic process	64	0.00209788	ZC3H8, EHMT1, HMGB1, IKZF1, GLI3, YY1, SALL1, EDNRB, MECOM, CCND1, ZIC2, TRIM29, CHEK2, MAEL, TSPO, HIST1H2AD, SOX9, HIST1H2AB, TSPYL2, HELLS, TRIM62, NKX6-2, SMARCC2, FBXW7, CBFA2T3, RUNX3, GTPBP4, EREG, NCOR2, AHRR, ATF5, MZF1, ZFPM1, NOTCH3, SRC, ARX, CREM, AEBP1, GATA2, GNAI2, SBNO2, MTA1, GALR3, DNAJB6, TERT, CUX1, DEAF1, UBR5, HSF1, PRDM16, TNRC18, SKIL, HIST1H3D, ZFHX3, FOXJ1, NR0B1, KLF4,…
GO:0019220~regulation of phosphate metabolic process	73	0.00210032	TSKS, FLT1, GMFG, CBLC, HMGB1, PKD1, ZFYVE28, GRM4, EDNRB, SYNGAP1, MECOM, CCND1, CHEK2, NUP62, TSPO, TNFAIP8L3, SOX9, TSPYL2, EPHA8, FBXW7, ENTPD5, PRKCE, TNFRSF18, SLC39A10, C1QL4, MID1, MMP9, CBFA2T3, GFRA2, GTPBP4, EREG, TRAF7, ADRB3, PRKAR1B, CCKBR, RTN4RL1, CNKSR3, RAPGEF1, TLR8, ANG, ITGA6, TNIK, FAM20A, LTF, SHC2, SRC, STK39, PLA2G6, PIK3R6, GNAI2, GALR3, IRAK1, CHAD, HSF1, STAP2, DMD, ZB…
GO:0051174~regulation of phosphorus metabolic process	73	0.0021224	TSKS, FLT1, GMFG, CBLC, HMGB1, PKD1, ZFYVE28, GRM4, EDNRB, SYNGAP1, MECOM, CCND1, CHEK2, NUP62, TSPO, TNFAIP8L3, SOX9, TSPYL2, EPHA8, FBXW7, ENTPD5, PRKCE, TNFRSF18, SLC39A10, C1QL4, MID1, MMP9, CBFA2T3, GFRA2, GTPBP4, EREG, TRAF7, ADRB3, PRKAR1B, CCKBR, RTN4RL1, CNKSR3, RAPGEF1, TLR8, ANG, ITGA6, TNIK, FAM20A, LTF, SHC2, SRC, STK39, PLA2G6, PIK3R6, GNAI2, GALR3, IRAK1, CHAD, HSF1, STAP2, DMD, ZB…
GO:0010628~positive regulation of gene expression	76	0.00212639	ZC3H8, HMGB1, IKZF1, NR3C1, GABPB1, PKD1, CHD1, GLI3, HOXA11, YY1, CHCHD2, SALL1, MECOM, ZIC2, RPS6KA2, CHEK2, NUP62, SOX9, EIF5AL1, SMARCC2, FBXW7, TFE3, EBF2, CASK, ETV2, RUNX3, NCOR2, RFX4, RNF207, AHRR, ITGA6, LMX1B, ATF5, MZF1, ZFPM1, RHOQ, NOTCH3, SRC, INSIG2, INSIG1, HPN, ARX, CREM, FOXK2, GATA2, DLL1, RAI1, SBNO2, GALR3, IRAK1, TERT, DEAF1, NUP85, HSF1, PRDM16, ZBTB7B, HIST1H3D, BANP, ZBE…
GO:0000904~cell morphogenesis involved in differentiation	40	0.00214106	RAB1A, BHLHB9, SRC, HPN, ARX, SEMA3B, CACNA1A, ANTXR1, NTN1, KALRN, GLI3, SALL1, SYNGAP1, VSIG1, SLITRK2, CUX1, SLIT3, SOX9, CTNNA2, SKIL, CLASP1, SCN1B, TRIM62, LINGO3, LAMB2, EPHA8, NFATC4, RAB10, EXT1, EFNA2, LHX3, CTTN, KIF26B, RADIL, ULK1, TNIK, ZFPM1, DSCAML1, FGFR2, VCL
GO:0048562~embryonic organ morphogenesis	20	0.00218908	TBX1, INSIG2, INSIG1, HPN, GRHL3, GATA2, DLL1, NTN1, GLI3, HOXA11, ABR, SALL1, TH, SP3, GNAS, KCNQ4, SOX9, DSCAML1, CLUAP1, FGFR2
GO:0043046~DNA methylation involved in gamete generation	5	0.00220685	TDRD1, TDRKH, MAEL, MOV10L1, TDRD5
GO:0009967~positive regulation of signal transduction	66	0.00222295	GPR27, FLT1, CHD5, HMGB1, JPH2, SALL1, GRM4, DHX58, NUP62, CPNE1, PSMD1, TNFAIP8L3, SOX9, TRIM62, EPHA8, FBXW7, PRKCE, TNFRSF18, SLC39A10, MID1, MMP9, EREG, TRAF7, ADRB3, LCK, RAPGEF1, TNIK, LTF, SHC2, NLGN2, SRC, PLA2G6, MFF, DLL1, PIK3R6, PSMA7, GNAI2, FAM132A, IRAK1, TERT, UBR5, HSF1, TP53BP2, STAP2, SKIL, SH3BGR, TRPM4, ZBED3, TBX1, STARD10, GDF1, ABCA7, ALOX15B, NFATC4, MAPK10, P2RX5, MAP3K1…
GO:2000649~regulation of sodium ion transmembrane transporter activity	7	0.00230908	CAV3, PRKCE, CNKSR3, STK39, DMD, FGF12, SCN1B
GO:0009968~negative regulation of signal transduction	53	0.00237276	RASL11B, PDCD6, CBLC, GLI3, ZFYVE28, SYNGAP1, MECOM, CCND1, DHX58, NUP62, CPNE1, PSMD1, SOX9, RGS8, APC2, HELLS, FBXW7, KREMEN2, C1QL4, MMP9, ADRB3, CTTN, RTN4RL1, RFX4, CNKSR3, RAPGEF1, ITGA6, DEPDC5, LTF, SRC, MGRN1, HTRA1, ITPR1, UBR1, GATA2, PSMA7, TERT, CHAD, PRDM16, SLIT3, DMD, SKIL, CAV3, NOS3, CIDEA, NR0B1, BFAR, KLF4, DLK1, NFATC4, ZNF536, RGS11, TP73
GO:0060341~regulation of cellular localization	43	0.00243785	GPR27, NLGN2, SRC, INSIG1, CACNA1A, CACNA1C, GATA2, PLA2G6, MFF, KALRN, PKD1, GLI3, FAM132A, NPEPPS, JPH2, HHAT, OS9, TERT, TRIM29, NUP62, UBR5, VPS11, TP53BP2, SNIP1, CEP72, DMD, TRPM4, ZBED3, APC2, CAV3, FBXW7, PRKCE, MX2, KCNAB2, ANO1, P2RX5, SYT11, DPCR1, SAE1, RHOQ, C2CD2L, BMPR1A, TP73
GO:0032412~regulation of ion transmembrane transporter activity	15	0.00252314	NLGN2, CAV3, PRKCE, STK39, ATP1B2, PLA2G6, MMP9, JPH2, STIM1, RNF207, CNKSR3, PDE4B, DMD, FGF12, SCN1B
GO:0090102~cochlea development	7	0.00260282	GABRB3, TBX1, HPN, DCHS1, GRHL3, SOX9, GATA2
GO:0048666~neuron development	48	0.00263541	GABRB3, GABRB1, BHLHB9, ARX, SEMA3B, CACNA1A, HMGB1, GATA2, NTN1, KALRN, IGSF9, GLI3, EDNRB, SYNGAP1, SLITRK2, CUX1, CDH23, CPNE1, TSPO, DMD, SLIT3, CTNNA2, SKIL, SCN1B, RAP1GAP2, LINGO3, LAMB2, EPHA8, KLF4, RUNX3, NFATC4, RAB10, EXT1, EFNA2, TH, LHX3, CTTN, RTN4RL1, KIF26B, RAPGEF1, ULK1, TNIK, ATF5, DSCAML1, FGFR2, VCL, CUL4B, CNGB1
GO:0031324~negative regulation of cellular metabolic process	99	0.00281973	TSKS, GMFG, CBLC, EHMT1, IKZF1, YY1, ZFYVE28, ZC3H12D, EDNRB, SALL1, CCND1, TRIM29, CHEK2, MAEL, PSMD1, SNIP1, HIST1H2AD, SOX9, HIST1H2AB, TSPYL2, CAST, NKX6-2, SMARCC2, FBXW7, PRKCE, RUNX3, GTPBP4, EREG, PRKAR1B, ATF5, MZF1, ZFPM1, NOTCH3, INSIG2, INSIG1, ARX, CREM, STK39, CACNA1A, AEBP1, GATA2, SBNO2, GALR3, TERT, DEAF1, CHAD, UBR5, PRDM16, TNRC18, SKIL, HIST1H3D, ZBED3, ZFHX3, CAV3, ABCA7, NR0…
GO:0006351~transcription, DNA-templated	143	0.00289265	EHMT1, IKZF1, NR3C1, GABPB1, HOXA11, YY1, CHCHD2, EDNRB, SALL1, CCND1, TRIM29, ZNF83, ZNF606, CHEK2, CPNE1, MAEL, HIST1H2AD, SOX9, CPSF3L, HIST1H2AB, TSPYL2, NKX6-2, SMARCC2, FBXW7, CASK, EBF2, RUNX3, EREG, EID3, HNRNPUL1, DGKQ, RFX4, ZNF559, LMX1B, TSSK4, ATF5, MZF1, ZFPM1, NOTCH3, INSIG2, INSIG1, ARX, HTRA1, CREM, AEBP1, GATA2, ARHGAP22, ATXN3, RAI1, SBNO2, GALR3, IRAK1, TERT, DEAF1, NUP85, PRD…
GO:0070201~regulation of establishment of protein localization	42	0.0030736	GPR27, NLGN2, SRC, ITPR1, CACNA1A, ITPR3, CACNA1C, HMGB1, PLA2G6, MFF, PKD1, GLI3, FAM132A, NPEPPS, HHAT, OS9, NUP62, UBR5, VPS11, TP53BP2, SNIP1, TRPM4, ZBED3, APC2, FBXW7, PRKCE, CIDEA, ALOX15B, SYT7, ANO1, SYT11, DPCR1, SAA1, GNAS, TLR8, ANG, SAE1, RHOQ, C2CD2L, BMPR1A, TP73, RAPGEF4
GO:0051223~regulation of protein transport	39	0.00318379	GPR27, NLGN2, SRC, ITPR1, CACNA1A, ITPR3, CACNA1C, HMGB1, PLA2G6, MFF, PKD1, GLI3, FAM132A, NPEPPS, HHAT, OS9, NUP62, UBR5, VPS11, SNIP1, TRPM4, ZBED3, APC2, FBXW7, PRKCE, CIDEA, ALOX15B, SYT7, ANO1, SYT11, DPCR1, SAA1, GNAS, TLR8, ANG, SAE1, C2CD2L, BMPR1A, RAPGEF4
GO:0022898~regulation of transmembrane transporter activity	15	0.0032168	NLGN2, CAV3, PRKCE, STK39, ATP1B2, PLA2G6, MMP9, JPH2, STIM1, RNF207, CNKSR3, PDE4B, DMD, FGF12, SCN1B
GO:0048333~mesodermal cell differentiation	6	0.00322236	ITGB4, ETV2, KLF4, FGFR2, BMPR1A, HOXA11
GO:1901654~response to ketone	14	0.00323793	GABRB1, SRC, PRKCE, ABHD2, KLF4, CLDN4, TH, CCND1, CATSPERG, HSF1, GNAS, TSPO, FOSB, SLIT3
GO:0007283~spermatogenesis	29	0.00327975	TDRKH, MEI1, SPO11, ABHD2, CREM, CHD5, HOXA11, YY1, ADAMTS2, NUP62, HSF1, MAEL, MOV10L1, SOX9, SKIL, CD55, TCP11, RPL39L, GAMT, PCYT1B, FOXJ1, NR0B1, TDRD5, PCDHGA9, TDRD1, TSGA10, CATSPERG, TSSK3, TSSK4
GO:0043085~positive regulation of catalytic activity	70	0.00333209	FLT1, PDCD6, GMFG, CHM, HMGB1, SIPA1L2, PKD1, ANTXR1, DAOA, GRM4, SYNGAP1, CCND1, PSMD1, TNFAIP8L3, RGS8, RFC3, RFC4, EPHA8, FBXW7, PRKCE, SLC39A10, RAB3IL1, ATP1B2, GFRA2, EREG, TRAF7, ACAP3, OBSCN, ADRB3, PRKAR1B, TBC1D5, LCK, RAPGEF1, ANG, PKP4, ITGA6, TNIK, FAM20A, DEPDC5, RAPGEF4, LTF, SHC2, SRC, KALRN, PIK3R6, PSMA7, GNAI2, ARHGAP22, ABR, DNAJB6, IRAK1, TERT, HSF1, RAP1GAP2, IQSEC2, NOS3, F…
GO:0048232~male gamete generation	29	0.00335099	TDRKH, MEI1, SPO11, ABHD2, CREM, CHD5, HOXA11, YY1, ADAMTS2, NUP62, HSF1, MAEL, MOV10L1, SOX9, SKIL, CD55, TCP11, RPL39L, GAMT, PCYT1B, FOXJ1, NR0B1, TDRD5, PCDHGA9, TDRD1, TSGA10, CATSPERG, TSSK3, TSSK4
GO:0019932~second-messenger-mediated signaling	17	0.00340488	NOS3, MGRN1, ITPR1, ITPR3, CACNA1C, NFATC4, P2RX5, JPH2, INPP5A, EDNRB, DGKQ, GNAS, DMD, SOX9, PDE9A, TRPM4, RAPGEF4
GO:0051172~negative regulation of nitrogen compound metabolic process	68	0.00341415	ZC3H8, EHMT1, HMGB1, IKZF1, GLI3, ZC3H12D, YY1, SALL1, EDNRB, MECOM, CCND1, ZIC2, TRIM29, CHEK2, MAEL, SNIP1, TSPO, HIST1H2AD, SOX9, HIST1H2AB, TSPYL2, HELLS, TRIM62, NKX6-2, SMARCC2, FBXW7, CBFA2T3, RUNX3, GTPBP4, EREG, NCOR2, AHRR, ANG, ATF5, MZF1, ZFPM1, NOTCH3, SRC, ARX, CREM, AEBP1, GATA2, GNAI2, SBNO2, MTA1, GALR3, DNAJB6, TERT, CUX1, DEAF1, UBR5, HSF1, PRDM16, TNRC18, SKIL, HIST1H3D, ZFHX3…
GO:0042592~homeostatic process	73	0.00356073	GPR27, ACSM3, ZC3H8, HMGB1, IKZF1, PKD1, JPH2, EDNRB, VSIG1, SLC22A17, PDE4B, TSPO, SOX9, SCN1B, UTS2R, RFC3, RFC4, FBXW7, PRKCE, SPNS2, SLC39A10, ETV2, ATP1B2, PDIA6, SLC9A3, ANO1, CLDN4, STIM1, SLC7A8, ADRB3, PRKAR1B, CCKBR, LCK, SOAT2, ANG, ANGPTL4, FAM20A, RHCG, ZFPM1, LTF, CNGB1, SRC, HAAO, STK39, ITPR1, CACNA1A, ITPR3, CACNA1C, GATA2, PLA2G6, DLL1, FAM132A, TERT, CDH23, SLC17A7, DMD, SKIL, …
GO:0010959~regulation of metal ion transport	21	0.00368542	CAV3, NOS3, PRKCE, STK39, CASK, KCNAB2, ATP1B2, CACNA1C, PLA2G6, GNAI2, P2RX5, JPH2, DPP6, STIM1, RNF207, CNKSR3, PDE4B, TSPO, DMD, FGF12, SCN1B
GO:0098609~cell-cell adhesion	55	0.00368619	PCDHGB7, PCDHGB6, ZC3H8, HMGB1, PKD1, GLI3, TRIM29, SOX9, CAST, GTPBP4, PCDHGA9, CLDN4, CTTN, CLDN14, LCK, CLDN9, RAPGEF1, PKP4, ITGA6, KIFC3, ZFPM1, DSCAML1, VCL, RAB1A, NOTCH3, NLGN2, SRC, NTN1, PIK3R6, IGSF9, SNX1, DNAJB6, BAG3, CDH23, CTNNA2, ZBTB7B, HIST1H3D, HLA-DQA1, CD55, CADM4, PCDHGC4, PCDHGC3, FOXJ1, KLF4, RAB10, PCDHGA10, PCDHGA11, PCDHGA12, KIF26B, SP3, HLA-DPB1, GNAS, DCHS1, CC2D1A,…
GO:0043408~regulation of MAPK cascade	36	0.00372358	SHC2, FLT1, SRC, CBLC, HMGB1, PIK3R6, GNAI2, GRM4, SYNGAP1, IRAK1, MECOM, NUP62, TNFAIP8L3, DMD, TBX1, CAV3, EPHA8, FBXW7, PRKCE, GDF1, ABCA7, C1QL4, KLF4, MID1, MAPK10, TRAF7, MAP3K15, BMP1, ADRB3, CNKSR3, RAPGEF1, SAA1, TNIK, MUC20, FGFR2, TP73
GO:2000113~negative regulation of cellular macromolecule biosynthetic process	61	0.00372862	ZC3H8, EHMT1, HMGB1, IKZF1, GLI3, ZC3H12D, YY1, SALL1, EDNRB, MECOM, CCND1, ZIC2, TRIM29, CHEK2, MAEL, SNIP1, HIST1H2AD, SOX9, HIST1H2AB, TSPYL2, HELLS, NKX6-2, SMARCC2, FBXW7, CBFA2T3, RUNX3, GTPBP4, EREG, NCOR2, AHRR, ANG, ATF5, MZF1, ZFPM1, NOTCH3, SRC, ARX, CREM, AEBP1, GATA2, SBNO2, DNAJB6, CUX1, DEAF1, HSF1, PRDM16, TNRC18, SKIL, HIST1H3D, ZFHX3, FOXJ1, NR0B1, ABCA7, KLF4, NFATC4, SP3, ZNF5…
GO:0042327~positive regulation of phosphorylation	46	0.00383164	SHC2, FLT1, SRC, HMGB1, PLA2G6, PKD1, PIK3R6, GNAI2, GRM4, EDNRB, IRAK1, CCND1, CHEK2, HSF1, STAP2, TNFAIP8L3, SOX9, TBX1, EPHA8, FBXW7, PRKCE, TNFRSF18, ENTPD5, GDF1, ABCA7, MMP9, GFRA2, MID1, EREG, MAPK10, TRAF7, MAP3K15, BMP1, PRKAR1B, ADRB3, RAPGEF1, SAA1, ITGA6, ANG, TNIK, FAM20A, MUC20, FGFR2, BMPR1A, LTF, TP73
GO:0034765~regulation of ion transmembrane transport	24	0.00391512	NLGN2, CAV3, PRKCE, STK39, CACNA1A, KCNAB2, ATP1B2, CACNA1C, PLA2G6, MMP9, CACNA1H, CACNG6, ANO1, JPH2, DPP6, STIM1, RNF207, CNKSR3, PDE4B, TMEM109, KCNQ4, DMD, FGF12, SCN1B
GO:0097186~amelogenesis	5	0.00400107	TBX1, STIM1, ITGB4, ITGA6, FAM20A
GO:0045944~positive regulation of transcription from RNA polymerase II promoter	50	0.00408638	HMGB1, IKZF1, NR3C1, GABPB1, PKD1, GLI3, YY1, CHCHD2, SALL1, SOX9, FBXW7, TFE3, EBF2, CASK, ETV2, RFX4, AHRR, ITGA6, LMX1B, ATF5, MZF1, ZFPM1, RHOQ, NOTCH3, INSIG2, INSIG1, CREM, FOXK2, GATA2, DLL1, RAI1, SBNO2, GALR3, TERT, HSF1, ZBED3, TBX1, ESRRB, FOXJ1, GRHL3, KLF4, NFATC4, FOSL2, BCL9, LHX3, SP3, FOSB, FGFR2, BMPR1A, TP73
GO:0034220~ion transmembrane transport	47	0.00416599	GABRB3, GABRB1, NLGN2, SLC23A1, HPN, ATP10D, STK39, ITPR1, CACNA1A, ITPR3, CACNA1C, PLA2G6, PKD1, CACNA1H, CACNG6, JPH2, DPP6, CALHM2, PDE4B, SLC17A7, DMD, SLC16A8, SCN1B, TRPM4, GRIA4, SLC12A4, SLC13A4, CAV3, GRID1, PRKCE, SLC39A10, KCNAB2, ATP1B2, MMP9, ATP4B, ANO1, SLC9A3, P2RX5, STIM1, LCK, RNF207, CNKSR3, KCNQ4, RHCG, FGF12, CNGB1, SLC25A13
GO:0048699~generation of neurons	62	0.0041859	GABRB3, GABRB1, CHD5, HMGB1, GLI3, SALL1, EDNRB, SYNGAP1, CPNE1, TSPO, SOX9, SCN1B, NKX6-2, SMARCC2, EPHA8, RUNX3, CTTN, RTN4RL1, RAPGEF1, ULK1, TNIK, LMX1B, ATF5, DSCAML1, VCL, CNGB1, NOTCH3, BHLHB9, ARX, SEMA3B, CACNA1A, GATA2, KALRN, NTN1, DLL1, IGSF9, SLITRK2, TERT, CUX1, CDH23, SLIT3, DMD, CTNNA2, SKIL, RAP1GAP2, ZFHX3, LINGO3, LAMB2, KLF4, NFATC4, RAB10, EXT1, EFNA2, TH, LHX3, KIF26B, ZNF53…
GO:0030851~granulocyte differentiation	6	0.00422565	ZBTB46, PRDM16, SP3, GATA2, ZFPM1, CBFA2T3
GO:0048608~reproductive structure development	25	0.00424451	SPO11, SRC, HTRA1, GATA2, PKD1, HOXA11, SALL1, DNAJB6, CCND1, HSF1, SLIT3, SOX9, PCYT1B, NOS3, TEX11, ESRRB, NR0B1, ETV2, ALOX15B, EREG, LHX3, SP3, ANG, PLCD3, FGFR2
GO:0021510~spinal cord development	10	0.00439567	NKX6-2, LHX3, BAG3, RFX4, CACNA1A, GATA2, DLL1, MDGA1, PKD1, GLI3
GO:0003006~developmental process involved in reproduction	34	0.0044365	MEI1, SPO11, SRC, ABHD2, HTRA1, CHD5, GATA2, PKD1, HOXA11, SALL1, DNAJB6, CCND1, DEAF1, RPS6KA2, HSF1, MOV10L1, SLIT3, SOX9, PCYT1B, NOS3, TEX11, ESRRB, NR0B1, ETV2, TDRD5, ALOX15B, EREG, TDRD1, LHX3, SP3, ANG, PLCD3, FGFR2, BMPR1A
GO:0010721~negative regulation of cell development	20	0.00459484	RAP1GAP2, NOTCH3, TRIM62, NKX6-2, CAV3, HPN, SEMA3B, DLL1, NTN1, GLI3, NFATC4, EDNRB, SYNGAP1, TERT, TSPO, ZNF536, SOX9, BMPR1A, LTF, TP73
GO:0001934~positive regulation of protein phosphorylation	44	0.00460607	SHC2, FLT1, SRC, HMGB1, PLA2G6, PKD1, PIK3R6, GNAI2, GRM4, EDNRB, IRAK1, CCND1, CHEK2, HSF1, STAP2, TNFAIP8L3, SOX9, TBX1, EPHA8, FBXW7, PRKCE, TNFRSF18, GDF1, ABCA7, MMP9, GFRA2, MID1, EREG, MAPK10, TRAF7, MAP3K15, BMP1, PRKAR1B, ADRB3, RAPGEF1, SAA1, ANG, TNIK, FAM20A, MUC20, FGFR2, BMPR1A, LTF, TP73
GO:0070252~actin-mediated cell contraction	10	0.00469759	DES, CAV3, TNNT1, RNF207, TNNC2, DMD, CACNA1C, FGF12, SCN1B, TRPM4
GO:0021772~olfactory bulb development	6	0.00480282	EXT1, EFNA2, SALL1, ARX, SLIT3, ATF5
GO:0006814~sodium ion transport	15	0.00485539	SLC13A4, CAV3, SLC23A1, PRKCE, STK39, ATP1B2, ATP4B, SLC9A3, CNKSR3, MAGED2, SLC17A7, DMD, FGF12, SCN1B, TRPM4
GO:0061458~reproductive system development	25	0.00492204	SPO11, SRC, HTRA1, GATA2, PKD1, HOXA11, SALL1, DNAJB6, CCND1, HSF1, SLIT3, SOX9, PCYT1B, NOS3, TEX11, ESRRB, NR0B1, ETV2, ALOX15B, EREG, LHX3, SP3, ANG, PLCD3, FGFR2
GO:0048812~neuron projection morphogenesis	30	0.00494906	BHLHB9, ARX, SEMA3B, CACNA1A, NTN1, KALRN, GLI3, SYNGAP1, SLITRK2, CUX1, CPNE1, DMD, SLIT3, CTNNA2, SKIL, SCN1B, LINGO3, LAMB2, EPHA8, NFATC4, RAB10, EXT1, EFNA2, LHX3, CTTN, KIF26B, ULK1, DSCAML1, FGFR2, VCL
GO:0002028~regulation of sodium ion transport	9	0.00498108	CAV3, NOS3, PRKCE, CNKSR3, STK39, DMD, ATP1B2, FGF12, SCN1B
GO:0060348~bone development	14	0.00501277	INSIG2, SRC, INSIG1, SPNS2, GLI3, HOXA11, COMP, CHAD, GNAS, DCHS1, SOX9, ZFPM1, FGFR2, LTF
GO:0045892~negative regulation of transcription, DNA-templated	53	0.00502682	ZC3H8, EHMT1, HMGB1, IKZF1, GLI3, YY1, SALL1, EDNRB, MECOM, CCND1, ZIC2, TRIM29, MAEL, HIST1H2AD, SOX9, HIST1H2AB, HELLS, NKX6-2, SMARCC2, CBFA2T3, RUNX3, EREG, NCOR2, AHRR, ATF5, MZF1, ZFPM1, NOTCH3, SRC, ARX, CREM, AEBP1, GATA2, SBNO2, DNAJB6, CUX1, DEAF1, HSF1, PRDM16, TNRC18, SKIL, HIST1H3D, ZFHX3, FOXJ1, NR0B1, KLF4, NFATC4, SP3, ZNF536, FOSB, CC2D1A, FGFR2, TP73
GO:0048667~cell morphogenesis involved in neuron differentiation	28	0.00515356	BHLHB9, ARX, SEMA3B, CACNA1A, NTN1, KALRN, GLI3, SYNGAP1, SLITRK2, CUX1, SLIT3, CTNNA2, SKIL, SCN1B, LINGO3, LAMB2, EPHA8, NFATC4, RAB10, EXT1, EFNA2, LHX3, CTTN, KIF26B, ULK1, DSCAML1, FGFR2, VCL
GO:0010033~response to organic substance	114	0.00521924	IFITM2, RASL11B, PDCD6, NR3C1, YY1, EDNRB, CCND1, RPS6KA2, CHEK2, CPNE1, PSMD1, SNIP1, SOX9, RGS8, TSPYL2, HLA-H, EPHA8, FBXO2, PRKCE, HLA-C, CASK, RUNX3, PDIA6, MID1, EREG, CLDN4, PRKAR1B, DGKQ, COL4A6, INSIG2, ABHD2, HPN, HTRA1, CREM, UBR1, GATA2, PLA2G6, KALRN, CACNA1H, ABR, ATXN3, SBNO2, IRAK1, TERT, CHAD, UBR5, PRDM16, SKIL, HLA-DQA1, TRPM4, ZFHX3, CAV3, ABCA3, ESRRB, CIDEA, GDF1, BFAR, NR0B…
GO:0006355~regulation of transcription, DNA-templated	141	0.00526011	EHMT1, IKZF1, NR3C1, GABPB1, HOXA11, YY1, CHCHD2, EDNRB, SALL1, CCND1, TRIM29, ZNF83, ZNF606, CHEK2, CPNE1, MAEL, SNIP1, HIST1H2AD, SOX9, HIST1H2AB, TSPYL2, NKX6-2, SMARCC2, FBXW7, CASK, EBF2, RUNX3, EREG, EID3, HNRNPUL1, DGKQ, RFX4, ZNF559, LMX1B, TSSK4, ATF5, MZF1, ZFPM1, NOTCH3, INSIG2, INSIG1, ARX, HTRA1, CREM, AEBP1, GATA2, ARHGAP22, ATXN3, RAI1, SBNO2, GALR3, IRAK1, POM121C, TERT, DEAF1, NU…
GO:0060349~bone morphogenesis	9	0.0053557	COMP, INSIG2, INSIG1, GNAS, SOX9, GLI3, FGFR2, HOXA11, LTF
GO:0021872~forebrain generation of neurons	8	0.00542662	SMARCC2, SALL1, ARX, SLIT3, GATA2, ATF5, GLI3, FGFR2
GO:0021988~olfactory lobe development	6	0.00543379	EXT1, EFNA2, SALL1, ARX, SLIT3, ATF5
GO:0055085~transmembrane transport	60	0.00546811	GABRB3, GABRB1, SLC23A1, PKD1, MFSD8, JPH2, SLC22A15, SLC22A17, PDE4B, TMEM109, SLC16A8, SLC16A2, SCN1B, SLC13A4, GRID1, PRKCE, SPNS2, SLC39A10, KCNAB2, ATP1B2, MMP9, SLC22A23, SLC9A3, ANO1, STIM1, SLC7A8, LCK, RNF207, CNKSR3, KCNQ4, RHCG, SLC25A13, CNGB1, NLGN2, SLC43A2, HPN, ATP10D, TIMM13, STK39, ITPR1, CACNA1A, ITPR3, CACNA1C, PLA2G6, CACNA1H, CACNG6, DPP6, CALHM2, SLC17A7, DMD, TRPM4, GRIA4,…
GO:0043550~regulation of lipid kinase activity	7	0.00550524	FLT1, CCKBR, SRC, EPHA8, TNFAIP8L3, KLF4, PIK3R6
GO:0090276~regulation of peptide hormone secretion	15	0.00553015	GPR27, NLGN2, PRKCE, ITPR1, CACNA1A, ITPR3, CACNA1C, PLA2G6, SYT7, FAM132A, ANO1, GNAS, C2CD2L, TRPM4, RAPGEF4
GO:0010629~negative regulation of gene expression	66	0.00566813	TDRKH, ZC3H8, EHMT1, HMGB1, IKZF1, GLI3, ZC3H12D, YY1, SALL1, EDNRB, MECOM, CCND1, ZIC2, TRIM29, NUP62, CPNE1, MAEL, SNIP1, HIST1H2AD, SOX9, HIST1H2AB, HELLS, TRIM62, NKX6-2, SMARCC2, CBFA2T3, RUNX3, EREG, NCOR2, AHRR, ANG, ATF5, MZF1, ZFPM1, NOTCH3, SRC, ARX, CREM, AEBP1, GATA2, SBNO2, DNAJB6, POM121C, TERT, CUX1, DEAF1, NUP85, HSF1, PRDM16, TNRC18, SLIT3, SKIL, HIST1H3D, CD55, ZFHX3, FOXJ1, NR0…
GO:0000122~negative regulation of transcription from RNA polymerase II promoter	38	0.00576822	NOTCH3, ARX, EHMT1, ZC3H8, HMGB1, IKZF1, AEBP1, GATA2, GLI3, YY1, SALL1, EDNRB, CCND1, CUX1, TRIM29, HSF1, PRDM16, MAEL, SOX9, SKIL, ZFHX3, SMARCC2, NKX6-2, FOXJ1, NR0B1, KLF4, RUNX3, NFATC4, NCOR2, SP3, ZNF536, AHRR, FOSB, MZF1, ZFPM1, CC2D1A, FGFR2, TP73
GO:0009790~embryo development	46	0.00576879	FLT1, INSIG2, ITGB4, INSIG1, HPN, EHMT1, CACNA1C, GATA2, NTN1, DLL1, PKD1, GLI3, HOXA11, ABR, SALL1, DNAJB6, DEAF1, HSF1, SOX9, SKIL, CLASP1, TBX1, NOS3, TXNRD1, ESRRB, SHROOM3, GRHL3, ETV2, TDRD5, KLF4, MMP9, EXT1, COL5A1, TH, RNF207, SP3, GNAS, KCNQ4, DCHS1, LMX1B, PLCD3, CLUAP1, ZFPM1, DSCAML1, FGFR2, BMPR1A
GO:0055074~calcium ion homeostasis	24	0.00577889	UTS2R, CAV3, PRKCE, ITPR1, CACNA1A, ITPR3, CACNA1C, HMGB1, GATA2, PLA2G6, PKD1, P2RX5, JPH2, EDNRB, STIM1, CCKBR, LCK, CDH23, SAA1, DMD, FAM20A, CD55, CNGB1, TRPM4
GO:0023014~signal transduction by protein phosphorylation	43	0.00584703	SHC2, FLT1, SRC, STK39, CBLC, HMGB1, PIK3R6, PSMA7, GNAI2, GRM4, SYNGAP1, IRAK1, MECOM, NUP62, PSMD1, TNFAIP8L3, DMD, SOX9, TBX1, NEK4, CAV3, EPHA8, FBXW7, PRKCE, ABCA7, C1QL4, KLF4, GFRA2, MID1, EREG, MAPK10, TRAF7, MAP3K15, ADRB3, CNKSR3, RAPGEF1, SAA1, TNIK, FGF12, MUC20, FGFR2, BMPR1A, TP73
GO:0044728~DNA methylation or demethylation	8	0.00588711	TDRD1, TDRKH, HELLS, MAEL, GNAS, EHMT1, MOV10L1, TDRD5
GO:0034762~regulation of transmembrane transport	24	0.00591046	NLGN2, CAV3, PRKCE, STK39, CACNA1A, KCNAB2, ATP1B2, CACNA1C, PLA2G6, MMP9, CACNA1H, CACNG6, ANO1, JPH2, DPP6, STIM1, RNF207, CNKSR3, PDE4B, TMEM109, KCNQ4, DMD, FGF12, SCN1B
GO:0065009~regulation of molecular function	115	0.00595142	TSKS, PDCD6, GMFG, CBLC, ANTXR1, DAOA, ZFYVE28, EDNRB, SYNGAP1, CCND1, CPNE1, PSMD1, RGS8, SCN1B, TSPYL2, CAST, EPHA8, FBXW7, PRKCE, LMTK2, EBF2, ATP1B2, GTPBP4, EREG, ACAP3, OBSCN, STIM1, PRKAR1B, PKP4, TNIK, TSSK4, ZFPM1, SHC2, STK39, PLA2G6, KALRN, PIK3R6, ARHGAP22, ABR, GALR3, IRAK1, TERT, BAG3, CHAD, RAP1GAP2, IQSEC2, CAV3, NR0B1, ADAP1, NFATC4, MAP3K15, PPP1R1B, CDK2, GNAS, RGL3, SAE1, FGF1…
GO:2001141~regulation of RNA biosynthetic process	142	0.00595158	EHMT1, IKZF1, NR3C1, GABPB1, HOXA11, YY1, CHCHD2, EDNRB, SALL1, CCND1, TRIM29, ZNF83, ZNF606, CHEK2, CPNE1, MAEL, SNIP1, HIST1H2AD, SOX9, HIST1H2AB, TSPYL2, NKX6-2, SMARCC2, FBXW7, CASK, EBF2, RUNX3, EREG, EID3, HNRNPUL1, DGKQ, RFX4, ZNF559, LMX1B, TSSK4, ATF5, MZF1, ZFPM1, NOTCH3, INSIG2, INSIG1, ARX, HPN, HTRA1, CREM, AEBP1, GATA2, ARHGAP22, ATXN3, RAI1, SBNO2, GALR3, IRAK1, POM121C, TERT, DEAF…
GO:0050801~ion homeostasis	36	0.00597833	SRC, ITPR1, CACNA1A, ITPR3, CACNA1C, HMGB1, GATA2, PLA2G6, PKD1, JPH2, EDNRB, SLC22A17, CDH23, TSPO, SLC17A7, DMD, CD55, SCN1B, TRPM4, UTS2R, CAV3, PRKCE, SLC39A10, ATP1B2, SLC9A3, P2RX5, STIM1, SLC7A8, CCKBR, LCK, SAA1, FAM20A, RHCG, FGF12, LTF, CNGB1
GO:1902679~negative regulation of RNA biosynthetic process	55	0.00601074	ZC3H8, EHMT1, HMGB1, IKZF1, GLI3, YY1, SALL1, EDNRB, MECOM, CCND1, ZIC2, TRIM29, MAEL, HIST1H2AD, SOX9, HIST1H2AB, HELLS, TRIM62, NKX6-2, SMARCC2, CBFA2T3, RUNX3, EREG, NCOR2, AHRR, ATF5, MZF1, ZFPM1, NOTCH3, SRC, ARX, CREM, AEBP1, GATA2, SBNO2, MTA1, DNAJB6, CUX1, DEAF1, HSF1, PRDM16, TNRC18, SKIL, HIST1H3D, ZFHX3, FOXJ1, NR0B1, KLF4, NFATC4, SP3, ZNF536, FOSB, CC2D1A, FGFR2, TP73
GO:0032409~regulation of transporter activity	15	0.00602141	NLGN2, CAV3, PRKCE, STK39, ATP1B2, PLA2G6, MMP9, JPH2, STIM1, RNF207, CNKSR3, PDE4B, DMD, FGF12, SCN1B
GO:0007267~cell-cell signaling	67	0.00604034	GABRB3, GPR27, CGB2, CGB1, GLI3, RPH3A, SALL1, GRM4, SYNGAP1, CCND1, PSMD1, SOX9, SCN1B, APC2, PRKCE, CASK, KREMEN2, ETV2, EREG, ANO1, FCHSD2, ADRB3, RNF207, RAPGEF1, PKP4, TNIK, SHANK2, RAPGEF4, RAB1A, NLGN2, SRC, ASIP, SEMA3B, ITPR1, CACNA1A, ITPR3, CACNA1C, PLA2G6, KALRN, DLL1, PSMA7, GNAI2, FAM132A, ATXN3, GALR3, TERT, UBR5, OTOF, SLC17A7, TRPM4, GRIA4, ZBED3, SLC12A4, IQSEC2, GRHL3, KLF4, SY…
GO:0006366~transcription from RNA polymerase II promoter	78	0.00613665	ZC3H8, CHD5, EHMT1, HMGB1, IKZF1, NR3C1, GABPB1, PKD1, GLI3, YY1, CHCHD2, SALL1, EDNRB, CCND1, SNAPC1, TRIM29, MAEL, SOX9, CPSF3L, NKX6-2, SMARCC2, FBXW7, TFE3, EBF2, CASK, ETV2, RUNX3, NCOR2, RFX4, AHRR, ITGA6, LMX1B, ATF5, MZF1, ZFPM1, RHOQ, NOTCH3, INSIG2, INSIG1, ARX, HTRA1, CREM, FOXK2, AEBP1, GATA2, DLL1, RAI1, SBNO2, GALR3, TERT, CUX1, DEAF1, HSF1, PRDM16, ZBTB7B, SKIL, ZBED3, TBX1, ZFHX3,…
GO:0050878~regulation of body fluid levels	28	0.00621282	SRC, DGKA, STK39, ITPR1, ITPR3, GATA2, PIK3R6, EDNRB, CCND1, HIST1H3D, UTS2R, VWF, NOS3, GP1BB, PRKCE, GRHL3, RHOB, NCOR2, PROCR, CLDN4, P2RX5, PRKAR1B, LCK, DGKQ, SAA1, GNAS, ZFPM1, VCL
GO:0032024~positive regulation of insulin secretion	8	0.00637617	FAM132A, GPR27, ANO1, NLGN2, PRKCE, PLA2G6, C2CD2L, TRPM4
GO:0097659~nucleic acid-templated transcription	146	0.00648286	EHMT1, IKZF1, NR3C1, GABPB1, HOXA11, YY1, CHCHD2, EDNRB, SALL1, CCND1, TRIM29, ZNF83, ZNF606, CHEK2, CPNE1, MAEL, SNIP1, HIST1H2AD, SOX9, CPSF3L, HIST1H2AB, TSPYL2, NKX6-2, SMARCC2, FBXW7, CASK, EBF2, RUNX3, EREG, EID3, HNRNPUL1, DGKQ, RFX4, ZNF559, LMX1B, TSSK4, ATF5, MZF1, ZFPM1, NOTCH3, INSIG2, INSIG1, ARX, HTRA1, CREM, AEBP1, GATA2, ARHGAP22, ATXN3, RAI1, SBNO2, GALR3, IRAK1, POM121C, TERT, D…
GO:0043067~regulation of programmed cell death	63	0.00651211	GABRB3, PDCD6, ZC3H8, CHM, HMGB1, GLI3, COMP, GRM4, EDNRB, SYNGAP1, MECOM, RPS6KA2, CHEK2, NUP62, MAEL, TSPO, SOX9, CAST, HELLS, FBXW7, TNFRSF18, TEX11, SLC39A10, MMP9, RHOB, TRAF7, OBSCN, CTTN, LCK, ITGA6, ANGPTL4, ATF5, LTF, BHLHB9, SRC, HPN, CACNA1A, PLA2G6, MFF, KALRN, DLL1, ABR, DNAJB6, IRAK1, TERT, BAG3, HSF1, TP53BP2, SKIL, TBX1, NOS3, CIDEA, GDF1, BFAR, KLF4, NFATC4, BMP1, LHX3, ALB, SERI…
GO:0072507~divalent inorganic cation homeostasis	25	0.00652465	ITPR1, CACNA1A, ITPR3, CACNA1C, HMGB1, GATA2, PLA2G6, PKD1, JPH2, EDNRB, CDH23, DMD, CD55, TRPM4, UTS2R, CAV3, PRKCE, SLC39A10, P2RX5, STIM1, CCKBR, LCK, SAA1, FAM20A, CNGB1
GO:1903506~regulation of nucleic acid-templated transcription	141	0.00657801	EHMT1, IKZF1, NR3C1, GABPB1, HOXA11, YY1, CHCHD2, EDNRB, SALL1, CCND1, TRIM29, ZNF83, ZNF606, CHEK2, CPNE1, MAEL, SNIP1, HIST1H2AD, SOX9, HIST1H2AB, TSPYL2, NKX6-2, SMARCC2, FBXW7, CASK, EBF2, RUNX3, EREG, EID3, HNRNPUL1, DGKQ, RFX4, ZNF559, LMX1B, TSSK4, ATF5, MZF1, ZFPM1, NOTCH3, INSIG2, INSIG1, ARX, HTRA1, CREM, AEBP1, GATA2, ARHGAP22, ATXN3, RAI1, SBNO2, GALR3, IRAK1, POM121C, TERT, DEAF1, NU…
GO:0061178~regulation of insulin secretion involved in cellular response to glucose stimulus	7	0.00665288	FAM132A, GPR27, ANO1, PRKCE, PLA2G6, C2CD2L, TRPM4
GO:0002791~regulation of peptide secretion	15	0.00682338	GPR27, NLGN2, PRKCE, ITPR1, CACNA1A, ITPR3, CACNA1C, PLA2G6, SYT7, FAM132A, ANO1, GNAS, C2CD2L, TRPM4, RAPGEF4
GO:0001890~placenta development	12	0.00689123	DNAJB6, LHX3, HSF1, ESRRB, SP3, HTRA1, ANG, ETV2, GATA2, PLCD3, PKD1, FGFR2
GO:0051241~negative regulation of multicellular organismal process	48	0.00697346	NOTCH3, PGLYRP2, ZBTB46, HPN, SEMA3B, STK39, ZC3H8, HMGB1, GATA2, NTN1, DLL1, GLI3, ABR, RAI1, EDNRB, SYNGAP1, TERT, CHAD, DHX58, HSF1, PRDM16, PDE4B, TSPO, SOX9, TRPM4, RAP1GAP2, UTS2R, TRIM62, NKX6-2, CAV3, NOS3, FBXW7, CIDEA, FOXJ1, KLF4, NFATC4, PROCR, COL5A1, ADRB3, TNNT1, SYT11, RFX4, GNAS, ZNF536, ZFPM1, BMPR1A, LTF, TP73
GO:0010558~negative regulation of macromolecule biosynthetic process	63	0.00702078	ZC3H8, EHMT1, HMGB1, IKZF1, GLI3, ZC3H12D, YY1, SALL1, EDNRB, MECOM, CCND1, ZIC2, TRIM29, CHEK2, MAEL, SNIP1, HIST1H2AD, SOX9, HIST1H2AB, TSPYL2, HELLS, TRIM62, NKX6-2, SMARCC2, FBXW7, CBFA2T3, RUNX3, GTPBP4, EREG, NCOR2, AHRR, ANG, ATF5, MZF1, ZFPM1, NOTCH3, SRC, ARX, CREM, AEBP1, GATA2, SBNO2, MTA1, DNAJB6, CUX1, DEAF1, HSF1, PRDM16, TNRC18, SKIL, HIST1H3D, ZFHX3, FOXJ1, NR0B1, ABCA7, KLF4, NFA…
GO:1903507~negative regulation of nucleic acid-templated transcription	54	0.00704936	ZC3H8, EHMT1, HMGB1, IKZF1, GLI3, YY1, SALL1, EDNRB, MECOM, CCND1, ZIC2, TRIM29, MAEL, HIST1H2AD, SOX9, HIST1H2AB, HELLS, NKX6-2, SMARCC2, CBFA2T3, RUNX3, EREG, NCOR2, AHRR, ATF5, MZF1, ZFPM1, NOTCH3, SRC, ARX, CREM, AEBP1, GATA2, SBNO2, MTA1, DNAJB6, CUX1, DEAF1, HSF1, PRDM16, TNRC18, SKIL, HIST1H3D, ZFHX3, FOXJ1, NR0B1, KLF4, NFATC4, SP3, ZNF536, FOSB, CC2D1A, FGFR2, TP73
GO:0007596~blood coagulation	21	0.00710149	VWF, NOS3, SRC, GP1BB, DGKA, PRKCE, ITPR1, ITPR3, GATA2, PIK3R6, RHOB, PROCR, P2RX5, PRKAR1B, LCK, DGKQ, SAA1, GNAS, ZFPM1, VCL, HIST1H3D
GO:0022008~neurogenesis	64	0.00711647	GABRB3, GABRB1, CHD5, HMGB1, GLI3, SALL1, EDNRB, SYNGAP1, CPNE1, TSPO, SOX9, SCN1B, NKX6-2, SMARCC2, EPHA8, RUNX3, CTTN, RTN4RL1, RAPGEF1, ULK1, TNIK, LMX1B, ATF5, DSCAML1, VCL, CNGB1, NOTCH3, BHLHB9, ARX, SEMA3B, CACNA1A, GATA2, KALRN, NTN1, DLL1, IGSF9, SLITRK2, TERT, CUX1, PRDM16, CDH23, SLIT3, DMD, CTNNA2, SKIL, RAP1GAP2, ZFHX3, LINGO3, LAMB2, KLF4, NFATC4, RAB10, EXT1, EFNA2, TH, LHX3, KIF26…
GO:2000026~regulation of multicellular organismal development	74	0.00713329	FLT1, PGLYRP2, PDCD6, ZC3H8, HMGB1, GLI3, HOXA11, JPH2, EDNRB, SYNGAP1, CCND1, CPNE1, TSPO, PSMD1, SOX9, SCN1B, UTS2R, TRIM62, NKX6-2, FBXW7, TFE3, ETV2, RHOB, CTTN, RFX4, RNF207, RAPGEF1, TNIK, ANGPTL4, ZFPM1, LTF, NOTCH3, BHLHB9, NLGN2, ZBTB46, HPN, SEMA3B, CACNA1A, GATA2, KALRN, NTN1, DLL1, PIK3R6, PSMA7, NLN, SLITRK2, TERT, CUX1, DEAF1, CHAD, PRDM16, SLIT3, DMD, ZBTB7B, SKIL, CLASP1, TRPM4, R…
GO:0072503~cellular divalent inorganic cation homeostasis	24	0.00721156	UTS2R, CAV3, PRKCE, ITPR1, CACNA1A, SLC39A10, ITPR3, CACNA1C, HMGB1, GATA2, PLA2G6, PKD1, P2RX5, JPH2, EDNRB, STIM1, CCKBR, LCK, CDH23, SAA1, DMD, CD55, CNGB1, TRPM4
GO:1902533~positive regulation of intracellular signal transduction	44	0.00723867	SHC2, FLT1, SRC, CHD5, HMGB1, PLA2G6, PIK3R6, GNAI2, FAM132A, JPH2, GRM4, IRAK1, NUP62, DHX58, HSF1, CPNE1, STAP2, TNFAIP8L3, SOX9, SKIL, TBX1, TRIM62, EPHA8, FBXW7, PRKCE, TNFRSF18, ABCA7, MID1, MAPK10, TRAF7, MAP3K15, P2RX5, ADRB3, LCK, RAPGEF1, SAA1, GNAS, TNIK, SERINC3, MUC20, CC2D1A, FGFR2, LTF, TP73
GO:0098662~inorganic cation transmembrane transport	33	0.00738178	SLC23A1, HPN, STK39, ITPR1, CACNA1A, ITPR3, CACNA1C, PLA2G6, PKD1, CACNA1H, CACNG6, JPH2, PDE4B, SLC17A7, DMD, SCN1B, TRPM4, SLC12A4, SLC13A4, CAV3, PRKCE, SLC39A10, KCNAB2, ATP1B2, ATP4B, SLC9A3, STIM1, LCK, RNF207, CNKSR3, KCNQ4, FGF12, CNGB1
GO:0090087~regulation of peptide transport	15	0.00739397	GPR27, NLGN2, PRKCE, ITPR1, CACNA1A, ITPR3, CACNA1C, PLA2G6, SYT7, FAM132A, ANO1, GNAS, C2CD2L, TRPM4, RAPGEF4
GO:0048878~chemical homeostasis	49	0.00754933	GPR27, ACSM3, HMGB1, PKD1, JPH2, EDNRB, SLC22A17, TSPO, SCN1B, UTS2R, FBXW7, PRKCE, SLC39A10, ATP1B2, SLC9A3, ANO1, CLDN4, STIM1, SLC7A8, PRKAR1B, CCKBR, LCK, SOAT2, ANGPTL4, FAM20A, RHCG, LTF, CNGB1, SRC, ITPR1, CACNA1A, ITPR3, CACNA1C, GATA2, PLA2G6, FAM132A, CDH23, SLC17A7, DMD, CD55, TRPM4, CAV3, GRHL3, P2RX5, TH, SAA1, GNAS, FGF12, C2CD2L
GO:0010562~positive regulation of phosphorus metabolic process	49	0.00754933	FLT1, HMGB1, PKD1, GRM4, EDNRB, CCND1, CHEK2, TNFAIP8L3, SOX9, EPHA8, FBXW7, ENTPD5, PRKCE, TNFRSF18, SLC39A10, MID1, MMP9, GFRA2, EREG, TRAF7, ADRB3, PRKAR1B, RAPGEF1, ANG, ITGA6, TNIK, FAM20A, LTF, SHC2, SRC, PLA2G6, PIK3R6, GNAI2, IRAK1, HSF1, STAP2, TBX1, NOS3, GDF1, ABCA7, MAPK10, MAP3K15, BMP1, SAA1, GNAS, MUC20, FGFR2, BMPR1A, TP73
GO:0045937~positive regulation of phosphate metabolic process	49	0.00754933	FLT1, HMGB1, PKD1, GRM4, EDNRB, CCND1, CHEK2, TNFAIP8L3, SOX9, EPHA8, FBXW7, ENTPD5, PRKCE, TNFRSF18, SLC39A10, MID1, MMP9, GFRA2, EREG, TRAF7, ADRB3, PRKAR1B, RAPGEF1, ANG, ITGA6, TNIK, FAM20A, LTF, SHC2, SRC, PLA2G6, PIK3R6, GNAI2, IRAK1, HSF1, STAP2, TBX1, NOS3, GDF1, ABCA7, MAPK10, MAP3K15, BMP1, SAA1, GNAS, MUC20, FGFR2, BMPR1A, TP73
GO:0051246~regulation of protein metabolic process	102	0.0075773	PDCD6, GMFG, CBLC, ANTXR1, ZFYVE28, ZC3H12D, EDNRB, SYNGAP1, CCND1, RPS6KA2, CHEK2, PSMD1, SNIP1, SOX9, TSPYL2, CAST, EPHA8, FBXW7, FBXO2, PRKCE, MID1, GTPBP4, EREG, PRKAR1B, RFX4, TNIK, ZFPM1, SHC2, HPN, STK39, GATA2, PLA2G6, PIK3R6, ATXN3, SNX1, IRAK1, CHAD, UBR5, VPS11, STAP2, ZBED3, BANP, CAV3, GDF1, ABCA7, MAP3K15, BMP1, PPP1R1B, CDK2, MUC20, FGFR2, BMPR1A, TP73, FLT1, EIF4E3, MAST4, PHF23, …
GO:0045766~positive regulation of angiogenesis	11	0.00758465	UTS2R, FLT1, TERT, NOS3, PDCD6, ANGPTL4, HMGB1, GATA2, DLL1, PIK3R6, RHOB
GO:0050708~regulation of protein secretion	23	0.00783311	GPR27, NLGN2, SRC, PRKCE, ITPR1, CIDEA, CACNA1A, ITPR3, CACNA1C, HMGB1, PLA2G6, ALOX15B, SYT7, FAM132A, ANO1, SYT11, SAA1, GNAS, TLR8, ANG, C2CD2L, TRPM4, RAPGEF4
GO:0042981~regulation of apoptotic process	62	0.00798117	GABRB3, PDCD6, ZC3H8, CHM, HMGB1, GLI3, COMP, GRM4, EDNRB, SYNGAP1, RPS6KA2, CHEK2, NUP62, MAEL, TSPO, SOX9, CAST, HELLS, FBXW7, TNFRSF18, TEX11, SLC39A10, MMP9, RHOB, TRAF7, OBSCN, CTTN, LCK, ITGA6, ANGPTL4, ATF5, LTF, BHLHB9, SRC, HPN, CACNA1A, PLA2G6, MFF, KALRN, DLL1, ABR, DNAJB6, IRAK1, TERT, BAG3, HSF1, TP53BP2, SKIL, TBX1, NOS3, CIDEA, GDF1, BFAR, KLF4, NFATC4, BMP1, LHX3, ALB, SERINC3, FG…
GO:0022603~regulation of anatomical structure morphogenesis	49	0.00801009	FLT1, PDCD6, HMGB1, HOXA11, SYNGAP1, PSMD1, SOX9, UTS2R, TRIM62, FBXW7, SHROOM3, PRPF40A, RHOB, CTTN, TBC1D5, RNF207, TNIK, ANGPTL4, RHOQ, BHLHB9, SRC, HPN, SEMA3B, CACNA1A, GATA2, MFF, KALRN, NTN1, DLL1, PIK3R6, PSMA7, ABR, TERT, CUX1, CHAD, SLIT3, SKIL, CLASP1, TBX1, CAV3, NOS3, FOXJ1, GRHL3, KLF4, NFATC4, COL5A1, FGFR2, BRWD3, BMPR1A
GO:0008016~regulation of heart contraction	16	0.00801962	CAV3, NOS3, ITPR1, ITPR3, ATP1B2, CACNA1C, CACNA1H, CACNG6, DES, STIM1, TH, RNF207, PDE4B, DMD, SCN1B, TRPM4
GO:0006874~cellular calcium ion homeostasis	23	0.00804585	UTS2R, CAV3, PRKCE, ITPR1, CACNA1A, ITPR3, CACNA1C, HMGB1, GATA2, PLA2G6, PKD1, P2RX5, JPH2, EDNRB, STIM1, CCKBR, LCK, CDH23, SAA1, DMD, CD55, CNGB1, TRPM4
GO:0048659~smooth muscle cell proliferation	10	0.00819621	NOTCH3, IRAK1, TERT, ANG, KLF4, KALRN, MMP9, FGFR2, BMPR1A, EREG
GO:0001501~skeletal system development	27	0.00822445	INSIG2, SRC, INSIG1, AEBP1, PKD1, GLI3, HOXA11, COMP, RAI1, DEAF1, CHAD, SOX9, TBX1, TRAPPC2, SPNS2, MMP9, RUNX3, EXT1, BMP1, SP3, GNAS, DCHS1, ZFPM1, DSCAML1, FGFR2, BMPR1A, LTF
GO:0006875~cellular metal ion homeostasis	27	0.0082277	ITPR1, CACNA1A, ITPR3, CACNA1C, HMGB1, GATA2, PLA2G6, PKD1, JPH2, EDNRB, SLC22A17, CDH23, DMD, CD55, TRPM4, UTS2R, CAV3, PRKCE, SLC39A10, ATP1B2, P2RX5, STIM1, CCKBR, LCK, SAA1, LTF, CNGB1
GO:0051253~negative regulation of RNA metabolic process	56	0.00842187	ZC3H8, EHMT1, HMGB1, IKZF1, GLI3, YY1, SALL1, EDNRB, MECOM, CCND1, ZIC2, TRIM29, MAEL, HIST1H2AD, SOX9, HIST1H2AB, HELLS, TRIM62, NKX6-2, SMARCC2, CBFA2T3, RUNX3, EREG, NCOR2, AHRR, ATF5, MZF1, ZFPM1, NOTCH3, SRC, ARX, CREM, AEBP1, GATA2, SBNO2, MTA1, DNAJB6, TERT, CUX1, DEAF1, HSF1, PRDM16, TNRC18, SKIL, HIST1H3D, ZFHX3, FOXJ1, NR0B1, KLF4, NFATC4, SP3, ZNF536, FOSB, CC2D1A, FGFR2, TP73
GO:0061564~axon development	25	0.00899951	ARX, SEMA3B, NTN1, GLI3, SYNGAP1, SLITRK2, TSPO, SLIT3, CTNNA2, SKIL, SCN1B, LINGO3, LAMB2, EPHA8, RAB10, EXT1, EFNA2, LHX3, CTTN, RTN4RL1, KIF26B, ULK1, DSCAML1, FGFR2, VCL
GO:0021889~olfactory bulb interneuron differentiation	4	0.00907655	SALL1, ARX, SLIT3, ATF5
GO:0072009~nephron epithelium development	10	0.00918958	SALL1, LAMB2, KIF26B, FOXJ1, DCHS1, SOX9, DLL1, PKD1, GLI3, HOXA11
GO:0010822~positive regulation of mitochondrion organization	13	0.00933077	FBXW7, PLA2G6, MFF, MMP9, NPEPPS, HHAT, DPCR1, VPS11, TP53BP2, SNIP1, SAE1, ZBED3, TP73
GO:0009719~response to endogenous stimulus	67	0.00934254	GABRB3, GABRB1, RASL11B, CGB2, HMGB1, CGB1, NR3C1, YY1, CCND1, NUP62, PDE4B, TSPO, SOX9, EPHA8, PRKCE, ETV2, RUNX3, EREG, NCOR2, CLDN4, PRKAR1B, DGKQ, CATSPERG, COL4A6, RAPGEF1, ANG, RHOQ, SRC, INSIG2, ABHD2, HPN, ASIP, HTRA1, CREM, UBR1, KALRN, CACNA1H, GNAI2, FAM132A, UBR5, HSF1, PRDM16, SLIT3, SKIL, CD55, TBX1, ZFHX3, CAV3, ABCA3, ESRRB, CIDEA, GDF1, NR0B1, KLF4, RAB10, ATP4B, BCL9, P2RX5, BMP…
GO:0003254~regulation of membrane depolarization	6	0.00948347	CAV3, SRC, TSPO, FGF12, SCN1B, TRPM4
GO:0048729~tissue morphogenesis	32	0.00982531	ITGB4, SRC, NTN1, DLL1, PKD1, RASIP1, GLI3, PSMA7, HOXA11, SALL1, DEAF1, PSMD1, SOX9, CLASP1, TBX1, TXNRD1, RIPK4, SHROOM3, GRHL3, ETV2, KLF4, RHOB, NFATC4, RAB10, COL5A1, KIF26B, DCHS1, CLUAP1, ZFPM1, FGFR2, VCL, BMPR1A
GO:0030048~actin filament-based movement	11	0.00983925	DES, CAV3, TNNT1, RNF207, TNNC2, PDE4B, DMD, CACNA1C, FGF12, SCN1B, TRPM4
GO:0007399~nervous system development	89	0.0101152	GABRB3, GABRB1, SLC23A1, CHD5, HMGB1, PKD1, GLI3, SALL1, EDNRB, SYNGAP1, ZIC2, CPNE1, TSPO, SOX9, SCN1B, NKX6-2, SMARCC2, EPHA8, SHROOM3, RUNX3, GFRA2, CTTN, RTN4RL1, RFX4, RAPGEF1, ULK1, TNIK, LMX1B, ATF5, DSCAML1, SHANK2, VCL, CNGB1, NOTCH3, PRPS1, BHLHB9, NLGN2, SRC, ARX, SEMA3B, CACNA1A, GATA2, KALRN, NTN1, DLL1, IGSF9, ABR, ATXN3, SLITRK2, CCDC85C, TERT, CUX1, DEAF1, BAG3, PRDM16, CDH23, SLI…
GO:0098660~inorganic ion transmembrane transport	36	0.0101423	GABRB3, GABRB1, SLC23A1, HPN, STK39, ITPR1, CACNA1A, ITPR3, CACNA1C, PLA2G6, PKD1, CACNA1H, CACNG6, JPH2, PDE4B, SLC17A7, DMD, SCN1B, TRPM4, SLC12A4, SLC13A4, CAV3, PRKCE, SLC39A10, KCNAB2, ATP1B2, ATP4B, ANO1, SLC9A3, STIM1, LCK, RNF207, CNKSR3, KCNQ4, FGF12, CNGB1
GO:1903725~regulation of phospholipid metabolic process	7	0.0102671	FLT1, CCKBR, SRC, EPHA8, TNFAIP8L3, KLF4, PIK3R6
GO:0086002~cardiac muscle cell action potential involved in contraction	6	0.0104892	CAV3, RNF207, CACNA1C, FGF12, SCN1B, TRPM4
GO:0032844~regulation of homeostatic process	25	0.010594	GPR27, SRC, STK39, ITPR1, ITPR3, CACNA1C, GATA2, PLA2G6, DLL1, FAM132A, JPH2, EDNRB, TSPO, DMD, SCN1B, TRPM4, UTS2R, CAV3, PRKCE, ANO1, P2RX5, LCK, FGF12, ZFPM1, C2CD2L
GO:0030072~peptide hormone secretion	16	0.010852	GPR27, RAB1A, NLGN2, PRKCE, ITPR1, CACNA1A, ITPR3, CACNA1C, PLA2G6, SYT7, FAM132A, ANO1, GNAS, C2CD2L, TRPM4, RAPGEF4
GO:0031214~biomineral tissue development	11	0.0108718	TBX1, FAM83H, SBNO2, STIM1, FAM20A, SOX9, FGFR2, BMPR1A, ZBTB40, LTF, TRPM4
GO:0019725~cellular homeostasis	40	0.0109952	GPR27, HAAO, ITPR1, CACNA1A, ITPR3, CACNA1C, HMGB1, GATA2, PLA2G6, PKD1, FAM132A, JPH2, EDNRB, SLC22A17, CDH23, SLC17A7, DMD, CD55, TRPM4, UTS2R, SLC12A4, CAV3, NOS3, TXNRD1, PRKCE, SLC39A10, ATP1B2, PDIA6, ANO1, SLC9A3, P2RX5, STIM1, TH, CCKBR, LCK, SAA1, RHCG, C2CD2L, LTF, CNGB1
GO:0051961~negative regulation of nervous system development	17	0.0110042	RAP1GAP2, NOTCH3, NKX6-2, SEMA3B, DLL1, NTN1, GLI3, NFATC4, EDNRB, SYNGAP1, TERT, RFX4, TSPO, ZNF536, SOX9, BMPR1A, TP73
GO:0030324~lung development	13	0.0110777	NOS3, SLC23A1, FOXJ1, HMGB1, PKD1, GLI3, ADAMTS2, LHX3, DPPA2, SP3, SOX9, FGFR2, BMPR1A
GO:0034587~piRNA metabolic process	4	0.0110801	TDRD1, TDRKH, MAEL, MOV10L1
GO:0021879~forebrain neuron differentiation	7	0.0111297	SMARCC2, SALL1, ARX, SLIT3, GATA2, ATF5, FGFR2
GO:0050817~coagulation	21	0.0114159	VWF, NOS3, SRC, GP1BB, DGKA, PRKCE, ITPR1, ITPR3, GATA2, PIK3R6, RHOB, PROCR, P2RX5, PRKAR1B, LCK, DGKQ, SAA1, GNAS, ZFPM1, VCL, HIST1H3D
GO:0007599~hemostasis	21	0.0114159	VWF, NOS3, SRC, GP1BB, DGKA, PRKCE, ITPR1, ITPR3, GATA2, PIK3R6, RHOB, PROCR, P2RX5, PRKAR1B, LCK, DGKQ, SAA1, GNAS, ZFPM1, VCL, HIST1H3D
GO:0044057~regulation of system process	27	0.0115414	NLGN2, STK39, ITPR1, ITPR3, CACNA1C, PLA2G6, CACNA1H, CACNG6, EDNRB, PDE4B, DMD, SCN1B, TRPM4, UTS2R, CAV3, NOS3, TNNC2, ATP1B2, KLF4, DES, STIM1, TH, CTTN, TNNT1, RNF207, GNAS, PDE9A
GO:0035773~insulin secretion involved in cellular response to glucose stimulus	6	0.0115655	FAM132A, GPR27, ANO1, PLA2G6, C2CD2L, TRPM4
GO:0043062~extracellular structure organization	20	0.011594	HPSE2, VWF, LAMB2, ITGB4, HPN, HTRA1, TEX14, ANTXR1, MMP9, COMP, ADAMTS2, BMP1, DNAJB6, COL5A1, COL4A6, COL4A5, ITGA6, SOX9, CAPN1, CLASP1
GO:0051247~positive regulation of protein metabolic process	65	0.0116277	FLT1, PDCD6, PHF23, HMGB1, PKD1, ANTXR1, GRM4, EDNRB, CCND1, CHEK2, PSMD1, TNFAIP8L3, SOX9, EIF5AL1, APC2, EPHA8, FBXW7, PRKCE, TNFRSF18, SLC39A10, MID1, MMP9, CBFA2T3, GFRA2, EREG, NCOR2, TRAF7, ADRB3, PRKAR1B, LCK, RAPGEF1, TLR8, ANG, TNIK, FAM20A, ZFPM1, LTF, SHC2, SRC, HPN, PLA2G6, PIK3R6, PSMA7, GNAI2, ATXN3, SNX1, MTA1, IRAK1, HSF1, VPS11, STAP2, TBX1, CAV3, GDF1, ABCA7, KLF4, MAPK10, MAP3K…
GO:0043269~regulation of ion transport	29	0.0116771	NLGN2, STK39, CACNA1A, CACNA1C, PLA2G6, CACNA1H, GNAI2, CACNG6, JPH2, DPP6, PDE4B, TSPO, TMEM109, DMD, SCN1B, CAV3, NOS3, PRKCE, CASK, KCNAB2, ATP1B2, MMP9, ANO1, P2RX5, STIM1, RNF207, CNKSR3, KCNQ4, FGF12
GO:0010941~regulation of cell death	65	0.0117084	GABRB3, PDCD6, ZC3H8, CHM, HMGB1, GLI3, COMP, GRM4, EDNRB, SYNGAP1, MECOM, RPS6KA2, CHEK2, NUP62, MAEL, TSPO, TMEM109, SOX9, CAST, HELLS, FBXW7, TNFRSF18, TEX11, SLC39A10, MMP9, RHOB, TRAF7, OBSCN, CTTN, LCK, ITGA6, ANGPTL4, ATF5, LTF, BHLHB9, SRC, HPN, CACNA1A, PLA2G6, MFF, KALRN, DLL1, ABR, DNAJB6, IRAK1, TERT, BAG3, HSF1, TP53BP2, AGR3, SKIL, TBX1, NOS3, CIDEA, GDF1, BFAR, KLF4, NFATC4, BMP1, …
GO:1903707~negative regulation of hemopoiesis	11	0.0119846	PGLYRP2, ZBTB46, PRDM16, ZC3H8, FOXJ1, HMGB1, GATA2, DLL1, ZFPM1, GLI3, LTF
GO:1903749~positive regulation of establishment of protein localization to mitochondrion	10	0.0120703	NPEPPS, HHAT, DPCR1, FBXW7, TP53BP2, VPS11, SNIP1, SAE1, ZBED3, TP73
GO:0008015~blood circulation	27	0.0121063	ACSM3, SRC, STK39, ITPR1, ITPR3, CACNA1C, PLA2G6, DLL1, CACNA1H, CACNG6, ABR, EDNRB, RPS6KA2, PDE4B, DMD, SCN1B, TRPM4, UTS2R, CAV3, NOS3, ATP1B2, DES, STIM1, TH, ADRB3, RNF207, FGF12
GO:0016477~cell migration	53	0.0122795	FLT1, PDCD6, HMGB1, GLI3, EDNRB, PDE4B, TSPO, SLC16A8, SOX9, APC2, EPHA8, PRKCE, TNFRSF18, SPNS2, PRPF40A, ATP1B2, MMP9, GTPBP4, RHOB, PROCR, SLC7A8, CTTN, LCK, ANG, ITGA6, VCL, RAB1A, SRC, ABHD2, ARX, SEMA3B, SDC3, GATA2, KALRN, NTN1, FAM83H, ABR, TERT, NUP85, SLIT3, CTNNA2, CLASP1, TRPM4, TBX1, NOS3, FOXJ1, KLF4, ALOX15B, COL5A1, SAA1, DCHS1, MDGA1, BMPR1A
GO:0055065~metal ion homeostasis	29	0.0122905	ITPR1, CACNA1A, ITPR3, CACNA1C, HMGB1, GATA2, PLA2G6, PKD1, JPH2, EDNRB, SLC22A17, CDH23, DMD, CD55, TRPM4, UTS2R, CAV3, PRKCE, SLC39A10, ATP1B2, P2RX5, STIM1, SLC7A8, CCKBR, LCK, SAA1, FAM20A, LTF, CNGB1
GO:0048589~developmental growth	30	0.0122905	BNC2, ARX, SEMA3B, NTN1, DLL1, GLI3, HOXA11, COMP, RAI1, SALL1, HSF1, CPNE1, MAEL, SLIT3, SOX9, GAMT, CAV3, LAMB2, EREG, BCL9, ADRB3, CTTN, KIF26B, GNAS, ULK1, ATF5, FGFR2, VCL, BMPR1A, TP73
GO:0007610~behavior	29	0.012339	NLGN2, BHLHB9, ASIP, CACNA1A, ITPR3, ESPN, PLA2G6, KALRN, MTA1, SYNGAP1, GALR3, DEAF1, CDH23, TSPO, SLC17A7, TBX1, UTS2R, ZFHX3, GRID1, PRKCE, ABCA7, PRKAR1B, TH, ADRB3, CCKBR, PPP1R1B, MAN2B1, FGF12, SHANK2
GO:0051240~positive regulation of multicellular organismal process	62	0.012353	FLT1, PDCD6, HMGB1, GLI3, HOXA11, EDNRB, CCND1, DHX58, PDE4B, CPNE1, TSPO, SOX9, SCN1B, UTS2R, NKX6-2, PRKCE, MMP9, RHOB, EREG, CTTN, RNF207, RAPGEF1, TLR8, ANGPTL4, ZFPM1, PDE9A, LTF, BHLHB9, NLGN2, ZBTB46, SRC, HPN, ARX, GATA2, PLA2G6, KALRN, NTN1, DLL1, PIK3R6, SLITRK2, IRAK1, TERT, CUX1, HSF1, DMD, SKIL, CLASP1, TRPM4, TBX1, NOS3, FOXJ1, ABCA7, ALOX15B, NFATC4, BMP1, POLR3E, SAA1, HLA-DPB1, G…
GO:0050768~negative regulation of neurogenesis	16	0.0124596	RAP1GAP2, NOTCH3, NKX6-2, SEMA3B, DLL1, NTN1, GLI3, NFATC4, EDNRB, SYNGAP1, TERT, TSPO, ZNF536, SOX9, BMPR1A, TP73
GO:0043549~regulation of kinase activity	38	0.0124823	SHC2, FLT1, SRC, GMFG, CBLC, HMGB1, PKD1, PIK3R6, GNAI2, ZFYVE28, GRM4, IRAK1, CCND1, CHAD, NUP62, TNFAIP8L3, TSPYL2, CAV3, EPHA8, FBXW7, KLF4, GTPBP4, EREG, MAPK10, TRAF7, MAP3K15, PRKAR1B, CCKBR, RTN4RL1, PPP1R1B, RAPGEF1, SAA1, ANG, TNIK, FAM20A, MUC20, LTF, TP73
GO:0071214~cellular response to abiotic stimulus	17	0.012578	FBXW7, STK39, RHOB, NFATC4, YY1, RS1, BAG3, CHEK2, HSF1, ADSSL1, TMEM109, TSPO, TLR8, SOX9, CUL4B, CNGB1, TP73
GO:0050881~musculoskeletal movement	6	0.0127146	TNNT1, TNNC2, VTI1A, ITPR1, CACNA1A, DMD
GO:0050879~multicellular organismal movement	6	0.0127146	TNNT1, TNNC2, VTI1A, ITPR1, CACNA1A, DMD
GO:0000165~MAPK cascade	40	0.0128153	SHC2, FLT1, SRC, CBLC, HMGB1, PIK3R6, PSMA7, GNAI2, GRM4, SYNGAP1, IRAK1, MECOM, NUP62, PSMD1, TNFAIP8L3, DMD, SOX9, TBX1, CAV3, EPHA8, FBXW7, PRKCE, ABCA7, C1QL4, KLF4, GFRA2, MID1, EREG, MAPK10, TRAF7, MAP3K15, ADRB3, CNKSR3, RAPGEF1, SAA1, TNIK, FGF12, MUC20, FGFR2, TP73
GO:0006928~movement of cell or subcellular component	75	0.0130584	FLT1, ITGB4, PDCD6, HMGB1, GLI3, KIF19, EDNRB, PDE4B, TSPO, SLC16A8, SOX9, SCN1B, OFD1, APC2, EPHA8, PRKCE, TNFRSF18, SPNS2, TNNC2, KIF25, PRPF40A, ATP1B2, MMP9, GTPBP4, RHOB, EREG, PROCR, SLC7A8, CTTN, LCK, TNNT1, RNF207, ANG, ITGA6, KIFC3, VCL, RAB1A, SRC, ABHD2, ARX, SEMA3B, SDC3, CACNA1C, GATA2, KALRN, NTN1, FAM83H, ABR, TERT, NUP85, SLIT3, DMD, CTNNA2, CLASP1, TRPM4, TBX1, DNAH10, CAV3, LAMB…
GO:0030323~respiratory tube development	13	0.0130668	NOS3, SLC23A1, FOXJ1, HMGB1, PKD1, GLI3, ADAMTS2, LHX3, DPPA2, SP3, SOX9, FGFR2, BMPR1A
GO:0007126~meiotic nuclear division	13	0.0130668	TDRKH, MEI1, SPO11, TUBGCP2, TEX11, TEX14, EREG, RPS6KA2, HSF1, MSH5, CDK2, MAEL, MOV10L1
GO:0042475~odontogenesis of dentin-containing tooth	8	0.0130672	TBX1, STIM1, ITGB4, HTRA1, ITGA6, FAM20A, GLI3, BMPR1A
GO:0007389~pattern specification process	24	0.0130854	OFD1, TBX1, APC2, NKX6-2, SHROOM3, FOXJ1, GRHL3, TDRD5, DLL1, MID1, GLI3, HOXA11, NFATC4, YY1, SYNGAP1, LHX3, DAAM2, RFX4, DCHS1, LMX1B, DSCAML1, CLUAP1, FGFR2, BMPR1A
GO:0051222~positive regulation of protein transport	25	0.0131328	GPR27, NLGN2, SRC, HMGB1, PLA2G6, MFF, GLI3, FAM132A, NPEPPS, HHAT, UBR5, VPS11, SNIP1, TRPM4, ZBED3, FBXW7, PRKCE, ALOX15B, ANO1, DPCR1, SAA1, ANG, SAE1, C2CD2L, BMPR1A
GO:0072163~mesonephric epithelium development	9	0.0131613	SALL1, KIF26B, FOXJ1, DCHS1, SOX9, PKD1, GLI3, FGFR2, HOXA11
GO:0072164~mesonephric tubule development	9	0.0131613	SALL1, KIF26B, FOXJ1, DCHS1, SOX9, PKD1, GLI3, FGFR2, HOXA11
GO:0072006~nephron development	11	0.0131812	NOTCH3, SALL1, LAMB2, KIF26B, FOXJ1, DCHS1, SOX9, DLL1, PKD1, GLI3, HOXA11
GO:0031175~neuron projection development	39	0.013196	BHLHB9, ARX, SEMA3B, CACNA1A, HMGB1, NTN1, KALRN, IGSF9, GLI3, SYNGAP1, SLITRK2, CUX1, CPNE1, TSPO, DMD, SLIT3, CTNNA2, SKIL, SCN1B, RAP1GAP2, LINGO3, LAMB2, EPHA8, KLF4, NFATC4, RAB10, EXT1, EFNA2, LHX3, CTTN, RTN4RL1, KIF26B, RAPGEF1, ULK1, TNIK, DSCAML1, FGFR2, VCL, CUL4B
GO:0032774~RNA biosynthetic process	148	0.013225	EHMT1, IKZF1, NR3C1, GABPB1, HOXA11, YY1, CHCHD2, EDNRB, SALL1, CCND1, TRIM29, ZNF83, ZNF606, CHEK2, CPNE1, MAEL, SNIP1, HIST1H2AD, SOX9, CPSF3L, HIST1H2AB, TSPYL2, NKX6-2, SMARCC2, FBXW7, CASK, EBF2, RUNX3, EREG, EID3, HNRNPUL1, DGKQ, RFX4, ZNF559, LMX1B, TSSK4, ATF5, MZF1, ZFPM1, NOTCH3, INSIG2, INSIG1, ARX, HPN, HTRA1, CREM, AEBP1, RPS4Y1, GATA2, ARHGAP22, ATXN3, RAI1, SBNO2, GALR3, IRAK1, POM…
GO:0003013~circulatory system process	27	0.013279	ACSM3, SRC, STK39, ITPR1, ITPR3, CACNA1C, PLA2G6, DLL1, CACNA1H, CACNG6, ABR, EDNRB, RPS6KA2, PDE4B, DMD, SCN1B, TRPM4, UTS2R, CAV3, NOS3, ATP1B2, DES, STIM1, TH, ADRB3, RNF207, FGF12
GO:0055082~cellular chemical homeostasis	35	0.0133322	GPR27, ITPR1, CACNA1A, ITPR3, CACNA1C, HMGB1, GATA2, PLA2G6, PKD1, FAM132A, JPH2, EDNRB, SLC22A17, CDH23, SLC17A7, DMD, CD55, TRPM4, UTS2R, CAV3, PRKCE, SLC39A10, ATP1B2, ANO1, SLC9A3, P2RX5, STIM1, TH, CCKBR, LCK, SAA1, RHCG, C2CD2L, LTF, CNGB1
GO:0007409~axonogenesis	23	0.0136855	LINGO3, LAMB2, EPHA8, ARX, SEMA3B, NTN1, GLI3, RAB10, EXT1, EFNA2, SYNGAP1, CTTN, SLITRK2, LHX3, KIF26B, ULK1, SLIT3, CTNNA2, SKIL, DSCAML1, SCN1B, VCL, FGFR2
GO:0003015~heart process	16	0.0137985	CAV3, NOS3, SRC, ITPR1, ITPR3, ATP1B2, CACNA1C, CACNG6, STIM1, RNF207, RPS6KA2, PDE4B, DMD, FGF12, SCN1B, TRPM4
GO:0006873~cellular ion homeostasis	30	0.0138573	ITPR1, CACNA1A, ITPR3, CACNA1C, HMGB1, GATA2, PLA2G6, PKD1, JPH2, EDNRB, SLC22A17, CDH23, SLC17A7, DMD, CD55, TRPM4, UTS2R, CAV3, PRKCE, SLC39A10, ATP1B2, SLC9A3, P2RX5, STIM1, CCKBR, LCK, SAA1, RHCG, LTF, CNGB1
GO:0051094~positive regulation of developmental process	49	0.0144807	FLT1, PDCD6, HMGB1, GLI3, HOXA11, CCND1, CPNE1, TSPO, SOX9, SCN1B, UTS2R, NKX6-2, ETV2, RHOB, RAPGEF1, ANGPTL4, LTF, BHLHB9, NLGN2, ZBTB46, SRC, HPN, ARX, GATA2, MFF, KALRN, NTN1, DLL1, PIK3R6, SLITRK2, TERT, CUX1, HSF1, DMD, CTNNA2, SKIL, CLASP1, TRPM4, TBX1, ZFHX3, CAV3, NOS3, FOXJ1, ALOX15B, BMP1, GNAS, FGFR2, BMPR1A, TP73
GO:0019438~aromatic compound biosynthetic process	165	0.0145073	EHMT1, IKZF1, NR3C1, GABPB1, HOXA11, YY1, CHCHD2, EDNRB, SALL1, CCND1, TRIM29, ZNF83, ZNF606, CHEK2, CPNE1, MAEL, SNIP1, HIST1H2AD, SOX9, CPSF3L, HIST1H2AB, TSPYL2, NKX6-2, ACOT7, SMARCC2, FBXW7, CASK, EBF2, RUNX3, EREG, EID3, HNRNPUL1, KARS, DGKQ, RFX4, ZNF559, LMX1B, TSSK4, ATF5, MZF1, ZFPM1, NOTCH3, INSIG2, INSIG1, ARX, HPN, HTRA1, CREM, AEBP1, RPS4Y1, GATA2, ARHGAP22, ATXN3, RAI1, SBNO2, GALR…
GO:0002790~peptide secretion	16	0.0147392	GPR27, RAB1A, NLGN2, PRKCE, ITPR1, CACNA1A, ITPR3, CACNA1C, PLA2G6, SYT7, FAM132A, ANO1, GNAS, C2CD2L, TRPM4, RAPGEF4
GO:0055080~cation homeostasis	32	0.0152002	ITPR1, CACNA1A, ITPR3, CACNA1C, HMGB1, GATA2, PLA2G6, PKD1, JPH2, EDNRB, SLC22A17, CDH23, SLC17A7, DMD, CD55, TRPM4, UTS2R, CAV3, PRKCE, SLC39A10, ATP1B2, SLC9A3, P2RX5, STIM1, SLC7A8, CCKBR, LCK, SAA1, FAM20A, RHCG, LTF, CNGB1
GO:0006816~calcium ion transport	21	0.0153789	CAV3, NOS3, PRKCE, ITPR1, CACNA1A, CASK, ITPR3, CACNA1C, PLA2G6, PKD1, CACNA1H, CACNG6, P2RX5, JPH2, STIM1, LCK, CDH23, PDE4B, TSPO, DMD, TRPM4
GO:0007417~central nervous system development	42	0.0154358	NOTCH3, GABRB1, SRC, SLC23A1, ARX, CACNA1A, CHD5, GATA2, DLL1, PKD1, GLI3, ABR, SALL1, CCDC85C, ZIC2, BAG3, SLC17A7, SLIT3, SOX9, CTNNA2, SCN1B, TBX1, ZFHX3, SMARCC2, NKX6-2, MOG, LAMB2, FOXJ1, GRHL3, NR0B1, EXT1, EFNA2, TH, LHX3, RFX4, ATF5, CLUAP1, MDGA1, DSCAML1, FGFR2, BMPR1A, TP73
GO:1904951~positive regulation of establishment of protein localization	27	0.015539	GPR27, NLGN2, SRC, HMGB1, PLA2G6, MFF, GLI3, FAM132A, NPEPPS, HHAT, UBR5, VPS11, TP53BP2, SNIP1, TRPM4, ZBED3, FBXW7, PRKCE, ALOX15B, ANO1, DPCR1, SAA1, ANG, SAE1, C2CD2L, BMPR1A, TP73
GO:0007270~neuron-neuron synaptic transmission	9	0.0155709	SLC6A5, NLGN2, IQSEC2, TH, PRKCE, CACNA1A, SLC17A7, PLA2G6, SHANK2
GO:0010821~regulation of mitochondrion organization	15	0.0156313	FBXW7, PLA2G6, MFF, MMP9, NPEPPS, HHAT, CTTN, DPCR1, VPS11, TP53BP2, TSPO, SNIP1, SAE1, ZBED3, TP73
GO:0060850~regulation of transcription involved in cell fate commitment	4	0.0157951	SMARCC2, NKX6-2, CHD5, ETV2
GO:0021514~ventral spinal cord interneuron differentiation	4	0.0157951	NKX6-2, LHX3, GATA2, GLI3
GO:0070633~transepithelial transport	4	0.0157951	EDNRB, SLC23A1, ITPR1, RHCG
GO:0050890~cognition	16	0.0162654	BHLHB9, ABCA7, ITPR3, PLA2G6, KALRN, SYNGAP1, GALR3, PRKAR1B, TH, DEAF1, PPP1R1B, ST3GAL4, GNAS, SLC17A7, MAN2B1, SHANK2
GO:0043069~negative regulation of programmed cell death	39	0.0162751	GABRB3, BHLHB9, SRC, HPN, CACNA1A, DLL1, GLI3, COMP, EDNRB, SYNGAP1, DNAJB6, IRAK1, MECOM, TERT, BAG3, NUP62, HSF1, MAEL, SOX9, TBX1, CAST, HELLS, NOS3, TNFRSF18, TEX11, CIDEA, SLC39A10, BFAR, KLF4, MMP9, LHX3, CTTN, ALB, ITGA6, ANGPTL4, ATF5, FGFR2, LTF, TP73
GO:1903522~regulation of blood circulation	18	0.0165065	UTS2R, CAV3, NOS3, ITPR1, ITPR3, ATP1B2, CACNA1C, PLA2G6, CACNA1H, CACNG6, DES, STIM1, TH, RNF207, PDE4B, DMD, SCN1B, TRPM4
GO:1904018~positive regulation of vasculature development	11	0.016564	UTS2R, FLT1, TERT, NOS3, PDCD6, ANGPTL4, HMGB1, GATA2, DLL1, PIK3R6, RHOB
GO:0006626~protein targeting to mitochondrion	11	0.016564	NPEPPS, HHAT, DPCR1, FBXW7, TIMM13, VPS11, TSPO, SNIP1, MFF, SAE1, ZBED3
GO:0072073~kidney epithelium development	11	0.016564	SALL1, LAMB2, KIF26B, FOXJ1, DCHS1, SOX9, DLL1, PKD1, GLI3, FGFR2, HOXA11
GO:0086010~membrane depolarization during action potential	6	0.0166184	CAV3, CACNA1A, CACNA1C, CACNA1H, SCN1B, TRPM4
GO:0018130~heterocycle biosynthetic process	164	0.0166488	EHMT1, IKZF1, NR3C1, GABPB1, HOXA11, YY1, CHCHD2, EDNRB, SALL1, CCND1, TRIM29, ZNF83, ZNF606, CHEK2, CPNE1, MAEL, SNIP1, HIST1H2AD, SOX9, CPSF3L, HIST1H2AB, TSPYL2, NKX6-2, ACOT7, SMARCC2, FBXW7, CASK, EBF2, RUNX3, EREG, EID3, HNRNPUL1, KARS, DGKQ, RFX4, ZNF559, LMX1B, TSSK4, ATF5, MZF1, ZFPM1, NOTCH3, INSIG2, INSIG1, ARX, HPN, HTRA1, CREM, AEBP1, RPS4Y1, GATA2, ARHGAP22, ATXN3, RAI1, SBNO2, GALR…
GO:0071310~cellular response to organic substance	88	0.0169483	GABRB3, GPR27, GABRB1, FLT1, IFITM2, RASL11B, PDCD6, CGB2, CGB1, NR3C1, YY1, EDNRB, CCND1, RPS6KA2, CHEK2, NUP62, PDE4B, CPNE1, SNIP1, TSPO, PSMD1, SOX9, TSPYL2, TRIM62, HLA-H, EPHA8, PRKCE, TNFRSF18, HLA-C, CASK, ETV2, PDIA6, MID1, EREG, NCOR2, ANO1, PRKAR1B, RTN4RL1, COL4A6, RAPGEF1, ITGA6, RHOQ, LTF, SRC, ABHD2, ASIP, HTRA1, UBR1, PLA2G6, DLL1, PSMA7, CACNA1H, FAM132A, ATXN3, SBNO2, IRAK1, TER…
GO:0001823~mesonephros development	9	0.0173453	SALL1, KIF26B, FOXJ1, DCHS1, SOX9, PKD1, GLI3, FGFR2, HOXA11
GO:0030003~cellular cation homeostasis	29	0.0173741	ITPR1, CACNA1A, ITPR3, CACNA1C, HMGB1, GATA2, PLA2G6, PKD1, JPH2, EDNRB, SLC22A17, CDH23, SLC17A7, DMD, CD55, TRPM4, UTS2R, CAV3, PRKCE, SLC39A10, ATP1B2, SLC9A3, P2RX5, STIM1, CCKBR, LCK, SAA1, LTF, CNGB1
GO:0019935~cyclic-nucleotide-mediated signaling	7	0.0174033	EDNRB, MGRN1, DGKQ, GNAS, SOX9, PDE9A, RAPGEF4
GO:0086001~cardiac muscle cell action potential	7	0.0174033	CAV3, RNF207, DMD, CACNA1C, FGF12, SCN1B, TRPM4
GO:0051252~regulation of RNA metabolic process	142	0.0174371	EHMT1, IKZF1, NR3C1, GABPB1, HOXA11, YY1, CHCHD2, EDNRB, SALL1, CCND1, TRIM29, ZNF83, ZNF606, CHEK2, CPNE1, MAEL, SNIP1, HIST1H2AD, SOX9, HIST1H2AB, TSPYL2, NKX6-2, SMARCC2, FBXW7, CASK, EBF2, RUNX3, EREG, EID3, HNRNPUL1, DGKQ, RFX4, ZNF559, LMX1B, TSSK4, ATF5, MZF1, ZFPM1, NOTCH3, INSIG2, INSIG1, ARX, HPN, HTRA1, CREM, AEBP1, GATA2, ARHGAP22, ATXN3, RAI1, SBNO2, GALR3, IRAK1, POM121C, TERT, DEAF…
GO:0034654~nucleobase-containing compound biosynthetic process	162	0.0174509	EHMT1, IKZF1, NR3C1, GABPB1, HOXA11, YY1, CHCHD2, EDNRB, SALL1, CCND1, TRIM29, ZNF83, ZNF606, CHEK2, CPNE1, MAEL, SNIP1, HIST1H2AD, SOX9, CPSF3L, HIST1H2AB, TSPYL2, NKX6-2, ACOT7, SMARCC2, FBXW7, CASK, EBF2, RUNX3, EREG, EID3, HNRNPUL1, KARS, DGKQ, RFX4, ZNF559, LMX1B, TSSK4, ATF5, MZF1, ZFPM1, NOTCH3, INSIG2, INSIG1, ARX, HPN, HTRA1, CREM, AEBP1, RPS4Y1, GATA2, ARHGAP22, ATXN3, RAI1, SBNO2, GALR…
GO:0072655~establishment of protein localization to mitochondrion	13	0.0178521	FBXW7, TIMM13, MFF, NPEPPS, HHAT, DPCR1, VPS11, TP53BP2, TSPO, SNIP1, SAE1, ZBED3, TP73
GO:0003338~metanephros morphogenesis	5	0.0182458	SALL1, KIF26B, FOXJ1, SOX9, PKD1
GO:0048705~skeletal system morphogenesis	14	0.0183429	TBX1, INSIG2, INSIG1, PKD1, GLI3, HOXA11, COMP, BMP1, CHAD, GNAS, SOX9, DSCAML1, FGFR2, LTF
GO:0001568~blood vessel development	29	0.0184399	NOTCH3, FLT1, PDCD6, HMGB1, GATA2, ANTXR1, DLL1, PKD1, RASIP1, PIK3R6, GLI3, ARHGAP22, TERT, TBX1, UTS2R, NOS3, ETV2, KLF4, RHOB, EREG, NFATC4, COL5A1, RAPGEF1, ANG, PNPLA6, ANGPTL4, PLCD3, FGFR2, BMPR1A
GO:1903046~meiotic cell cycle process	13	0.0185321	TDRKH, MEI1, SPO11, TUBGCP2, TEX11, TEX14, EREG, RPS6KA2, HSF1, MSH5, CDK2, MAEL, MOV10L1
GO:0060021~palate development	8	0.0189286	GABRB3, TBX1, BNC2, INSIG2, INSIG1, PRDM16, GLI3, BMPR1A
GO:0006813~potassium ion transport	14	0.0189542	SLC12A4, CAV3, NOS3, HPN, STK39, KCNAB2, ATP1B2, ATP4B, SLC9A3, DPP6, RNF207, CDK2, KCNQ4, CNGB1
GO:0072358~cardiovascular system development	43	0.0190815	NOTCH3, FLT1, PDCD6, CACNA1C, HMGB1, GATA2, ANTXR1, DLL1, PKD1, RASIP1, PIK3R6, GLI3, ARHGAP22, SALL1, TERT, RPS6KA2, SOX9, TBX1, UTS2R, CAV3, NOS3, FBXW7, FOXJ1, ETV2, KLF4, RHOB, EREG, NFATC4, COL5A1, TH, RNF207, RAPGEF1, DCHS1, ANG, PNPLA6, ANGPTL4, PLCD3, FGF12, CLUAP1, ZFPM1, FGFR2, BMPR1A, TP73
GO:0072359~circulatory system development	43	0.0190815	NOTCH3, FLT1, PDCD6, CACNA1C, HMGB1, GATA2, ANTXR1, DLL1, PKD1, RASIP1, PIK3R6, GLI3, ARHGAP22, SALL1, TERT, RPS6KA2, SOX9, TBX1, UTS2R, CAV3, NOS3, FBXW7, FOXJ1, ETV2, KLF4, RHOB, EREG, NFATC4, COL5A1, TH, RNF207, RAPGEF1, DCHS1, ANG, PNPLA6, ANGPTL4, PLCD3, FGF12, CLUAP1, ZFPM1, FGFR2, BMPR1A, TP73
GO:0071900~regulation of protein serine/threonine kinase activity	25	0.0193514	SHC2, FLT1, SRC, CBLC, PKD1, PIK3R6, GNAI2, GRM4, IRAK1, CCND1, NUP62, CAV3, GTPBP4, MAPK10, TRAF7, MAP3K15, PRKAR1B, PPP1R1B, RAPGEF1, SAA1, TNIK, FAM20A, MUC20, LTF, TP73
GO:0035249~synaptic transmission, glutamatergic	6	0.01962	NLGN2, IQSEC2, CACNA1A, SLC17A7, PLA2G6, SHANK2
GO:0019219~regulation of nucleobase-containing compound metabolic process	153	0.0196298	EHMT1, IKZF1, NR3C1, GABPB1, HOXA11, YY1, CHCHD2, EDNRB, SALL1, CCND1, TRIM29, ZNF83, ZNF606, CHEK2, CPNE1, MAEL, SNIP1, HIST1H2AD, SOX9, KPNA2, HIST1H2AB, TSPYL2, NKX6-2, SMARCC2, FBXW7, ENTPD5, CASK, EBF2, RUNX3, GTPBP4, EREG, EID3, HNRNPUL1, DGKQ, RFX4, ZNF559, LMX1B, TSSK4, ATF5, MZF1, ZFPM1, NOTCH3, INSIG2, INSIG1, ARX, HPN, HTRA1, CREM, AEBP1, GATA2, ARHGAP22, ATXN3, RAI1, SBNO2, GALR3, IRA…
GO:0070585~protein localization to mitochondrion	13	0.0199499	FBXW7, TIMM13, MFF, NPEPPS, HHAT, DPCR1, VPS11, TP53BP2, TSPO, SNIP1, SAE1, ZBED3, TP73
GO:0009628~response to abiotic stimulus	46	0.0201753	SRC, PDCD6, HPN, STK39, ITPR1, KALRN, PKD1, YY1, RS1, NPEPPS, ATXN3, MTA1, SYNGAP1, IRAK1, CCND1, TERT, DEAF1, BAG3, CHEK2, HSF1, TSPO, TMEM109, DMD, SOX9, CAV3, NOS3, FBXW7, PRKCE, ANKRD23, CBFA2T3, RHOB, NFATC4, MAPK10, ANO1, TBL2, TH, ADRB3, PPP1R1B, ADSSL1, TLR8, FOSB, ANG, ANGPTL4, CUL4B, CNGB1, TP73
GO:0098771~inorganic ion homeostasis	32	0.0204364	ITPR1, CACNA1A, ITPR3, CACNA1C, HMGB1, GATA2, PLA2G6, PKD1, JPH2, EDNRB, SLC22A17, CDH23, SLC17A7, DMD, CD55, TRPM4, UTS2R, CAV3, PRKCE, SLC39A10, ATP1B2, SLC9A3, P2RX5, STIM1, SLC7A8, CCKBR, LCK, SAA1, FAM20A, RHCG, LTF, CNGB1
GO:0010556~regulation of macromolecule biosynthetic process	153	0.0206596	EHMT1, IKZF1, NR3C1, GABPB1, HOXA11, YY1, ZC3H12D, CHCHD2, EDNRB, SALL1, CCND1, TRIM29, ZNF83, ZNF606, CHEK2, CPNE1, MAEL, SNIP1, HIST1H2AD, SOX9, HIST1H2AB, TSPYL2, NKX6-2, SMARCC2, FBXW7, CASK, EBF2, RUNX3, GTPBP4, EREG, EID3, HNRNPUL1, DGKQ, RFX4, ZNF559, LMX1B, TSSK4, ATF5, MZF1, ZFPM1, NOTCH3, INSIG2, INSIG1, ARX, HPN, HTRA1, CREM, AEBP1, GATA2, PLA2G6, ARHGAP22, ATXN3, RAI1, SBNO2, GALR3, I…
GO:0007498~mesoderm development	10	0.0207085	EXT1, TBX1, ITGB4, TXNRD1, IKZF1, ETV2, KLF4, FGFR2, BMPR1A, HOXA11
GO:2000112~regulation of cellular macromolecule biosynthetic process	149	0.0207177	EHMT1, IKZF1, NR3C1, GABPB1, HOXA11, YY1, ZC3H12D, CHCHD2, EDNRB, SALL1, CCND1, TRIM29, ZNF83, ZNF606, CHEK2, CPNE1, MAEL, SNIP1, HIST1H2AD, SOX9, HIST1H2AB, TSPYL2, NKX6-2, SMARCC2, FBXW7, CASK, EBF2, RUNX3, GTPBP4, EREG, EID3, HNRNPUL1, DGKQ, RFX4, ZNF559, LMX1B, TSSK4, ATF5, MZF1, ZFPM1, NOTCH3, INSIG2, INSIG1, ARX, HTRA1, CREM, AEBP1, GATA2, ARHGAP22, ATXN3, RAI1, SBNO2, GALR3, IRAK1, POM121C…
GO:0033674~positive regulation of kinase activity	26	0.0207374	SHC2, FLT1, SRC, HMGB1, PKD1, PIK3R6, GNAI2, GRM4, IRAK1, CCND1, TNFAIP8L3, EPHA8, FBXW7, EREG, MAPK10, TRAF7, MAP3K15, PRKAR1B, RAPGEF1, SAA1, ANG, TNIK, FAM20A, MUC20, LTF, TP73
GO:0032990~cell part morphogenesis	38	0.0208074	RAB1A, BHLHB9, SRC, ARX, SEMA3B, CACNA1A, MFF, NTN1, KALRN, GLI3, SNX1, SYNGAP1, SLITRK2, CUX1, CPNE1, DMD, SLIT3, CTNNA2, SKIL, SCN1B, OFD1, LINGO3, LAMB2, EPHA8, FOXJ1, NFATC4, RAB10, EXT1, EFNA2, LHX3, CTTN, RFX4, KIF26B, ULK1, CLUAP1, DSCAML1, FGFR2, VCL
GO:0060548~negative regulation of cell death	41	0.0208091	GABRB3, BHLHB9, SRC, HPN, CACNA1A, DLL1, GLI3, COMP, EDNRB, SYNGAP1, DNAJB6, IRAK1, MECOM, TERT, BAG3, NUP62, HSF1, MAEL, AGR3, TMEM109, SOX9, TBX1, CAST, HELLS, NOS3, TNFRSF18, TEX11, CIDEA, SLC39A10, BFAR, KLF4, MMP9, LHX3, CTTN, ALB, ITGA6, ANGPTL4, ATF5, FGFR2, LTF, TP73
GO:1903955~positive regulation of protein targeting to mitochondrion	8	0.0212361	NPEPPS, HHAT, DPCR1, FBXW7, VPS11, SNIP1, SAE1, ZBED3
GO:0043066~negative regulation of apoptotic process	38	0.0212788	GABRB3, BHLHB9, SRC, HPN, CACNA1A, DLL1, GLI3, COMP, EDNRB, SYNGAP1, DNAJB6, IRAK1, TERT, BAG3, NUP62, HSF1, MAEL, SOX9, TBX1, CAST, HELLS, NOS3, TNFRSF18, TEX11, CIDEA, SLC39A10, BFAR, KLF4, MMP9, LHX3, CTTN, ALB, ITGA6, ANGPTL4, ATF5, FGFR2, LTF, TP73
GO:0048663~neuron fate commitment	7	0.0213047	NOTCH3, SMARCC2, NKX6-2, LHX3, GATA2, DLL1, GLI3
GO:0060562~epithelial tube morphogenesis	18	0.0213055	SRC, SHROOM3, GRHL3, DLL1, NTN1, PKD1, RASIP1, GLI3, RHOB, HOXA11, NFATC4, SALL1, DEAF1, KIF26B, DCHS1, SOX9, CLUAP1, FGFR2
GO:0071478~cellular response to radiation	11	0.0214254	YY1, RS1, FBXW7, CHEK2, HSF1, TMEM109, CUL4B, RHOB, NFATC4, TP73, CNGB1
GO:0086012~membrane depolarization during cardiac muscle cell action potential	4	0.0214729	CAV3, CACNA1C, SCN1B, TRPM4
GO:0001710~mesodermal cell fate commitment	4	0.0214729	ETV2, KLF4, BMPR1A, HOXA11
GO:0030198~extracellular matrix organization	19	0.0219237	HPSE2, VWF, LAMB2, ITGB4, HPN, HTRA1, ANTXR1, MMP9, COMP, ADAMTS2, BMP1, DNAJB6, COL5A1, COL4A6, COL4A5, ITGA6, SOX9, CAPN1, CLASP1
GO:0001944~vasculature development	30	0.0220052	NOTCH3, FLT1, PDCD6, HMGB1, GATA2, ANTXR1, DLL1, PKD1, RASIP1, PIK3R6, GLI3, ARHGAP22, TERT, TBX1, UTS2R, NOS3, FBXW7, ETV2, KLF4, RHOB, EREG, NFATC4, COL5A1, RAPGEF1, ANG, PNPLA6, ANGPTL4, PLCD3, FGFR2, BMPR1A
GO:0050790~regulation of catalytic activity	93	0.0220895	TSKS, FLT1, PPP1R10, PDCD6, GMFG, CBLC, CHM, HMGB1, SIPA1L2, PKD1, ANTXR1, DAOA, ZFYVE28, GRM4, EDNRB, SYNGAP1, CCND1, NUP62, PSMD1, TNFAIP8L3, RGS8, TSPYL2, CAST, RFC3, RFC4, EPHA8, FBXW7, PRKCE, LMTK2, SLC39A10, RAB3IL1, ATP1B2, MMP9, GFRA2, GTPBP4, EREG, TRAF7, ACAP3, OBSCN, ADRB3, PRKAR1B, CCKBR, TBC1D5, RTN4RL1, LCK, RAPGEF1, ANG, PKP4, ITGA6, TNIK, ANGPTL4, FAM20A, DEPDC5, RAPGEF4, LTF, SHC…
GO:0031401~positive regulation of protein modification process	50	0.0223248	FLT1, PHF23, HMGB1, PKD1, GRM4, EDNRB, CCND1, CHEK2, PSMD1, TNFAIP8L3, SOX9, EPHA8, FBXW7, PRKCE, TNFRSF18, SLC39A10, MID1, MMP9, GFRA2, EREG, TRAF7, ADRB3, PRKAR1B, RAPGEF1, ANG, TNIK, FAM20A, LTF, SHC2, SRC, PLA2G6, PIK3R6, PSMA7, GNAI2, MTA1, IRAK1, HSF1, STAP2, TBX1, CAV3, GDF1, ABCA7, MAPK10, MAP3K15, BMP1, SAA1, MUC20, FGFR2, BMPR1A, TP73
GO:0051338~regulation of transferase activity	43	0.0223475	SHC2, FLT1, SRC, GMFG, CBLC, HMGB1, PKD1, PIK3R6, PSMA7, GNAI2, ZFYVE28, GRM4, IRAK1, CCND1, CHAD, NUP62, PSMD1, TNFAIP8L3, TSPYL2, RFC3, RFC4, CAV3, EPHA8, FBXW7, KLF4, GTPBP4, EREG, MAPK10, TRAF7, MAP3K15, PRKAR1B, CCKBR, RTN4RL1, PPP1R1B, CDK2, RAPGEF1, SAA1, ANG, TNIK, FAM20A, MUC20, LTF, TP73
GO:0006304~DNA modification	8	0.02246	TDRD1, TDRKH, HELLS, MAEL, GNAS, EHMT1, MOV10L1, TDRD5
GO:1903747~regulation of establishment of protein localization to mitochondrion	10	0.0226624	NPEPPS, HHAT, DPCR1, FBXW7, TP53BP2, VPS11, SNIP1, SAE1, ZBED3, TP73
GO:0033365~protein localization to organelle	41	0.0227213	SPO11, PPP1R10, SRC, TIMM13, RPS4Y1, MFF, PKD1, RGPD4, GLI3, FAM83H, NPEPPS, HHAT, DNAJB6, OS9, POM121C, TERT, NUP85, TRIM29, NUP62, UBR5, VPS11, VTI1A, TP53BP2, TSPO, SNIP1, SOX9, KPNA2, ZBED3, BANP, APC2, FBXW7, ABCA7, MID1, RAB10, OBSCN, SYT11, DPCR1, SAE1, BMPR1A, CNGB1, TP73
GO:0001707~mesoderm formation	7	0.0227265	ITGB4, TXNRD1, ETV2, KLF4, FGFR2, BMPR1A, HOXA11
GO:0032414~positive regulation of ion transmembrane transporter activity	7	0.0227265	JPH2, STIM1, RNF207, CNKSR3, STK39, DMD, ATP1B2
GO:0070588~calcium ion transmembrane transport	16	0.0228683	CAV3, PRKCE, ITPR1, CACNA1A, ITPR3, CACNA1C, PLA2G6, PKD1, CACNA1H, CACNG6, JPH2, STIM1, LCK, PDE4B, DMD, TRPM4
GO:0002573~myeloid leukocyte differentiation	13	0.023026	ZBTB46, SRC, TFE3, GATA2, MMP9, CBFA2T3, SBNO2, EFNA2, PRDM16, SP3, GNAS, ZFPM1, LTF
GO:0043410~positive regulation of MAPK cascade	25	0.0232046	SHC2, FLT1, SRC, HMGB1, PIK3R6, GNAI2, GRM4, IRAK1, TNFAIP8L3, TBX1, EPHA8, FBXW7, PRKCE, ABCA7, MID1, MAPK10, TRAF7, MAP3K15, ADRB3, RAPGEF1, SAA1, TNIK, MUC20, FGFR2, TP73
GO:0008104~protein localization	96	0.0232628	GPR27, RAB3C, PPP1R10, SPO11, PDCD6, CHM, HMGB1, PKD1, GPHN, GLI3, RPH3A, NPEPPS, HHAT, SYNGAP1, TRIM29, NUP62, SNIP1, TSPO, SOX9, KPNA2, EIF5AL1, APC2, FBXW7, PRKCE, SHROOM3, LMTK2, RAB3IL1, KCNAB2, MID1, RHOB, ANO1, OBSCN, CTTN, TBC1D5, TLR8, ANG, ULK1, TNIK, TSNARE1, RHOQ, VCL, RAPGEF4, CNGB1, RAB1A, NLGN2, SRC, STX16, TIMM13, ITPR1, CACNA1A, ITPR3, CACNA1C, RPS4Y1, PLA2G6, MFF, KALRN, RGPD4, …
GO:0048858~cell projection morphogenesis	37	0.0234537	RAB1A, BHLHB9, SRC, ARX, SEMA3B, CACNA1A, NTN1, KALRN, GLI3, SNX1, SYNGAP1, SLITRK2, CUX1, CPNE1, DMD, SLIT3, CTNNA2, SKIL, SCN1B, OFD1, LINGO3, LAMB2, EPHA8, FOXJ1, NFATC4, RAB10, EXT1, EFNA2, LHX3, CTTN, RFX4, KIF26B, ULK1, CLUAP1, DSCAML1, FGFR2, VCL
GO:0051347~positive regulation of transferase activity	31	0.0236625	SHC2, FLT1, SRC, HMGB1, PKD1, PIK3R6, PSMA7, GNAI2, GRM4, IRAK1, CCND1, PSMD1, TNFAIP8L3, RFC3, RFC4, EPHA8, FBXW7, KLF4, EREG, MAPK10, TRAF7, MAP3K15, PRKAR1B, RAPGEF1, SAA1, ANG, TNIK, FAM20A, MUC20, LTF, TP73
GO:0035270~endocrine system development	10	0.0236873	TBX1, NKX6-2, SALL1, LHX3, TSPO, NR0B1, SOX9, GATA2, DLL1, BMPR1A
GO:0001656~metanephros development	8	0.0237319	SALL1, LAMB2, KIF26B, FOXJ1, SOX9, PKD1, GLI3, HOXA11
GO:0090277~positive regulation of peptide hormone secretion	8	0.0237319	FAM132A, GPR27, ANO1, NLGN2, PRKCE, PLA2G6, C2CD2L, TRPM4
GO:0086004~regulation of cardiac muscle cell contraction	5	0.0246582	CAV3, RNF207, PDE4B, CACNA1C, TRPM4
GO:0010765~positive regulation of sodium ion transport	5	0.0246582	CNKSR3, DMD, ATP1B2, FGF12, SCN1B
GO:0043586~tongue development	4	0.024676	TBX1, BNC2, PRDM16, GLI3
GO:0051966~regulation of synaptic transmission, glutamatergic	6	0.0247542	GRM4, NLGN2, IQSEC2, PLA2G6, KALRN, SHANK2
GO:0007611~learning or memory	14	0.024813	BHLHB9, ABCA7, ITPR3, PLA2G6, KALRN, SYNGAP1, GALR3, PRKAR1B, TH, DEAF1, PPP1R1B, SLC17A7, MAN2B1, SHANK2
GO:0001525~angiogenesis	22	0.0248655	TBX1, UTS2R, NOTCH3, FLT1, NOS3, PDCD6, HMGB1, GATA2, KLF4, DLL1, PIK3R6, RASIP1, RHOB, NFATC4, EREG, ARHGAP22, TERT, ANG, ANGPTL4, PNPLA6, PLCD3, FGFR2
GO:0001892~embryonic placenta development	8	0.0250525	DNAJB6, HSF1, ESRRB, SP3, GATA2, PLCD3, PKD1, FGFR2
GO:0051171~regulation of nitrogen compound metabolic process	162	0.0251831	EHMT1, IKZF1, NR3C1, GABPB1, HOXA11, YY1, ZC3H12D, CHCHD2, EDNRB, SALL1, CCND1, TRIM29, ZNF83, ZNF606, CHEK2, CPNE1, MAEL, PSMD1, SNIP1, HIST1H2AD, SOX9, KPNA2, HIST1H2AB, TSPYL2, NKX6-2, SMARCC2, FBXW7, ENTPD5, CASK, EBF2, RUNX3, GTPBP4, EREG, EID3, HNRNPUL1, DGKQ, RFX4, ZNF559, LMX1B, TSSK4, ATF5, MZF1, ZFPM1, NOTCH3, INSIG2, INSIG1, ARX, HPN, HTRA1, CREM, AEBP1, GATA2, PLA2G6, ARHGAP22, ATXN3,…
GO:0015833~peptide transport	16	0.0257539	GPR27, RAB1A, NLGN2, PRKCE, ITPR1, CACNA1A, ITPR3, CACNA1C, PLA2G6, SYT7, FAM132A, ANO1, GNAS, C2CD2L, TRPM4, RAPGEF4
GO:0021954~central nervous system neuron development	7	0.0257583	GABRB1, ARX, SLIT3, GATA2, ATF5, SCN1B, FGFR2
GO:0048332~mesoderm morphogenesis	7	0.0257583	ITGB4, TXNRD1, ETV2, KLF4, FGFR2, BMPR1A, HOXA11
GO:0060047~heart contraction	15	0.0261945	CAV3, NOS3, ITPR1, ITPR3, ATP1B2, CACNA1C, CACNG6, STIM1, RNF207, RPS6KA2, PDE4B, DMD, FGF12, SCN1B, TRPM4
GO:0032989~cellular component morphogenesis	56	0.026217	ANTXR1, GLI3, SALL1, SYNGAP1, VSIG1, CPNE1, MAEL, SOX9, SCN1B, OFD1, TRIM62, EPHA8, SHROOM3, PRPF40A, OBSCN, CTTN, TBC1D5, RFX4, ULK1, TNIK, ZFPM1, DSCAML1, RHOQ, VCL, RAB1A, BHLHB9, SRC, HPN, ARX, SEMA3B, CACNA1A, MFF, KALRN, NTN1, SNX1, SLITRK2, CUX1, SLIT3, DMD, CTNNA2, SKIL, CLASP1, LINGO3, CAV3, LAMB2, FOXJ1, NFATC4, RAB10, EXT1, EFNA2, LHX3, KIF26B, RADIL, CLUAP1, FGFR2, BRWD3
GO:0051899~membrane depolarization	8	0.0264226	CAV3, SRC, TSPO, CACNA1A, CACNA1C, CACNA1H, SCN1B, TRPM4
GO:0021515~cell differentiation in spinal cord	6	0.0266397	NKX6-2, LHX3, CACNA1A, GATA2, MDGA1, GLI3
GO:0048565~digestive tract development	10	0.0269598	EDNRB, SALL1, CCKBR, ITGB4, DCHS1, ITGA6, GATA2, PKD1, GLI3, FGFR2
GO:0000902~cell morphogenesis	53	0.0270216	ANTXR1, GLI3, SALL1, SYNGAP1, VSIG1, CPNE1, MAEL, SOX9, SCN1B, OFD1, TRIM62, EPHA8, SHROOM3, PRPF40A, CTTN, TBC1D5, RFX4, ULK1, TNIK, ZFPM1, DSCAML1, RHOQ, VCL, RAB1A, BHLHB9, SRC, HPN, ARX, SEMA3B, CACNA1A, KALRN, NTN1, SNX1, SLITRK2, CUX1, SLIT3, DMD, CTNNA2, SKIL, CLASP1, LINGO3, LAMB2, FOXJ1, NFATC4, RAB10, EXT1, EFNA2, LHX3, KIF26B, RADIL, CLUAP1, FGFR2, BRWD3
GO:0033002~muscle cell proliferation	11	0.0272504	NOTCH3, IRAK1, TERT, ANG, KLF4, KALRN, MMP9, FGFR2, BMPR1A, EREG, TP73
GO:0072080~nephron tubule development	8	0.0278429	SALL1, KIF26B, DCHS1, SOX9, DLL1, PKD1, GLI3, HOXA11
GO:0070838~divalent metal ion transport	22	0.0279626	CAV3, NOS3, PRKCE, ITPR1, CACNA1A, CASK, SLC39A10, ITPR3, CACNA1C, PLA2G6, PKD1, CACNA1H, CACNG6, P2RX5, JPH2, STIM1, LCK, CDH23, PDE4B, TSPO, DMD, TRPM4
GO:0007398~ectoderm development	4	0.0281218	ITGA6, GRHL3, ZBTB7B, BMPR1A
GO:0030030~cell projection organization	55	0.0282833	HMGB1, ESPN, GLI3, KIF19, SYNGAP1, CPNE1, TSPO, SCN1B, OFD1, EPHA8, CTTN, TBC1D5, RTN4RL1, RFX4, RAPGEF1, ITGA6, ULK1, TNIK, DSCAML1, RHOQ, VCL, CNGB1, RAB1A, BHLHB9, SRC, ARX, SEMA3B, CACNA1A, KALRN, NTN1, IGSF9, SNX1, SLITRK2, CUX1, NUP85, CDH23, SLIT3, DMD, CTNNA2, SKIL, RAP1GAP2, LINGO3, LAMB2, FOXJ1, KLF4, NFATC4, RAB10, EXT1, TSGA10, EFNA2, LHX3, KIF26B, CLUAP1, FGFR2, CUL4B
GO:0009306~protein secretion	24	0.0283562	GPR27, RAB1A, NLGN2, SRC, PRKCE, ITPR1, CIDEA, CACNA1A, ITPR3, CACNA1C, HMGB1, PLA2G6, ALOX15B, SYT7, FAM132A, ANO1, SYT11, SAA1, GNAS, TLR8, ANG, C2CD2L, TRPM4, RAPGEF4
GO:0048660~regulation of smooth muscle cell proliferation	9	0.0284356	NOTCH3, IRAK1, TERT, ANG, KLF4, MMP9, FGFR2, BMPR1A, EREG
GO:0019637~organophosphate metabolic process	48	0.0284785	MTMR1, PRPS1, FLT1, SRC, PIGQ, HAAO, NDUFB3, PLA2G6, GPHN, PIK3R6, GNAI2, INPP5A, EDNRB, GALR3, CPNE1, PDE4B, PGK1, TSPO, TNFAIP8L3, SULT4A1, SULT1C4, PCYT1B, ACOT7, PDHA1, NOS3, ENTPD4, EPHA8, ENTPD5, PLA2G4C, CASK, KCNAB2, KLF4, CBFA2T3, EREG, KARS, ADRB3, CCKBR, LCK, GNAS, ADSSL1, PNPLA6, PLCD3, SERINC3, RHOQ, FGFR2, PFKP, PDE9A, SLC25A13
GO:0001655~urogenital system development	18	0.028622	NOTCH3, HELLS, LAMB2, ITGB4, FOXJ1, GATA2, DLL1, ALOX15B, PKD1, GLI3, HOXA11, SALL1, KIF26B, DCHS1, ITGA6, SOX9, FGFR2, TP73
GO:0002009~morphogenesis of an epithelium	26	0.0287316	SRC, NTN1, DLL1, PKD1, RASIP1, GLI3, PSMA7, HOXA11, SALL1, DEAF1, PSMD1, SOX9, CLASP1, RIPK4, SHROOM3, GRHL3, KLF4, RHOB, NFATC4, RAB10, COL5A1, KIF26B, DCHS1, CLUAP1, FGFR2, VCL
GO:0045859~regulation of protein kinase activity	34	0.0287771	SHC2, FLT1, SRC, GMFG, CBLC, HMGB1, PKD1, PIK3R6, GNAI2, ZFYVE28, GRM4, IRAK1, CCND1, CHAD, NUP62, TSPYL2, CAV3, FBXW7, GTPBP4, EREG, MAPK10, TRAF7, MAP3K15, PRKAR1B, RTN4RL1, PPP1R1B, RAPGEF1, SAA1, ANG, TNIK, FAM20A, MUC20, LTF, TP73
GO:0006629~lipid metabolic process	56	0.0288707	FLT1, ACSM3, PIGQ, DGKA, LIPH, CPNE1, TSPO, TNFAIP8L3, GAL3ST2, SULT4A1, PCYT1B, ACOT7, EPHA8, FBXW7, PRKCE, PLA2G4C, SPNS2, EREG, NCOR2, CCKBR, LCK, SOAT2, DGKQ, ANG, LIPT1, MTMR1, SRC, INSIG2, ABHD2, INSIG1, SDC3, CREM, PLA2G6, PIK3R6, ACAT2, CACNA1H, INPP5A, ST3GAL4, GPC5, PDHA1, PNPLA7, CAV3, ST8SIA2, CIDEA, NR0B1, KLF4, ALOX15B, ACSF2, SQLE, AMACR, PDP2, TH, PNPLA6, PLCD3, SERINC3, FGFR2
GO:0045860~positive regulation of protein kinase activity	24	0.0289157	SHC2, FLT1, SRC, FBXW7, HMGB1, PKD1, PIK3R6, GNAI2, EREG, MAPK10, TRAF7, MAP3K15, GRM4, IRAK1, PRKAR1B, CCND1, RAPGEF1, SAA1, ANG, TNIK, FAM20A, MUC20, LTF, TP73
GO:0072078~nephron tubule morphogenesis	7	0.0290479	SALL1, KIF26B, DCHS1, SOX9, PKD1, GLI3, HOXA11
GO:0044708~single-organism behavior	21	0.0292914	UTS2R, NLGN2, BHLHB9, PRKCE, ASIP, CACNA1A, ABCA7, ITPR3, PLA2G6, KALRN, SYNGAP1, GALR3, PRKAR1B, TH, DEAF1, PPP1R1B, TSPO, SLC17A7, MAN2B1, FGF12, SHANK2
GO:2001257~regulation of cation channel activity	8	0.0293141	JPH2, STIM1, RNF207, PDE4B, DMD, PLA2G6, FGF12, MMP9
GO:0002793~positive regulation of peptide secretion	8	0.0293141	FAM132A, GPR27, ANO1, NLGN2, PRKCE, PLA2G6, C2CD2L, TRPM4
GO:0008285~negative regulation of cell proliferation	31	0.0294191	HPN, CHD5, GATA2, DLL1, GLI3, TERT, RPS6KA2, NUP62, HSF1, TSPO, SPEG, SLIT3, SOX9, HIST1H2AB, NOS3, FBXW7, FBXO2, CASK, FOXJ1, C1QL4, KLF4, CBFA2T3, RUNX3, ALOX15B, GTPBP4, EREG, RAPGEF1, ANG, ATF5, FGFR2, TP73
GO:0007292~female gamete generation	9	0.029763	SPO11, SRC, NOS3, RPS6KA2, ANG, CGB2, TDRD5, CGB1, EREG
GO:0060541~respiratory system development	13	0.0301964	NOS3, SLC23A1, FOXJ1, HMGB1, PKD1, GLI3, ADAMTS2, LHX3, DPPA2, SP3, SOX9, FGFR2, BMPR1A
GO:0040011~locomotion	63	0.0303512	FLT1, ITGB4, PDCD6, HMGB1, GLI3, EDNRB, PDE4B, TSPO, SLC16A8, SOX9, SCN1B, APC2, EPHA8, PRKCE, TNFRSF18, SPNS2, PRPF40A, ATP1B2, MMP9, GTPBP4, RHOB, EREG, PROCR, SLC7A8, CTTN, LCK, ANG, ITGA6, VCL, RAB1A, SRC, ABHD2, ARX, SEMA3B, SDC3, GATA2, PLA2G6, KALRN, NTN1, FAM83H, ABR, TERT, NUP85, SLIT3, CTNNA2, CLASP1, TRPM4, TBX1, LAMB2, NOS3, FOXJ1, KLF4, ALOX15B, EXT1, EFNA2, COL5A1, LHX3, ABI3, KIF26…
GO:0072511~divalent inorganic cation transport	22	0.0305394	CAV3, NOS3, PRKCE, ITPR1, CACNA1A, CASK, SLC39A10, ITPR3, CACNA1C, PLA2G6, PKD1, CACNA1H, CACNG6, P2RX5, JPH2, STIM1, LCK, CDH23, PDE4B, TSPO, DMD, TRPM4
GO:0086003~cardiac muscle cell contraction	6	0.0306794	CAV3, RNF207, CACNA1C, FGF12, SCN1B, TRPM4
GO:0048661~positive regulation of smooth muscle cell proliferation	7	0.0307915	NOTCH3, IRAK1, TERT, MMP9, FGFR2, BMPR1A, EREG
GO:0060993~kidney morphogenesis	8	0.0308369	SALL1, KIF26B, FOXJ1, DCHS1, SOX9, PKD1, GLI3, HOXA11
GO:0042476~odontogenesis	9	0.0311325	TBX1, STIM1, ITGB4, HTRA1, ITGA6, FAM20A, GLI3, FGFR2, BMPR1A
GO:0051924~regulation of calcium ion transport	13	0.0311952	CAV3, NOS3, PRKCE, CASK, CACNA1C, PLA2G6, GNAI2, P2RX5, JPH2, STIM1, PDE4B, TSPO, DMD
GO:0035239~tube morphogenesis	19	0.0312235	TBX1, SRC, SHROOM3, GRHL3, DLL1, NTN1, PKD1, RASIP1, GLI3, RHOB, HOXA11, NFATC4, SALL1, DEAF1, KIF26B, DCHS1, SOX9, CLUAP1, FGFR2
GO:0060429~epithelium development	46	0.0312561	RAB1A, SRC, ARX, NTN1, DLL1, PKD1, RASIP1, GLI3, PSMA7, HOXA11, SALL1, VSIG1, CCND1, DEAF1, PGK1, PSMD1, DMD, SOX9, SKIL, CLASP1, TBX1, LAMB2, RIPK4, SHROOM3, FOXJ1, GRHL3, NR0B1, ETV2, KLF4, ALOX15B, RHOB, EREG, NFATC4, FOSL2, RAB10, BFSP2, COL5A1, KIF26B, RAPGEF1, GNAS, DCHS1, RHCG, CLUAP1, FGFR2, VCL, BMPR1A
GO:0032270~positive regulation of cellular protein metabolic process	59	0.0313864	FLT1, PDCD6, PHF23, HMGB1, PKD1, ANTXR1, GRM4, EDNRB, CCND1, CHEK2, PSMD1, TNFAIP8L3, SOX9, EIF5AL1, EPHA8, FBXW7, PRKCE, TNFRSF18, SLC39A10, MID1, MMP9, CBFA2T3, GFRA2, EREG, NCOR2, TRAF7, ADRB3, PRKAR1B, LCK, RAPGEF1, ANG, TNIK, FAM20A, LTF, SHC2, SRC, HPN, PLA2G6, PIK3R6, PSMA7, GNAI2, MTA1, IRAK1, HSF1, VPS11, STAP2, TBX1, CAV3, GDF1, ABCA7, KLF4, MAPK10, MAP3K15, BMP1, SAA1, MUC20, FGFR2, BM…
GO:0001778~plasma membrane repair	3	0.0316098	CAV3, SYT11, SYT7
GO:0060363~cranial suture morphogenesis	3	0.0316098	INSIG2, INSIG1, GLI3
GO:0071501~cellular response to sterol depletion	3	0.0316098	INSIG2, FBXW7, INSIG1
GO:0060872~semicircular canal development	3	0.0316098	TBX1, GATA2, GLI3
GO:0032933~SREBP signaling pathway	3	0.0316098	INSIG2, FBXW7, INSIG1
GO:0090103~cochlea morphogenesis	4	0.0318092	TBX1, HPN, GRHL3, SOX9
GO:0021513~spinal cord dorsal/ventral patterning	4	0.0318092	NKX6-2, LHX3, RFX4, GLI3
GO:0051641~cellular localization	98	0.0323383	PDCD6, RPH3A, NPEPPS, HHAT, SYNGAP1, TRIM29, SNIP1, SOX9, KPNA2, FBXW7, PRKCE, LMTK2, CASK, MID1, OBSCN, TNIK, TSNARE1, VCL, INSIG1, ITPR1, CACNA1A, ITPR3, CACNA1C, RPS4Y1, GATA2, PLA2G6, KALRN, FAM83H, DPP6, SNX1, POM121C, TERT, NUP85, UBR5, VPS11, VTI1A, TP53BP2, OTOF, CEP72, TRPM4, ZBED3, BANP, TRAPPC2, CAV3, ABCA7, SYT7, TH, DPCR1, ALB, GNAS, DCHS1, SAE1, C2CD2L, BMPR1A, TP73, GPR27, MEI1, SP…
GO:0043473~pigmentation	8	0.0324119	RAB1A, EDNRB, TH, SPNS2, ASIP, SHROOM3, C10ORF11, GLI3
GO:0061326~renal tubule development	8	0.0324119	SALL1, KIF26B, DCHS1, SOX9, DLL1, PKD1, GLI3, HOXA11
GO:0043266~regulation of potassium ion transport	7	0.0326022	DPP6, CAV3, NOS3, RNF207, STK39, KCNAB2, ATP1B2
GO:0046883~regulation of hormone secretion	15	0.0333845	GPR27, NLGN2, PRKCE, ITPR1, CACNA1A, ITPR3, CACNA1C, PLA2G6, SYT7, FAM132A, ANO1, GNAS, C2CD2L, TRPM4, RAPGEF4
GO:0051321~meiotic cell cycle	14	0.0338599	TDRKH, MEI1, SPO11, TUBGCP2, TEX11, TEX14, EREG, TDRD1, RPS6KA2, HSF1, MSH5, CDK2, MAEL, MOV10L1
GO:0043405~regulation of MAP kinase activity	18	0.0341457	SHC2, FLT1, CAV3, SRC, CBLC, PIK3R6, GNAI2, MAPK10, TRAF7, MAP3K15, GRM4, IRAK1, NUP62, RAPGEF1, SAA1, TNIK, MUC20, TP73
GO:0072088~nephron epithelium morphogenesis	7	0.0344806	SALL1, KIF26B, DCHS1, SOX9, PKD1, GLI3, HOXA11
GO:0032268~regulation of cellular protein metabolic process	91	0.0348283	FLT1, EIF4E3, PDCD6, PHF23, GMFG, CBLC, HMGB1, PKD1, ANTXR1, ZFYVE28, ZC3H12D, GRM4, EDNRB, SYNGAP1, MECOM, CCND1, CHEK2, NUP62, SNIP1, TSPO, PSMD1, TNFAIP8L3, SOX9, EIF5AL1, TSPYL2, CAST, EPHA8, FBXW7, PRKCE, TNFRSF18, FBXO2, SLC39A10, C1QL4, MID1, MMP9, CBFA2T3, GFRA2, GTPBP4, EREG, NCOR2, TRAF7, ADRB3, PRKAR1B, RTN4RL1, LCK, DPPA2, CNKSR3, RAPGEF1, SPOPL, TLR8, ANG, TNIK, FAM20A, LTF, SHC2, SR…
GO:1903115~regulation of actin filament-based movement	5	0.0350851	CAV3, RNF207, PDE4B, CACNA1C, TRPM4
GO:1902532~negative regulation of intracellular signal transduction	23	0.0352165	HELLS, CAV3, SRC, MGRN1, PDCD6, ITPR1, CBLC, UBR1, KLF4, C1QL4, MMP9, SYNGAP1, MECOM, RTN4RL1, CHAD, NUP62, CNKSR3, DHX58, CPNE1, RAPGEF1, DMD, DEPDC5, TP73
GO:0051960~regulation of nervous system development	35	0.0352704	NOTCH3, NLGN2, BHLHB9, SEMA3B, CACNA1A, GATA2, NTN1, DLL1, KALRN, GLI3, EDNRB, SYNGAP1, SLITRK2, TERT, CUX1, CPNE1, TSPO, DMD, SLIT3, SOX9, SKIL, SCN1B, RAP1GAP2, ZFHX3, NKX6-2, GRHL3, KLF4, NFATC4, CTTN, RFX4, RAPGEF1, ZNF536, TNIK, BMPR1A, TP73
GO:0001704~formation of primary germ layer	9	0.0354982	COL5A1, ITGB4, TXNRD1, ETV2, KLF4, MMP9, FGFR2, BMPR1A, HOXA11
GO:0001657~ureteric bud development	8	0.0357211	SALL1, KIF26B, FOXJ1, DCHS1, SOX9, GLI3, FGFR2, HOXA11
GO:0030728~ovulation	4	0.0357363	NOS3, CGB2, CGB1, EREG
GO:0046486~glycerolipid metabolic process	20	0.0359574	MTMR1, CAV3, INSIG2, FBXW7, PIGQ, DGKA, ABHD2, INSIG1, PLA2G4C, PLA2G6, PIK3R6, EREG, INPP5A, LCK, DGKQ, CPNE1, ANG, PNPLA6, SERINC3, FGFR2
GO:0044255~cellular lipid metabolic process	45	0.0361221	MTMR1, FLT1, ACSM3, INSIG2, SRC, PIGQ, DGKA, ABHD2, INSIG1, SDC3, CREM, PLA2G6, PIK3R6, ACAT2, INPP5A, CPNE1, ST3GAL4, GPC5, TNFAIP8L3, GAL3ST2, PCYT1B, ACOT7, PDHA1, CAV3, EPHA8, FBXW7, ST8SIA2, PLA2G4C, SPNS2, KLF4, ALOX15B, ACSF2, EREG, NCOR2, PDP2, AMACR, TH, CCKBR, LCK, SOAT2, DGKQ, ANG, PNPLA6, SERINC3, FGFR2
GO:0045595~regulation of cell differentiation	63	0.0361303	PGLYRP2, ZC3H8, HMGB1, GLI3, HOXA11, EDNRB, SYNGAP1, CCND1, CPNE1, TSPO, SOX9, SCN1B, APC2, TRIM62, NKX6-2, TFE3, ETV2, C1QL4, RUNX3, EREG, CTTN, RAPGEF1, TNIK, ZFPM1, LTF, NOTCH3, BHLHB9, ZBTB46, INSIG1, HPN, SEMA3B, CACNA1A, GATA2, KALRN, NTN1, DLL1, PIK3R6, NLN, TERT, CUX1, PRDM16, SLIT3, DMD, CTNNA2, ZBTB7B, SKIL, CLASP1, TRPM4, RAP1GAP2, TBX1, ZFHX3, CAV3, FOXJ1, NR0B1, KLF4, ALOX15B, NFATC4…
GO:0061333~renal tubule morphogenesis	7	0.0364275	SALL1, KIF26B, DCHS1, SOX9, PKD1, GLI3, HOXA11
GO:0046903~secretion	47	0.0365165	GPR27, RAB1A, RAB3C, NLGN2, SRC, STK39, ITPR1, CACNA1A, ITPR3, CACNA1C, HMGB1, GATA2, PLA2G6, RABEPK, FAM132A, RPH3A, ABR, GRM4, EDNRB, CCND1, VPS11, CDC37L1, OTOF, SLC17A7, CLASP1, TRPM4, UTS2R, VWF, PRKCE, STARD10, EXOC6B, CIDEA, CASK, ALOX15B, SYT7, NCOR2, ANO1, CCKBR, SYT11, ALB, SAA1, GNAS, TLR8, ANG, VCL, C2CD2L, RAPGEF4
GO:0045664~regulation of neuron differentiation	27	0.0367414	NOTCH3, BHLHB9, SEMA3B, CACNA1A, GATA2, NTN1, DLL1, KALRN, GLI3, EDNRB, SYNGAP1, CUX1, CPNE1, DMD, SLIT3, SOX9, SKIL, SCN1B, RAP1GAP2, ZFHX3, KLF4, NFATC4, CTTN, RAPGEF1, ZNF536, TNIK, TP73
GO:0009914~hormone transport	17	0.0373973	GPR27, RAB1A, NLGN2, PRKCE, ITPR1, CACNA1A, ITPR3, CACNA1C, PLA2G6, SYT7, FAM132A, ANO1, GNAS, SLC16A2, C2CD2L, TRPM4, RAPGEF4
GO:1903214~regulation of protein targeting to mitochondrion	8	0.0374565	NPEPPS, HHAT, DPCR1, FBXW7, VPS11, SNIP1, SAE1, ZBED3
GO:0045620~negative regulation of lymphocyte differentiation	5	0.0380339	PGLYRP2, ZC3H8, FOXJ1, HMGB1, GLI3
GO:0034605~cellular response to heat	5	0.0380339	ANO1, ATXN3, IRAK1, PDCD6, HSF1
GO:0072210~metanephric nephron development	5	0.0380339	SALL1, LAMB2, KIF26B, SOX9, PKD1
GO:1903827~regulation of cellular protein localization	27	0.0383092	SRC, MFF, KALRN, PKD1, GLI3, NPEPPS, HHAT, OS9, TERT, TRIM29, NUP62, UBR5, VPS11, TP53BP2, SNIP1, CEP72, ZBED3, APC2, CAV3, FBXW7, KCNAB2, SYT11, DPCR1, SAE1, RHOQ, BMPR1A, TP73
GO:0032411~positive regulation of transporter activity	7	0.0384435	JPH2, STIM1, RNF207, CNKSR3, STK39, DMD, ATP1B2
GO:0072028~nephron morphogenesis	7	0.0384435	SALL1, KIF26B, DCHS1, SOX9, PKD1, GLI3, HOXA11
GO:0007173~epidermal growth factor receptor signaling pathway	9	0.0386279	ZFYVE28, SRC, FBXW7, NUP62, CBLC, SOX9, MMP9, EREG, FAM83A
GO:0021891~olfactory bulb interneuron development	3	0.0386895	ARX, SLIT3, ATF5
GO:0003183~mitral valve morphogenesis	3	0.0386895	DCHS1, ZFPM1, BMPR1A
GO:0006991~response to sterol depletion	3	0.0386895	INSIG2, FBXW7, INSIG1
GO:0042127~regulation of cell proliferation	63	0.0391765	FLT1, HPSE2, PDCD6, CHD5, HMGB1, GLI3, EDNRB, CCND1, RPS6KA2, NUP62, SPEG, TSPO, SOX9, CAPN1, HIST1H2AB, UTS2R, FBXW7, TNFRSF18, FBXO2, SLC39A10, CASK, C1QL4, MMP9, CBFA2T3, RUNX3, GTPBP4, EREG, CCKBR, LCK, DPPA2, RAPGEF1, ANG, ATF5, LTF, NOTCH3, SRC, HPN, ARX, HTRA1, GATA2, NTN1, DLL1, GNAI2, IRAK1, TERT, DEAF1, HSF1, SLIT3, CD55, TRPM4, TBX1, CAV3, NOS3, FOXJ1, KLF4, ALOX15B, FOSL2, CDK2, HLA-D…
GO:0015672~monovalent inorganic cation transport	24	0.039758	SLC12A4, SLC13A4, CAV3, NOS3, SLC23A1, PRKCE, HPN, STK39, KCNAB2, ATP1B2, ATP4B, SLC9A3, DPP6, RNF207, CNKSR3, CDK2, KCNQ4, MAGED2, SLC17A7, DMD, FGF12, SCN1B, CNGB1, TRPM4
GO:1904888~cranial skeletal system development	6	0.0398599	TBX1, INSIG2, INSIG1, GNAS, GLI3, FGFR2
GO:0021511~spinal cord patterning	4	0.0399006	NKX6-2, LHX3, RFX4, GLI3
GO:0021700~developmental maturation	14	0.0401654	EPHA8, ABHD2, CACNA1A, GATA2, TDRD5, NFATC4, EREG, BFSP2, EDNRB, RPS6KA2, DCHS1, SLC17A7, ANG, LTF
GO:0043588~skin development	14	0.0401654	ITGB4, GRHL3, DLL1, ALOX15B, PKD1, FOSL2, EREG, ADAMTS2, CLDN4, COL5A1, GNAS, ITGA6, SOX9, FGFR2
GO:0051674~localization of cell	55	0.0403905	FLT1, ITGB4, PDCD6, HMGB1, GLI3, EDNRB, PDE4B, TSPO, SLC16A8, SOX9, APC2, EPHA8, PRKCE, TNFRSF18, SPNS2, PRPF40A, ATP1B2, MMP9, GTPBP4, RHOB, PROCR, SLC7A8, CTTN, LCK, ANG, ITGA6, VCL, RAB1A, SRC, ABHD2, ARX, SEMA3B, SDC3, GATA2, KALRN, NTN1, FAM83H, ABR, TERT, NUP85, SLIT3, CTNNA2, CLASP1, TRPM4, TBX1, NOS3, FOXJ1, KLF4, ALOX15B, COL5A1, ABI3, SAA1, DCHS1, MDGA1, BMPR1A
GO:0048870~cell motility	55	0.0403905	FLT1, ITGB4, PDCD6, HMGB1, GLI3, EDNRB, PDE4B, TSPO, SLC16A8, SOX9, APC2, EPHA8, PRKCE, TNFRSF18, SPNS2, PRPF40A, ATP1B2, MMP9, GTPBP4, RHOB, PROCR, SLC7A8, CTTN, LCK, ANG, ITGA6, VCL, RAB1A, SRC, ABHD2, ARX, SEMA3B, SDC3, GATA2, KALRN, NTN1, FAM83H, ABR, TERT, NUP85, SLIT3, CTNNA2, CLASP1, TRPM4, TBX1, NOS3, FOXJ1, KLF4, ALOX15B, COL5A1, ABI3, SAA1, DCHS1, MDGA1, BMPR1A
GO:0071705~nitrogen compound transport	33	0.0408817	GPR27, RAB1A, NLGN2, SLC43A2, SLC23A1, ITPR1, CACNA1A, ITPR3, CACNA1C, PLA2G6, FAM132A, POM121C, NUP85, NUP62, SLC17A7, SLC16A2, TRPM4, EIF5AL1, PRKCE, MX2, ABCA7, SYT7, SLC6A5, ANO1, SLC7A8, TH, GNAS, SIDT1, RHCG, SERINC3, C2CD2L, SLC25A13, RAPGEF4
GO:0043270~positive regulation of ion transport	13	0.0412744	STK39, CASK, ATP1B2, PLA2G6, P2RX5, JPH2, STIM1, RNF207, CNKSR3, TSPO, DMD, FGF12, SCN1B
GO:0030900~forebrain development	19	0.0418395	NOTCH3, SMARCC2, SRC, ARX, CHD5, NR0B1, GATA2, GLI3, EXT1, EFNA2, SALL1, CCDC85C, TH, LHX3, RFX4, SLIT3, ATF5, FGFR2, BMPR1A
GO:0030029~actin filament-based process	31	0.0423708	SRC, GMFG, NEDD9, CACNA1C, ESPN, ANTXR1, ABR, ATXN3, DNAJB6, PDE4B, DMD, CLASP1, SCN1B, TRPM4, CAV3, IQSEC2, PRKCE, TNNC2, FOXJ1, GRHL3, OBSCN, DES, FCHSD2, CTTN, DAAM2, TNNT1, RNF207, ANG, TNIK, FGF12, RHOQ
GO:1901379~regulation of potassium ion transmembrane transport	6	0.0423888	DPP6, CAV3, RNF207, STK39, KCNAB2, ATP1B2
GO:0050714~positive regulation of protein secretion	13	0.0425251	GPR27, NLGN2, SRC, PRKCE, HMGB1, PLA2G6, ALOX15B, FAM132A, ANO1, SAA1, ANG, C2CD2L, TRPM4
GO:0048514~blood vessel morphogenesis	24	0.0427441	TBX1, UTS2R, NOTCH3, FLT1, NOS3, PDCD6, ETV2, HMGB1, GATA2, KLF4, DLL1, PIK3R6, RASIP1, RHOB, NFATC4, EREG, ARHGAP22, TERT, ANG, ANGPTL4, PNPLA6, PLCD3, FGFR2, BMPR1A
GO:0009953~dorsal/ventral pattern formation	8	0.0429919	NKX6-2, LHX3, RFX4, LMX1B, DSCAML1, GLI3, BMPR1A, HOXA11
GO:0019216~regulation of lipid metabolic process	16	0.043035	PDHA1, FLT1, INSIG2, SRC, EPHA8, FBXW7, PRKCE, INSIG1, CIDEA, KLF4, PLA2G6, PIK3R6, PDP2, CCKBR, TSPO, TNFAIP8L3
GO:0055123~digestive system development	10	0.0432322	EDNRB, SALL1, CCKBR, ITGB4, DCHS1, ITGA6, GATA2, PKD1, GLI3, FGFR2
GO:0048511~rhythmic process	17	0.0433731	UTS2R, GABRB1, ZFHX3, PCYT1B, SPO11, NOS3, CREM, EREG, MAPK10, NCOR2, RAI1, CLDN4, MTA1, TH, SLIT3, ANG, ATF5
GO:0048706~embryonic skeletal system development	9	0.0436601	EXT1, TBX1, DEAF1, SP3, GNAS, DSCAML1, GLI3, FGFR2, HOXA11
GO:0007176~regulation of epidermal growth factor-activated receptor activity	4	0.0442988	ZFYVE28, FBXW7, CBLC, EREG
GO:0072273~metanephric nephron morphogenesis	4	0.0442988	SALL1, KIF26B, SOX9, PKD1
GO:0045104~intermediate filament cytoskeleton organization	5	0.0443448	FAM83H, ATXN3, BFSP2, DES, DNAJB6
GO:0050905~neuromuscular process	8	0.0449483	ABR, NLGN2, NKX6-2, CDH23, CACNA1A, KCNAB2, CTNNA2, FGF12
GO:0042886~amide transport	16	0.0451816	GPR27, RAB1A, NLGN2, PRKCE, ITPR1, CACNA1A, ITPR3, CACNA1C, PLA2G6, SYT7, FAM132A, ANO1, GNAS, C2CD2L, TRPM4, RAPGEF4
GO:0010469~regulation of receptor activity	9	0.0454291	ZFYVE28, JPH2, NLGN2, CAV3, FBXW7, PRKCE, CBLC, DMD, EREG
GO:0007166~cell surface receptor signaling pathway	101	0.0455197	IFITM2, RASL11B, PDCD6, CBLC, ZFYVE28, HHAT, EDNRB, SALL1, CCND1, CPNE1, PSMD1, SOX9, HLA-H, EPHA8, FBXW7, PRKCE, HLA-C, MID1, EREG, RFX4, COL4A5, TNIK, NOTCH3, SHC2, HPN, HTRA1, GATA2, PLA2G6, KALRN, IRAK1, TERT, BAG3, CHAD, UBR5, PRDM16, SKIL, HLA-DQA1, TRPM4, GRIA4, ZBED3, FAM83A, CAV3, CIDEA, GDF1, ABCA7, ADAP1, NFATC4, BCL9, IL17REL, BMP1, EFNA2, FGF12, MUC20, FGFR2, BMPR1A, GABRB3, FLT1, IT…
GO:0045665~negative regulation of neuron differentiation	12	0.0460558	RAP1GAP2, NOTCH3, EDNRB, SYNGAP1, SEMA3B, ZNF536, SOX9, DLL1, NTN1, GLI3, NFATC4, TP73
GO:0033036~macromolecule localization	106	0.0462284	RAB3C, PDCD6, YY1, RPH3A, NPEPPS, HHAT, SYNGAP1, TRIM29, SNIP1, SOX9, KPNA2, FBXW7, PRKCE, SPNS2, LMTK2, MID1, OBSCN, SOAT2, SIDT1, ULK1, TNIK, TSNARE1, VCL, ITPR1, CACNA1A, ITPR3, CACNA1C, RPS4Y1, PLA2G6, KALRN, FAM83H, ATXN3, DPP6, SNX1, POM121C, TERT, NUP85, UBR5, VPS11, VTI1A, TP53BP2, CEP72, TRPM4, ZBED3, BANP, ATP8B3, CAV3, ABCA3, STARD10, CIDEA, EXOC6B, ABCA7, NR0B1, ALOX15B, SYT7, DPCR1, …
GO:0003174~mitral valve development	3	0.0463052	DCHS1, ZFPM1, BMPR1A
GO:0021521~ventral spinal cord interneuron specification	3	0.0463052	NKX6-2, LHX3, GLI3
GO:0060573~cell fate specification involved in pattern specification	3	0.0463052	NKX6-2, LHX3, GLI3
GO:0048754~branching morphogenesis of an epithelial tube	10	0.0464708	SALL1, SRC, DCHS1, SOX9, PKD1, GLI3, FGFR2, RASIP1, HOXA11, NFATC4
GO:0060173~limb development	11	0.0465785	COMP, SALL1, ITGB4, GNAS, ITGA6, SOX9, CACNA1C, GLI3, FGFR2, BMPR1A, HOXA11
GO:0048736~appendage development	11	0.0465785	COMP, SALL1, ITGB4, GNAS, ITGA6, SOX9, CACNA1C, GLI3, FGFR2, BMPR1A, HOXA11
GO:0023061~signal release	21	0.0469911	GPR27, RAB1A, NLGN2, PRKCE, ITPR1, CACNA1A, CASK, ITPR3, CACNA1C, PLA2G6, SYT7, FAM132A, RPH3A, ANO1, GRM4, SYT11, GNAS, OTOF, C2CD2L, TRPM4, RAPGEF4
GO:0034613~cellular protein localization	64	0.0475022	PPP1R10, SPO11, PDCD6, CHM, PKD1, GPHN, GLI3, RPH3A, NPEPPS, HHAT, SYNGAP1, TRIM29, NUP62, SNIP1, TSPO, SOX9, KPNA2, APC2, FBXW7, KCNAB2, MID1, RHOB, OBSCN, CTTN, TBC1D5, TNIK, TSNARE1, RHOQ, VCL, CNGB1, NLGN2, SRC, STX16, TIMM13, CACNA1A, RPS4Y1, MFF, KALRN, RGPD4, FAM83H, DPP6, SNX1, DNAJB6, OS9, POM121C, TERT, NUP85, UBR5, VPS11, VTI1A, TP53BP2, CEP72, DMD, BANP, ZBED3, CAV3, ABCA7, RAB10, SYT…
GO:0051046~regulation of secretion	31	0.047695	GPR27, RAB3C, NLGN2, SRC, STK39, ITPR1, CACNA1A, ITPR3, CACNA1C, HMGB1, GATA2, PLA2G6, FAM132A, RPH3A, ABR, EDNRB, CLASP1, TRPM4, UTS2R, PRKCE, CIDEA, ALOX15B, SYT7, ANO1, SYT11, SAA1, GNAS, TLR8, ANG, C2CD2L, RAPGEF4
GO:0015807~L-amino acid transport	5	0.0477067	SLC7A8, SLC43A2, SLC17A7, SERINC3, SLC25A13
GO:0045103~intermediate filament-based process	5	0.0477067	FAM83H, ATXN3, BFSP2, DES, DNAJB6
GO:0001709~cell fate determination	5	0.0477067	EBF2, GATA2, KLF4, DLL1, DSCAML1
GO:0050767~regulation of neurogenesis	31	0.0483115	NOTCH3, BHLHB9, SEMA3B, CACNA1A, GATA2, NTN1, DLL1, KALRN, GLI3, EDNRB, SYNGAP1, TERT, CUX1, CPNE1, TSPO, DMD, SLIT3, SOX9, SKIL, SCN1B, RAP1GAP2, ZFHX3, NKX6-2, KLF4, NFATC4, CTTN, RAPGEF1, ZNF536, TNIK, BMPR1A, TP73
GO:0070887~cellular response to chemical stimulus	100	0.0490258	IFITM2, RASL11B, PDCD6, MT1L, NR3C1, YY1, NPEPPS, EDNRB, CCND1, RPS6KA2, CHEK2, CPNE1, PSMD1, SNIP1, SOX9, RGS8, TSPYL2, HLA-H, EPHA8, FBXW7, PRKCE, HLA-C, CASK, PDIA6, MID1, EREG, PRKAR1B, COL4A6, ABHD2, HTRA1, UBR1, PLA2G6, CACNA1H, ATXN3, SBNO2, IRAK1, TERT, NUP85, CHAD, UBR5, PRDM16, SKIL, HLA-DQA1, TRPM4, CAV3, ESRRB, CIDEA, GDF1, BFAR, NR0B1, NFATC4, BCL9, IL17REL, BMP1, TBL2, TH, CDK2, GNA…
GO:0043409~negative regulation of MAPK cascade	10	0.0498671	MECOM, CAV3, NUP62, CNKSR3, RAPGEF1, CBLC, DMD, KLF4, C1QL4, TP73
GO:0071222~cellular response to lipopolysaccharide	10	0.0498671	SBNO2, EDNRB, IRAK1, SRC, NOS3, PRKCE, HSF1, PDE4B, TSPO, LTF

## Sheet: hypomethylated
Term	Count	p-value	Genes
GO:0048812~neuron projection morphogenesis	45	4.06793e-06	DDR1, SEMA5A, RERE, NLGN1, KDM1A, USP33, RAPH1, PPP1R9A, EGFR, CUX2, ALCAM, SIPA1L1, PTPRZ1, ZNF280B, FLOT1, PLXNA1, APBB2, NCAM1, ZSWIM6, NEO1, PLXNA4, SPTBN1, CLASP2, NTNG1, MEF2A, POSTN, EPHA7, DSCAM, NOG, SLC11A2, COBL, MUL1, ANK3, UNC5D, MAPK8IP3, PTK2, FOXP1, NR4A2, PARD3, RUFY3, IL1RAPL1, NUMB, DCX, MAPT, FGF13
GO:0048667~cell morphogenesis involved in neuron differentiation	41	1.24605e-05	SEMA5A, RERE, RB1, CLIC5, NLGN1, USP33, RAPH1, PPP1R9A, CUX2, ALCAM, SIPA1L1, PTPRZ1, ZNF280B, FLOT1, PLXNA1, APBB2, NCAM1, NEO1, PLXNA4, SPTBN1, CLASP2, NTNG1, MEF2A, EPHA7, DSCAM, NOG, SLC11A2, COBL, ANK3, UNC5D, MAPK8IP3, PTK2, FOXP1, NR4A2, PARD3, RUFY3, IL1RAPL1, NUMB, DCX, MAPT, FGF13
GO:0031175~neuron projection development	58	1.58585e-05	DDR1, RB1, SEMA5A, RERE, CNTF, KDM1A, USP33, RAPH1, PPP1R9A, PTPRG, GRIP1, SIPA1L1, ALCAM, ZNF280B, FLOT1, NEO1, MEF2A, POSTN, EPHA7, DSCAM, MAGI2, NOG, SLC11A2, COBL, MUL1, ANK3, UNC5D, MAPK8IP3, FOXP1, PARD3, RUFY3, IL1RAPL1, NUMB, DCX, MAPT, NLGN1, CHRNA3, EGFR, CUX2, PTPRZ1, INPP5F, NPY, PTK2B, PLXNA1, APBB2, NCAM1, ZSWIM6, TSPAN2, SPTBN1, PLXNA4, CLASP2, NTNG1, MCF2, PTK2, NR4A2, SDK1, FGF13…
GO:0048858~cell projection morphogenesis	56	3.02819e-05	DDR1, SEMA5A, RERE, SPAG16, KDM1A, USP33, RAPH1, PPP1R9A, PCM1, SIPA1L1, ALCAM, ZNF280B, FLOT1, NEO1, MEF2A, POSTN, EPHA7, DSCAM, NOG, SLC11A2, COBL, MUL1, KIF24, CSNK1D, OCRL, ANK3, UNC5D, MAPK8IP3, FOXP1, PARD3, RUFY3, IL1RAPL1, NUMB, DCX, MAPT, ARHGEF7, NLGN1, HTT, EGFR, TTBK2, CORO1C, CUX2, PTPRZ1, ARL13B, NPHP3, PLXNA1, APBB2, NCAM1, ZSWIM6, SPTBN1, PLXNA4, CLASP2, NTNG1, PTK2, NR4A2, FGF13
GO:0000902~cell morphogenesis	78	3.41122e-05	DDR1, RB1, SEMA5A, RERE, SPAG16, USP6NL, CLIC5, KDM1A, USP33, RAPH1, PPP1R9A, EPS8, PCM1, SIPA1L1, ALCAM, ZNF280B, FLOT1, NEO1, MEF2A, POSTN, EPHA7, TBCCD1, DSCAM, STRADB, NOG, SLC11A2, TBC1D8, COBL, MUL1, KIF24, CSNK1D, OCRL, ANK3, UNC5D, MAPK8IP3, SHROOM4, ERMN, FOXP1, LATS2, C6ORF25, PALLD, PARD3, RUFY3, IL1RAPL1, NUMB, DCX, MAPT, ARHGEF7, CRK, NLGN1, CHRNA3, NOTCH4, HTT, COCH, EGFR, TTBK2, CO…
GO:0007399~nervous system development	121	4.14929e-05	RB1, SEMA5A, CHRM2, ANKLE2, CNTF, KDM1A, RAPH1, GRIP1, ALCAM, SOX5, MEF2A, MYLIP, POSTN, EPHA7, DSCAM, SLC11A2, MAGI2, MUL1, CSNK1D, ANK3, UNC5D, MAPK8IP3, FOXP1, RUFY3, PARD3, KCNQ2, CHRNA3, PRKDC, BCL10, LIAS, TRPM1, PCDHA1, INPP5F, NPHP3, PLXNA1, TSPAN2, PCDHA2, SPTBN1, PLXNA4, NTNG1, SEC16A, PBX3, HMGA2, TRAPPC9, ARHGAP26, PTK2, PBX1, NR4A2, SDK1, BCL6, VNN2, VNN3, WNK1, MAFK, PCDHB4, PCDHB3,…
GO:0000904~cell morphogenesis involved in differentiation	53	4.89003e-05	RB1, SEMA5A, RERE, CLIC5, USP33, RAPH1, PPP1R9A, SIPA1L1, ALCAM, ZNF280B, FLOT1, NEO1, MEF2A, POSTN, EPHA7, DSCAM, NOG, SLC11A2, COBL, ANK3, UNC5D, MAPK8IP3, FOXP1, LATS2, C6ORF25, PALLD, PARD3, RUFY3, IL1RAPL1, NUMB, DCX, MAPT, ARHGEF7, CRK, NLGN1, CHRNA3, NOTCH4, CORO1C, CUX2, PTPRZ1, ARL13B, PLXNA1, APBB2, NCAM1, SPTBN1, PLXNA4, CLASP2, NTNG1, HMGA2, PTK2, NR4A2, AXL, FGF13
GO:0030030~cell projection organization	80	5.40426e-05	DDR1, RB1, SEMA5A, RERE, SPAG16, USP6NL, CLIC5, CNTF, KDM1A, USP33, RAPH1, PPP1R9A, PTPRG, GRIP1, PCM1, SIPA1L1, ALCAM, ZNF280B, FLOT1, NEO1, VAV3, MEF2A, BCAS3, POSTN, EPHA7, DSCAM, MAGI2, NOG, SLC11A2, TBC1D8, COBL, MUL1, KIF24, CSNK1D, OCRL, ANK3, UNC5D, MAPK8IP3, CD2AP, FOXP1, RAP2B, PARD3, RUFY3, IL1RAPL1, NUMB, DCX, MAPT, ARHGEF7, HDAC4, NLGN1, CHRNA3, HTT, DNAH9, EGFR, TTBK2, CORO1C, CUX2,…
GO:0032990~cell part morphogenesis	56	5.95598e-05	DDR1, SEMA5A, RERE, SPAG16, KDM1A, USP33, RAPH1, PPP1R9A, PCM1, SIPA1L1, ALCAM, ZNF280B, FLOT1, NEO1, MEF2A, POSTN, EPHA7, DSCAM, NOG, SLC11A2, COBL, MUL1, KIF24, CSNK1D, OCRL, ANK3, UNC5D, MAPK8IP3, FOXP1, PARD3, RUFY3, IL1RAPL1, NUMB, DCX, MAPT, ARHGEF7, NLGN1, HTT, EGFR, TTBK2, CORO1C, CUX2, PTPRZ1, ARL13B, NPHP3, PLXNA1, APBB2, NCAM1, ZSWIM6, SPTBN1, PLXNA4, CLASP2, NTNG1, PTK2, NR4A2, FGF13
GO:0061564~axon development	36	7.21376e-05	DDR1, SEMA5A, CNTF, USP33, RAPH1, ALCAM, INPP5F, PTPRZ1, ZNF280B, FLOT1, PLXNA1, APBB2, NCAM1, TSPAN2, NEO1, PLXNA4, SPTBN1, CLASP2, NTNG1, EPHA7, DSCAM, NOG, COBL, ANK3, UNC5D, MAPK8IP3, PTK2, FOXP1, NR4A2, PARD3, RUFY3, NUMB, DCX, MAPT, FGF13, FOLR1
GO:0048666~neuron development	63	7.8032e-05	DDR1, RB1, SEMA5A, RERE, CLIC5, CNTF, KDM1A, USP33, RAPH1, PPP1R9A, PTPRG, GRIP1, SIPA1L1, ALCAM, ZNF280B, FLOT1, NEO1, MEF2A, POSTN, EPHA7, DSCAM, MAGI2, NOG, SLC11A2, COBL, MUL1, ANK3, UNC5D, MAPK8IP3, FOXP1, PARD3, RUFY3, IL1RAPL1, NUMB, DCX, MAPT, NLGN1, CHRNA3, EGFR, TRPM1, CUX2, PTPRZ1, INPP5F, NPY, PTK2B, PLXNA1, APBB2, NCAM1, ZSWIM6, TSPAN2, SPTBN1, PLXNA4, CLASP2, NTNG1, MCF2, PBX3, SOD2…
GO:0048699~generation of neurons	82	7.95208e-05	DDR1, RB1, SEMA5A, RERE, BTG4, CLIC5, CNTF, KDM1A, USP33, RAPH1, PPP1R9A, PTPRG, GRIP1, PCM1, SIPA1L1, ALCAM, ZNF280B, FLOT1, NEO1, SOX5, TEAD3, MEF2A, POSTN, EPHA7, DSCAM, MAGI2, NOG, SLC11A2, COBL, MUL1, CSNK1D, ANK3, UNC5D, MAPK8IP3, FOXP1, CIT, PARD3, RUFY3, IL1RAPL1, NUMB, DCX, MAPT, SDCCAG8, HDAC5, NLGN1, CHRNA3, PLAG1, EGFR, TRPM1, CUX2, PTPRZ1, INPP5F, NPY, PTK2B, BNIP2, PLXNA1, APBB2, NC…
GO:0032989~cellular component morphogenesis	80	9.18629e-05	DDR1, RB1, SEMA5A, RERE, SPAG16, USP6NL, CLIC5, KDM1A, USP33, RAPH1, PPP1R9A, ACTG1, LMOD2, EPS8, PCM1, SIPA1L1, ALCAM, ZNF280B, FLOT1, NEO1, MEF2A, POSTN, EPHA7, TBCCD1, DSCAM, STRADB, NOG, SLC11A2, TBC1D8, COBL, MUL1, KIF24, CSNK1D, OCRL, ANK3, UNC5D, MAPK8IP3, SHROOM4, ERMN, FOXP1, LATS2, C6ORF25, PALLD, PARD3, RUFY3, IL1RAPL1, NUMB, DCX, MAPT, ARHGEF7, CRK, NLGN1, CHRNA3, NOTCH4, HTT, COCH, E…
GO:0044091~membrane biogenesis	8	0.000156585	CLIP3, NLGN1, NLGN4X, IL1RAPL1, MAGI2, FLOT1, ANK3, SPTBN1
GO:0030182~neuron differentiation	73	0.000325417	DDR1, RB1, SEMA5A, RERE, BTG4, CLIC5, CNTF, KDM1A, USP33, RAPH1, PPP1R9A, PTPRG, GRIP1, SIPA1L1, ALCAM, ZNF280B, FLOT1, NEO1, MEF2A, POSTN, EPHA7, DSCAM, MAGI2, NOG, SLC11A2, COBL, MUL1, CSNK1D, ANK3, UNC5D, MAPK8IP3, FOXP1, PARD3, RUFY3, IL1RAPL1, NUMB, DCX, MAPT, HDAC5, NLGN1, CHRNA3, EGFR, TRPM1, CUX2, PTPRZ1, INPP5F, NPY, PTK2B, BNIP2, PLXNA1, APBB2, NCAM1, ZSWIM6, TSPAN2, EIF4E, SPTBN1, PLXN…
GO:0022008~neurogenesis	83	0.000384264	DDR1, RB1, SEMA5A, RERE, BTG4, CLIC5, CNTF, KDM1A, USP33, RAPH1, PPP1R9A, PTPRG, GRIP1, PCM1, SIPA1L1, ALCAM, ZNF280B, FLOT1, NEO1, SOX5, TEAD3, MEF2A, POSTN, EPHA7, DSCAM, MAGI2, NOG, SLC11A2, COBL, MUL1, CSNK1D, ANK3, UNC5D, MAPK8IP3, FOXP1, CIT, PARD3, RUFY3, IL1RAPL1, NUMB, DCX, MAPT, SDCCAG8, HDAC5, NLGN1, CHRNA3, PLAG1, EGFR, TRPM1, CUX2, PTPRZ1, INPP5F, NPY, PTK2B, BNIP2, PLXNA1, CSK, APBB…
GO:0071709~membrane assembly	7	0.000411212	NLGN1, NLGN4X, IL1RAPL1, MAGI2, FLOT1, ANK3, SPTBN1
GO:0006928~movement of cell or subcellular component	98	0.000551018	SEMA5A, NUP188, ITGA2B, ACTG1, EPS8, ALCAM, TNS3, MYLIP, POSTN, EPHA7, TBCCD1, DSCAM, S100A2, MAGI2, ANK3, UNC5D, MAPK8IP3, CD2AP, FOXP1, RUFY3, KCNQ1, DDX4, CORO1C, DPP4, INPP5F, APOH, PDGFD, NPHP3, PLXNA1, SPTBN1, PLXNA4, TNK2, NFATC2, MCC, PTK2, NR4A2, BCL6, VNN2, FAT1, NOX4, FGF13, SCN2B, DDR1, RERE, SPAG16, DOCK4, USP33, PIK3CD, SLC7A11, LDB2, PIK3CG, PTPRG, PCM1, SLC22A16, ZNF280B, JAK3, NE…
GO:0040011~locomotion	85	0.000857644	DDR1, SEMA5A, RERE, SPAG16, DOCK4, NUP188, USP33, ITGA2B, PIK3CD, SLC7A11, LDB2, PIK3CG, PTPRG, EPS8, PCM1, ALCAM, SLC22A16, ZNF280B, JAK3, NEO1, TNS3, VAV3, BCAS3, POSTN, EPHA7, TBCCD1, S100A2, DSCAM, MAGI2, NOG, ANK3, UNC5D, MAPK8IP3, CD2AP, FOXP1, RAP2B, SLC7A7, PIK3CA, NRG4, PALLD, RUFY3, NUMB, DCX, SGK3, MAPT, ARHGEF7, CD44, SDCCAG8, HDAC4, HDAC5, DDX4, LRP5, PRCP, EGFR, CORO1C, DPP4, SRPX2,…
GO:0007409~axonogenesis	31	0.000866273	SEMA5A, USP33, RAPH1, ALCAM, PTPRZ1, ZNF280B, FLOT1, PLXNA1, APBB2, NCAM1, NEO1, PLXNA4, SPTBN1, CLASP2, NTNG1, EPHA7, DSCAM, NOG, COBL, ANK3, UNC5D, MAPK8IP3, PTK2, FOXP1, NR4A2, PARD3, RUFY3, NUMB, DCX, MAPT, FGF13
GO:0048588~developmental cell growth	18	0.00115624	DDR1, SEMA5A, POSTN, EPHA7, CTDP1, DSCAM, KDM1A, RAPH1, COBL, MUL1, SORBS2, ALCAM, RUFY3, DCX, PLXNA1, MAPT, FGF13, PLXNA4
GO:0007155~cell adhesion	91	0.00167035	DDR1, SEMA5A, CYFIP2, ADAMDEC1, EDA, ITGB5, ITGA2B, PIK3CD, SLC7A11, PIK3CG, PTPRG, ACTG1, GOLGA3, ALCAM, RARS, FLOT1, ME1, ERC1, JAK3, NEO1, CLIC1, VAV3, BCAS3, CD96, POSTN, EPHA7, RSAD2, DSCAM, CSNK1D, ANK3, HLA-A, UNC5D, SND1, AJAP1, CD2AP, HLA-E, FOXP1, RAP2B, PIK3CA, CDH10, IL1RAPL1, NUMB, CDH12, PLIN3, ARHGEF7, CRK, FREM2, CD44, NLGN1, PRKDC, BCL10, LPP, LY9, FBLN5, EGFR, CORO1C, DPP4, ARVC…
GO:0007416~synapse assembly	14	0.00174514	NLGN1, EPHA7, NLGN4X, DSCAM, MAGI2, PCDHB13, PTK2, SDK1, CUX2, PCLO, SRPX2, IL1RAPL1, PCDHB4, PCDHB3
GO:0022610~biological adhesion	91	0.00189645	DDR1, SEMA5A, CYFIP2, ADAMDEC1, EDA, ITGB5, ITGA2B, PIK3CD, SLC7A11, PIK3CG, PTPRG, ACTG1, GOLGA3, ALCAM, RARS, FLOT1, ME1, ERC1, JAK3, NEO1, CLIC1, VAV3, BCAS3, CD96, POSTN, EPHA7, RSAD2, DSCAM, CSNK1D, ANK3, HLA-A, UNC5D, SND1, AJAP1, CD2AP, HLA-E, FOXP1, RAP2B, PIK3CA, CDH10, IL1RAPL1, NUMB, CDH12, PLIN3, ARHGEF7, CRK, FREM2, CD44, NLGN1, PRKDC, BCL10, LPP, LY9, FBLN5, EGFR, CORO1C, DPP4, ARVC…
GO:0051674~localization of cell	74	0.00192399	DDR1, SEMA5A, RERE, SPAG16, DOCK4, NUP188, USP33, ITGA2B, PIK3CD, SLC7A11, LDB2, PIK3CG, PTPRG, EPS8, PCM1, SLC22A16, JAK3, TNS3, VAV3, BCAS3, POSTN, TBCCD1, S100A2, MAGI2, NOG, UNC5D, CD2AP, FOXP1, RAP2B, SLC7A7, PIK3CA, PALLD, RUFY3, NUMB, DCX, SGK3, MAPT, ARHGEF7, CD44, SDCCAG8, HDAC4, HDAC5, DDX4, LRP5, PRCP, EGFR, CORO1C, DPP4, SRPX2, ARL13B, PDGFD, APOH, PTK2B, PLXNA1, CSK, APBB2, ZSWIM6, P…
GO:0048870~cell motility	74	0.00192399	DDR1, SEMA5A, RERE, SPAG16, DOCK4, NUP188, USP33, ITGA2B, PIK3CD, SLC7A11, LDB2, PIK3CG, PTPRG, EPS8, PCM1, SLC22A16, JAK3, TNS3, VAV3, BCAS3, POSTN, TBCCD1, S100A2, MAGI2, NOG, UNC5D, CD2AP, FOXP1, RAP2B, SLC7A7, PIK3CA, PALLD, RUFY3, NUMB, DCX, SGK3, MAPT, ARHGEF7, CD44, SDCCAG8, HDAC4, HDAC5, DDX4, LRP5, PRCP, EGFR, CORO1C, DPP4, SRPX2, ARL13B, PDGFD, APOH, PTK2B, PLXNA1, CSK, APBB2, ZSWIM6, P…
GO:0008356~asymmetric cell division	5	0.00223898	STRA8, PARD3, FGF13, SOX5, TEAD3
GO:0016477~cell migration	66	0.00341902	DDR1, SEMA5A, RERE, DOCK4, NUP188, USP33, ITGA2B, PIK3CD, SLC7A11, PIK3CG, PTPRG, EPS8, PCM1, JAK3, TNS3, VAV3, BCAS3, POSTN, S100A2, MAGI2, NOG, UNC5D, CD2AP, FOXP1, RAP2B, SLC7A7, PIK3CA, PALLD, RUFY3, NUMB, DCX, MAPT, ARHGEF7, CD44, SDCCAG8, HDAC4, HDAC5, LRP5, PRCP, EGFR, CORO1C, DPP4, SRPX2, ARL13B, PDGFD, APOH, PTK2B, PLXNA1, CSK, APBB2, ZSWIM6, CLASP2, MPP1, ANGPT2, TNK2, NFATC2, SORBS2, M…
GO:0098609~cell-cell adhesion	65	0.00352506	CYFIP2, ITGB5, ITGA2B, PIK3CD, SLC7A11, PIK3CG, ACTG1, GOLGA3, ALCAM, RARS, FLOT1, ME1, ERC1, JAK3, CLIC1, RSAD2, DSCAM, CSNK1D, ANK3, HLA-A, UNC5D, SND1, CD2AP, HLA-E, FOXP1, RAP2B, PIK3CA, CDH10, IL1RAPL1, NUMB, CDH12, PLIN3, CD44, NLGN1, PRKDC, BCL10, LY9, EGFR, DPP4, ARVCF, NCSTN, SRPX2, PCDHA1, EIF4H, CSK, RPS2, PCDHA2, HLA-DQA2, SPTBN1, NLGN4X, PCDH7, PCDHB13, PTK2, CD2, FKBP1A, SDK1, DIAPH…
GO:0007156~homophilic cell adhesion via plasma membrane adhesion molecules	15	0.00387719	DSCAM, PCDH7, PCDHB13, SDK1, PCDHA1, DCHS2, CDH10, ME1, CDH12, FAT1, PCDHB4, FAT3, PCDHB3, PCDHA2, IGSF9B
GO:0007167~enzyme linked receptor protein signaling pathway	55	0.00391897	DDR1, CYFIP2, ITGB5, NCF2, PTPRG, ACTG1, EPS8, EFEMP1, SIPA1L1, PDK4, GRB10, JAK3, NEO1, ATP6V1E2, VAV3, EPHA7, EPHA6, MAGI2, NOG, LIFR, PIK3CA, NRG4, SUB1, PARD3, TXNIP, ARHGEF7, CRK, CHRNA3, NLK, LTBP1, FOXO1, EGFR, NCSTN, PDGFD, PTK2B, ATP6V1H, CSK, SPTBN1, CLASP2, ANGPT2, TNK2, IGF2R, ACVR2A, PTK2, HIPK2, FKBP1A, TEC, AXL, HNRNPF, PHF14, CLNK, FOLR1, TRIM33, LGMN, UBE2M
GO:0098742~cell-cell adhesion via plasma-membrane adhesion molecules	19	0.00395318	NLGN1, DSCAM, PCDH7, PCDHB13, SDK1, ARVCF, ALCAM, PCDHA1, DCHS2, CDH10, IL1RAPL1, ME1, CDH12, FAT1, PCDHB4, FAT3, PCDHB3, PCDHA2, IGSF9B
GO:0098722~asymmetric stem cell division	4	0.00418827	STRA8, FGF13, SOX5, TEAD3
GO:0048589~developmental growth	37	0.00467913	DDR1, SEMA5A, CTDP1, KDM1A, PLAG1, PRKDC, RAPH1, ACACB, STRA8, ALCAM, EIF4H, PLXNA1, PLXNA4, CLASP2, KDM6A, POSTN, EPHA7, NLGN4X, DSCAM, MAGI2, NOG, COBL, HMGA2, MUL1, SORBS2, TM4SF4, PTK2, FOXP1, LATS2, TEC, PIK3CA, RUFY3, DCX, MAPT, FGF13, APBA2, LGMN
GO:0007169~transmembrane receptor protein tyrosine kinase signaling pathway	40	0.00515896	DDR1, CYFIP2, CHRNA3, NCF2, FOXO1, EGFR, ACTG1, PTPRG, EPS8, NCSTN, EFEMP1, SIPA1L1, PDGFD, GRB10, PDK4, PTK2B, ATP6V1H, CSK, JAK3, ATP6V1E2, CLASP2, VAV3, EPHA7, ANGPT2, EPHA6, TNK2, NOG, IGF2R, PTK2, TEC, PIK3CA, NRG4, AXL, HNRNPF, PHF14, TXNIP, CLNK, ARHGEF7, CRK, LGMN
GO:0007411~axon guidance	18	0.0067751	SEMA5A, EPHA7, DSCAM, USP33, NOG, ANK3, UNC5D, MAPK8IP3, PTK2, FOXP1, ALCAM, ZNF280B, PLXNA1, APBB2, NCAM1, NEO1, PLXNA4, SPTBN1
GO:0060560~developmental growth involved in morphogenesis	17	0.00680806	DDR1, SEMA5A, POSTN, EPHA7, DSCAM, KDM1A, MAGI2, RAPH1, COBL, MUL1, ALCAM, RUFY3, DCX, PLXNA1, MAPT, FGF13, PLXNA4
GO:0007610~behavior	35	0.00688661	NLGN1, CHRNA3, HTT, EGFR, EPS8, DPP4, PCM1, CUX2, SRPX2, PTCHD1, INPP5F, PTPRZ1, NPY, ZIC1, SCN9A, EIF4E, BCHE, NLGN4X, DSCAM, KCND2, KCNK10, GAA, SLC11A2, PBX3, SOD2, OXR1, HIPK2, C12ORF10, NR4A2, SDK1, MMP17, NAPEPLD, MAPT, FGF13, APBA2
GO:0097485~neuron projection guidance	18	0.00707122	SEMA5A, EPHA7, DSCAM, USP33, NOG, ANK3, UNC5D, MAPK8IP3, PTK2, FOXP1, ALCAM, ZNF280B, PLXNA1, APBB2, NCAM1, NEO1, PLXNA4, SPTBN1
GO:0010256~endomembrane system organization	35	0.00737534	USP6NL, ANKLE2, NUP188, HTT, PPP2R2A, SYNE1, EFR3A, CHMP1A, MAP7, FLOT1, CSK, GPR158, SPTBN1, CLASP2, ABCA1, BCAS3, PDCD6IP, SEC16A, KCNIP4, STX7, DENND4C, ANXA13, DNAJC13, CSNK1D, SYS1-DBNDD2, ANK3, CIT, CLIP3, MYH2, SLMAP, NUMB, CHMP2A, FGF13, ARHGEF7, BLZF1
GO:0072659~protein localization to plasma membrane	17	0.00745003	KCNIP4, DENND4C, ANXA13, ANK3, SYS1-DBNDD2, CLIP3, EFR3A, SLMAP, FLOT1, NUMB, MAP7, CSK, FGF13, BLZF1, GPR158, SPTBN1, CLASP2
GO:1990778~protein localization to cell periphery	18	0.00770153	STX7, KCNIP4, DENND4C, ANXA13, ANK3, SYS1-DBNDD2, CLIP3, EFR3A, SLMAP, FLOT1, NUMB, MAP7, CSK, FGF13, BLZF1, GPR158, SPTBN1, CLASP2
GO:0044093~positive regulation of molecular function	93	0.00771524	RB1, USP6NL, CYFIP2, DOCK4, EDA, KDM1A, USP33, PPP1R9A, PIK3CG, TRIM8, TRIM6, SIPA1L1, PSMD2, TAGAP, PSD3, PSMD3, FLOT1, ERC1, JAK3, MAP3K4, VAV3, BCAS3, ARHGEF12, ADPRHL1, STRADB, MAGI2, SLC11A2, TBC1D8, ZFP91, MUL1, OCRL, ANK3, MAPK8IP3, ARHGAP10, AIM2, RASA3, PIK3CA, NRG4, TRAF5, DOK7, MMP17, TRIM14, SGK3, ARHGEF7, CRK, CD44, HDAC4, HDAC5, CHRNA3, CTBP2, LRP5, HTT, BCL10, RASAL2, TANK, EGFR, L…
GO:0038083~peptidyl-tyrosine autophosphorylation	7	0.00776432	DDR1, TEC, TNK2, PTK2B, CSK, JAK3, PTK2
GO:0008104~protein localization	119	0.00807828	RB1, SEMA5A, USP6NL, RPL30, NUP188, KDM1A, IPO7, GRIP1, EFR3A, IPO9, LAMP2, KPNA4, RPL39, ATP6V1E2, CHIA, POSTN, RSAD2, ADPRHL1, SLC11A2, ANXA13, MAGI2, STX7, ATG10, CSNK1D, ANK3, ESCO2, SCAMP1, MAPK8IP3, SYTL4, CD2AP, HLA-E, FOXP1, RUFY1, CLIP3, RAB36, RUFY3, PARD3, TXNIP, BLZF1, COPA, UBE2J2, LTBP1, SPATA7, FBLN5, CORO1C, TMEM27, MAP7, ATP6V1H, TBC1D14, SMYD3, SPTBN1, ABCA1, HSPA9, SYNRG, SEC16…
GO:0010631~epithelial cell migration	18	0.00837602	SEMA5A, BCAS3, HDAC5, ANGPT2, S100A2, NUP188, PRCP, MCC, PTK2, PTPRG, FOXP1, CORO1C, DPP4, SRPX2, PIK3CA, APOH, PTK2B, CLASP2
GO:0048010~vascular endothelial growth factor receptor signaling pathway	10	0.00852799	VAV3, CYFIP2, PIK3CA, NCF2, AXL, GRB10, PTK2B, CRK, PTK2, ACTG1
GO:0007626~locomotory behavior	16	0.00854858	CHRNA3, DSCAM, KCND2, GAA, PBX3, SOD2, OXR1, HIPK2, C12ORF10, NR4A2, EPS8, DPP4, INPP5F, ZIC1, MAPT, APBA2
GO:0002700~regulation of production of molecular mediator of immune response	11	0.00910366	CD96, TRIM6, RSAD2, BCL6, PRKDC, HLA-A, BCL10, WHSC1, JAK3, HLA-E, FOXP1
GO:0048468~cell development	98	0.00928898	RB1, SEMA5A, CNTF, KDM1A, RAPH1, ACTG1, GRIP1, ALCAM, MEF2A, POSTN, EPHA7, DSCAM, SLC11A2, MAGI2, MUL1, CSNK1D, ANK3, UNC5D, MAPK8IP3, FOXP1, C6ORF25, RUFY3, PARD3, CHRNA3, PRKDC, NOTCH4, CORO1C, TRPM1, STRA8, INPP5F, PLXNA1, TSPAN2, SMYD3, SPTBN1, PLXNA4, NTNG1, PBX3, HMGA2, NFATC2, PTK2, PBX1, NR4A2, SDK1, BCL6, WNK1, FGF13, DDR1, RERE, SPAG16, CLIC5, USP33, PPP1R9A, LMOD2, PTPRG, PCM1, SIPA1L1…
GO:1990138~neuron projection extension	13	0.00935442	DDR1, SEMA5A, POSTN, DSCAM, KDM1A, RAPH1, MUL1, ALCAM, RUFY3, DCX, PLXNA1, MAPT, PLXNA4
GO:0090132~epithelium migration	18	0.00947324	SEMA5A, BCAS3, HDAC5, ANGPT2, S100A2, NUP188, PRCP, MCC, PTK2, PTPRG, FOXP1, CORO1C, DPP4, SRPX2, PIK3CA, APOH, PTK2B, CLASP2
GO:0033036~macromolecule localization	134	0.00971776	RB1, SEMA5A, USP6NL, RPL30, NUP188, KDM1A, IPO7, GRIP1, EFR3A, IPO9, LAMP2, KPNA4, RPL39, ATP6V1E2, CHIA, POSTN, RSAD2, ADPRHL1, SLC11A2, ANXA13, MAGI2, STX7, ATG10, ATP11B, CSNK1D, ANK3, ESCO2, ATP11A, SCAMP1, MAPK8IP3, SYTL4, CD2AP, HLA-E, FOXP1, RUFY1, CLIP3, ABCA10, PRPF6, RAB36, RUFY3, PARD3, TXNIP, BLZF1, COPA, ABCB4, UBE2J2, ACACB, LTBP1, SPATA7, FBLN5, CORO1C, TMEM27, APOH, MAP7, ATP6V1H,…
GO:0031344~regulation of cell projection organization	35	0.00998788	SEMA5A, HDAC4, USP6NL, NLGN1, CHRNA3, CNTF, KDM1A, HTT, PPP1R9A, PTPRG, CORO1C, CUX2, SIPA1L1, INPP5F, PTK2B, PLXNA1, TBC1D14, PLXNA4, CLASP2, BCAS3, EPHA7, DSCAM, MAGI2, TBC1D8, COBL, MUL1, PTK2, ERMN, SDK1, KLF5, RUFY3, IL1RAPL1, MAPT, FGF13, ARHGEF7
GO:0002903~negative regulation of B cell apoptotic process	4	0.010049	BCL6, BCL10, NOC2L, FOXP1
GO:0045596~negative regulation of cell differentiation	38	0.0115257	SEMA5A, HDAC4, HDAC5, NLGN1, CNTF, CTDP1, KDM1A, NOTCH4, LRP5, FOXO1, EGFR, PTPRG, CORO1C, HOXA9, TRIM6, PCM1, EFEMP1, INPP5F, PTK2B, NPHP3, JAK3, EIF4E, ABCA1, HSPA9, POSTN, EPHA7, KLF13, ABCA5, NOG, HMGA2, SOD2, PBX1, PTK2, FOXP1, HIST1H4B, BCL6, RUFY3, FGF13
GO:0090130~tissue migration	18	0.011985	SEMA5A, BCAS3, HDAC5, ANGPT2, S100A2, NUP188, PRCP, MCC, PTK2, PTPRG, FOXP1, CORO1C, DPP4, SRPX2, PIK3CA, APOH, PTK2B, CLASP2
GO:0007010~cytoskeleton organization	61	0.0121408	SEMA5A, SPAG16, ITGB5, USP33, PPP1R9A, SYNE1, ACTG1, LMOD2, EPS8, PCM1, SIPA1L1, PCLO, RNF19A, CHMP1A, CEP68, MEF2A, BCAS3, MYLIP, TBCCD1, PDCD6IP, COBL, KIF24, CSNK1D, ANK3, SHROOM4, ERMN, CD2AP, FOXP1, CIT, CLIP3, ARHGAP10, KIF2A, DAAM1, PALLD, RUFY3, MAPT, CRK, MCPH1, SDCCAG8, NLGN1, HTT, FIGN, IQGAP2, CORO1C, ACTR3C, EPB41L2, KIAA0753, MAP7, PTK2B, BNIP2, SPTBN1, CLASP2, SORBS2, ARHGAP26, PTK…
GO:0043001~Golgi to plasma membrane protein transport	6	0.0124355	ANXA13, CSK, ANK3, SYS1-DBNDD2, BLZF1, SPTBN1
GO:0055057~neuroblast division	4	0.0126892	NUMB, FGF13, SOX5, TEAD3
GO:0036445~neuronal stem cell division	4	0.0126892	NUMB, FGF13, SOX5, TEAD3
GO:0048813~dendrite morphogenesis	10	0.0135923	RERE, MEF2A, NLGN1, CUX2, SIPA1L1, DSCAM, IL1RAPL1, SLC11A2, DCX, PPP1R9A
GO:0051056~regulation of small GTPase mediated signal transduction	21	0.0140329	ABCA1, VAV3, ARHGEF12, DENND4B, MCF2, OCRL, RASAL2, ARHGAP26, ARHGAP24, ARHGAP10, SIPA1L1, RASA3, BCL6, LPAR6, PSD3, PLEKHG4B, TAGAP, FLOT1, BNIP2, ARHGEF7, CRK
GO:0055059~asymmetric neuroblast division	3	0.0141091	FGF13, SOX5, TEAD3
GO:0016192~vesicle-mediated transport	76	0.0146407	USP6NL, CYFIP2, USP33, ITGA2B, AP4E1, PIK3CD, PIK3CG, ACTG1, GOLGA3, PCLO, SCRN1, LAMP2, CHMP1A, FLOT1, TMED3, ERC1, VAV3, BCAS3, UNC13C, PDCD6IP, SCARA5, ADPRHL1, EXOC7, MAGI2, STX7, TBC1D8, CSNK1D, ANK3, SYS1-DBNDD2, SCAMP1, SYTL4, MAPK8IP3, CD2AP, CLIP3, RUFY1, MYH2, PIK3CA, KIF2A, IL1RAPL1, PLIN3, CRK, BLZF1, COPA, NLGN1, GOSR1, LRP5, HTT, EGFR, LMF1, CORO1C, TMEM27, CUX2, SLC17A9, INPP5F, AP…
GO:0010632~regulation of epithelial cell migration	14	0.0155098	SEMA5A, BCAS3, HDAC5, ANGPT2, PRCP, MCC, PTK2, PTPRG, FOXP1, CORO1C, SRPX2, APOH, PTK2B, CLASP2
GO:0007166~cell surface receptor signaling pathway	126	0.0155945	RB1, SEMA5A, CYFIP2, ADAMDEC1, CNTF, CD82, NCF2, ITGA2B, ACTG1, EPS8, EFEMP1, PSMD2, PSMD3, PDK4, GRB10, TNFRSF8, ATP6V1E2, EPHA7, EPHA6, RSAD2, MAGI2, CD180, MUL1, LIFR, CSNK1D, HLA-A, SHISA9, HLA-E, CLIP3, DAAM1, C6ORF25, SUB1, PARD3, TXNIP, CHRNA3, NOTCH4, BCL10, NLK, LTBP1, FOXO1, TTBK2, TRPM1, NCSTN, RNF213, PDGFD, ATP6V1H, NPHP3, PLXNA1, TSPAN2, HLA-DQA2, SPTBN1, PLXNA4, ABCA1, TNK2, LY86, …
GO:0060078~regulation of postsynaptic membrane potential	9	0.0157321	CHRNA3, NLGN1, CUX2, NLGN4X, SCN9A, PTK2B, IGSF9B, PPP1R9A, SCN2B
GO:0006282~regulation of DNA repair	9	0.0157321	KDM1A, MGMT, UIMC1, ERCC8, HMGA2, FIGN, TRIP12, WHSC1, EGFR
GO:0048638~regulation of developmental growth	21	0.0159938	SEMA5A, EPHA7, CTDP1, DSCAM, PRKDC, NOG, MUL1, HMGA2, ACACB, PTK2, FOXP1, STRA8, LATS2, PIK3CA, RUFY3, PLXNA1, MAPT, FGF13, PLXNA4, LGMN, CLASP2
GO:0007163~establishment or maintenance of cell polarity	14	0.0162169	BCAS3, HTT, FRMD4A, PTK2, PARD3, RUFY3, FAT1, MAP7, PTK2B, NPHP3, FGF13, MCPH1, CLASP2, SDCCAG8
GO:0016310~phosphorylation	107	0.017251	RB1, PANK4, ANKLE2, CNTF, PWP1, EFR3A, EFEMP1, PSMD2, AKT3, PSMD3, PDK4, GRB10, PMPCB, MAP3K4, MEF2A, EPHA7, EPHA6, DSCAM, MUL1, CSNK1D, MAPK8IP3, CLIP3, PARD3, DOK7, WDFY2, ALPK1, CHRNA3, CTBP1, PRKDC, BCL10, RASAL2, NLK, FOXO1, CORO1C, TTBK2, INPP5F, PDGFD, NDUFV3, SMYD3, SPTBN1, COX10, NADK, CHKA, TNK2, HMGA2, DOLK, PTK2, UCK2, WNK1, CDK3, DNAJC10, AAK1, NOX4, COPS8, FGF13, DDR1, COX7B, PIK3CD…
GO:0016358~dendrite development	15	0.0173499	MEF2A, RERE, CHRNA3, NLGN1, DSCAM, MCF2, SLC11A2, COBL, PPP1R9A, GRIP1, SDK1, CUX2, SIPA1L1, IL1RAPL1, DCX
GO:0043542~endothelial cell migration	13	0.0178691	SEMA5A, BCAS3, HDAC5, ANGPT2, S100A2, PRCP, PTK2, FOXP1, DPP4, SRPX2, PIK3CA, APOH, PTK2B
GO:0050767~regulation of neurogenesis	39	0.0185071	SEMA5A, NLGN1, CHRNA3, CNTF, KDM1A, PLAG1, PPP1R9A, PTPRG, PCM1, CUX2, SIPA1L1, INPP5F, PTPRZ1, PTK2B, BNIP2, PLXNA1, ZSWIM6, EIF4E, PLXNA4, CLASP2, EPHA7, DSCAM, MAGI2, NOG, COBL, HMGA2, MUL1, CSNK1D, UNC5D, MAPK8IP3, PBX1, PTK2, SDK1, BCL6, RUFY3, IL1RAPL1, NUMB, MAPT, FGF13
GO:0007160~cell-matrix adhesion	15	0.0188257	DDR1, BCAS3, CD96, POSTN, EDA, ITGB5, ITGA2B, PTK2, FBLN5, CORO1C, BCL6, PTK2B, ARHGEF7, CD44, CLASP2
GO:0050808~synapse organization	17	0.0195852	NLGN1, EPHA7, NLGN4X, DSCAM, MAGI2, PCDHB13, ANK3, PPP1R9A, PTK2, SDK1, CUX2, PCLO, SRPX2, IL1RAPL1, PCDHB4, PCDHB3, PDZRN3
GO:0048013~ephrin receptor signaling pathway	9	0.0203781	VAV3, NCSTN, EPHA7, EPHA6, SIPA1L1, ARHGEF7, CRK, PTK2, ACTG1
GO:0045595~regulation of cell differentiation	77	0.0214507	RB1, SEMA5A, CNTF, KDM1A, PPP1R9A, PWP1, PTPRG, GRIP1, HOXA9, TRIM6, PCM1, EFEMP1, SIPA1L1, FLOT1, JAK3, CLIC1, SOX5, MEF2A, POSTN, EPHA7, KLF13, DSCAM, H2AFY, MAGI2, NOG, COBL, MUL1, CSNK1D, UNC5D, MAPK8IP3, FOXP1, RUFY3, IL1RAPL1, NUMB, MAPT, WDFY2, ARHGEF7, CRK, HDAC4, HDAC5, NLGN1, CHRNA3, CTDP1, PLAG1, NOTCH4, LRP5, FOXO1, EGFR, CORO1C, CUX2, PTPRZ1, INPP5F, PTK2B, NPHP3, BNIP2, PLXNA1, ZSWI…
GO:0034101~erythrocyte homeostasis	10	0.0217819	HSPA9, RB1, KLF13, KDM1A, BCL6, AXL, SLC11A2, TRIM10, ACVR2A, HIPK2
GO:0044708~single-organism behavior	25	0.022238	CHRNA3, HTT, EGFR, EPS8, DPP4, CUX2, SRPX2, INPP5F, PTPRZ1, NPY, ZIC1, SCN9A, EIF4E, BCHE, NLGN4X, KCNK10, SLC11A2, PBX3, OXR1, HIPK2, C12ORF10, NR4A2, SDK1, MAPT, FGF13
GO:0031023~microtubule organizing center organization	11	0.0224455	CEP68, BCAS3, PCM1, PDCD6IP, USP33, KIAA0753, CHMP1A, CHMP2A, BNIP2, CLASP2, SDCCAG8
GO:0008045~motor neuron axon guidance	5	0.0224912	ALCAM, NOG, PLXNA1, PLXNA4, FOXP1
GO:2000779~regulation of double-strand break repair	6	0.0231947	KDM1A, MGMT, HMGA2, FIGN, TRIP12, WHSC1
GO:0002262~myeloid cell homeostasis	11	0.0235943	HSPA9, RB1, NCSTN, KLF13, KDM1A, BCL6, AXL, SLC11A2, TRIM10, ACVR2A, HIPK2
GO:0030534~adult behavior	12	0.0236532	NR4A2, EPS8, SDK1, CHRNA3, NLGN4X, INPP5F, NPY, ZIC1, PBX3, MAPT, OXR1, HIPK2
GO:0007009~plasma membrane organization	19	0.0246888	STX7, KCNIP4, DENND4C, ANXA13, ANK3, SYS1-DBNDD2, CLIP3, MYH2, EFR3A, SLMAP, FLOT1, NUMB, MAP7, CSK, FGF13, BLZF1, GPR158, SPTBN1, CLASP2
GO:0022604~regulation of cell morphogenesis	33	0.0248654	SEMA5A, USP6NL, NLGN1, CHRNA3, HTT, PPP1R9A, COCH, TTBK2, CORO1C, EPS8, CUX2, SIPA1L1, PTK2B, PLXNA1, TBC1D14, PLXNA4, CLASP2, POSTN, EPHA7, TBCCD1, DSCAM, NOG, TBC1D8, MUL1, CSNK1D, PTK2, ERMN, RUFY3, IL1RAPL1, MAPT, FGF13, ARHGEF7, CRK
GO:0070229~negative regulation of lymphocyte apoptotic process	5	0.0253058	BCL6, BCL10, NOC2L, JAK3, FOXP1
GO:0001667~ameboidal-type cell migration	21	0.0270291	SEMA5A, BCAS3, HDAC5, ANGPT2, S100A2, NUP188, LRP5, PRCP, MCC, PTK2, PTPRG, FOXP1, CORO1C, DPP4, SRPX2, PIK3CA, APOH, PTK2B, ARHGEF7, FOLR1, CLASP2
GO:0002718~regulation of cytokine production involved in immune response	7	0.0272262	CD96, TRIM6, RSAD2, BCL6, HLA-A, BCL10, JAK3
GO:0051960~regulation of nervous system development	42	0.027866	SEMA5A, NLGN1, CHRNA3, CNTF, KDM1A, PLAG1, PPP1R9A, PTPRG, PCM1, CUX2, SRPX2, SIPA1L1, INPP5F, PTPRZ1, PTK2B, NPHP3, BNIP2, PLXNA1, ZSWIM6, EIF4E, PLXNA4, CLASP2, EPHA7, DSCAM, MAGI2, NOG, COBL, HMGA2, MUL1, CSNK1D, UNC5D, MAPK8IP3, PBX1, PTK2, SDK1, BCL6, PARD3, RUFY3, IL1RAPL1, NUMB, MAPT, FGF13
GO:0017145~stem cell division	5	0.028323	STRA8, NUMB, FGF13, SOX5, TEAD3
GO:0016339~calcium-dependent cell-cell adhesion via plasma membrane cell adhesion molecules	5	0.028323	ARVCF, NLGN1, PCDHB4, PCDHB13, PCDHB3
GO:0030036~actin cytoskeleton organization	32	0.0283479	SEMA5A, ITGB5, IQGAP2, PPP1R9A, ACTG1, LMOD2, CORO1C, EPS8, ACTR3C, SIPA1L1, EPB41L2, PTK2B, SPTBN1, CLASP2, MEF2A, BCAS3, MYLIP, COBL, SORBS2, ARHGAP26, SHROOM4, ERMN, FOXP1, CIT, CD2AP, DIAPH3, DAAM1, BCL6, PALLD, RUFY3, FAT1, NOX4
GO:0018022~peptidyl-lysine methylation	10	0.0299011	SETD4, SUV39H2, H2AFY, KDM1A, SMYD3, WHSC1, PWP1, RLF, IWS1, KDM6A
GO:2000107~negative regulation of leukocyte apoptotic process	6	0.0303032	BCL6, AXL, BCL10, NOC2L, JAK3, FOXP1
GO:0007030~Golgi organization	9	0.0307181	USP6NL, BCAS3, HTT, CSNK1D, ARHGEF7, BLZF1, SYNE1, CLASP2, CIT
GO:0002902~regulation of B cell apoptotic process	4	0.0313338	BCL6, BCL10, NOC2L, FOXP1
GO:0040007~growth	49	0.031379	DDR1, RB1, SEMA5A, CNTF, KDM1A, RAPH1, ALCAM, KDM6A, POSTN, EPHA7, DSCAM, H2AFY, MAGI2, NOG, COBL, MUL1, TM4SF4, FOXP1, LATS2, PIK3CA, RUFY3, DCX, SGK3, MAPT, BLZF1, CTDP1, PLAG1, PRKDC, ACACB, FBLN5, EGFR, STRA8, EIF4H, PTK2B, PLXNA1, APBB2, PLXNA4, CLASP2, NOP58, NLGN4X, HMGA2, SORBS2, PTK2, TEC, BCL6, FGF13, APBA2, EBAG9, LGMN
GO:0001953~negative regulation of cell-matrix adhesion	5	0.0315448	BCAS3, POSTN, BCL6, CLASP2, CORO1C
GO:0014911~positive regulation of smooth muscle cell migration	5	0.0315448	HDAC4, DOCK4, POSTN, PDGFD, NOX4
GO:0051270~regulation of cellular component movement	43	0.032194	SEMA5A, HDAC4, HDAC5, DOCK4, ITGA2B, PIK3CD, PRCP, LDB2, EGFR, PTPRG, CORO1C, SRPX2, INPP5F, APOH, PDGFD, PTK2B, PLXNA1, ZSWIM6, PLXNA4, CLASP2, MPP1, BCAS3, POSTN, TBCCD1, ANGPT2, DSCAM, MAGI2, NOG, UNC5D, MCC, PTK2, FOXP1, RAP2B, BCL6, SST, NRG4, RUFY3, NUMB, NOX4, SGK3, MAPT, FGF13, ARHGEF7
GO:0043087~regulation of GTPase activity	38	0.0331881	USP6NL, DOCK4, RASAL2, IQGAP2, EGFR, CORO1C, SIPA1L1, PSD3, PLEKHG4B, TAGAP, PTK2B, BNIP2, TBC1D14, NCAM1, RGS22, JAK3, SPTBN1, VAV3, BCAS3, ARHGEF12, ADPRHL1, DENND4B, MCF2, TNK2, DENND4C, TBC1D8, OCRL, ARHGAP26, ARHGAP24, PTK2, ARHGAP10, BCL6, RASA3, NRG4, RGS12, ARHGEF7, SERGEF, CRK
GO:0098602~single organism cell adhesion	42	0.0338262	CYFIP2, NLGN1, ITGB5, PRKDC, ITGA2B, PIK3CD, BCL10, SLC7A11, LY9, EGFR, PIK3CG, ACTG1, CORO1C, DPP4, NCSTN, ARVCF, SRPX2, FLOT1, CSK, JAK3, CLIC1, HLA-DQA2, POSTN, NLGN4X, RSAD2, ANK3, HLA-A, PTK2, FOXP1, CD2AP, HLA-E, CD2, FKBP1A, RAP2B, BCL6, PIK3CA, AXL, CDH10, FAT1, ARHGEF7, CRK, CD44
GO:0030218~erythrocyte differentiation	9	0.0342323	HSPA9, RB1, KLF13, KDM1A, BCL6, SLC11A2, TRIM10, ACVR2A, HIPK2
GO:0090630~activation of GTPase activity	8	0.034666	USP6NL, BCAS3, SIPA1L1, ADPRHL1, TBC1D8, PTK2B, TBC1D14, CORO1C
GO:0010975~regulation of neuron projection development	25	0.0348147	SEMA5A, NLGN1, CHRNA3, CNTF, KDM1A, PPP1R9A, PTPRG, CUX2, SIPA1L1, INPP5F, PTK2B, PLXNA1, PLXNA4, CLASP2, EPHA7, DSCAM, MAGI2, COBL, MUL1, PTK2, SDK1, RUFY3, IL1RAPL1, MAPT, FGF13
GO:0030029~actin filament-based process	37	0.0356647	SEMA5A, ITGB5, IQGAP2, PPP1R9A, ACTG1, LMOD2, CORO1C, EPS8, ACTR3C, SIPA1L1, EPB41L2, PTK2B, SPTBN1, CLASP2, MEF2A, BCAS3, MYLIP, COBL, SORBS2, ARHGAP26, SHROOM4, ERMN, FOXP1, CIT, CD2AP, MYH2, DIAPH3, DAAM1, BCL6, PALLD, KCNQ1, RUFY3, FAT1, NOX4, FGF13, CRK, SCN2B
GO:0071539~protein localization to centrosome	4	0.036156	PCM1, KIAA0753, CSNK1D, MCPH1
GO:0010458~exit from mitosis	4	0.036156	EPS8, CTDP1, CHMP2A, CLASP2
GO:0010594~regulation of endothelial cell migration	10	0.0363635	SEMA5A, BCAS3, HDAC5, SRPX2, ANGPT2, APOH, PTK2B, PRCP, PTK2, FOXP1
GO:0060284~regulation of cell development	45	0.0366565	SEMA5A, HDAC4, NLGN1, CHRNA3, CNTF, CTDP1, KDM1A, PLAG1, PPP1R9A, PTPRG, CORO1C, PCM1, CUX2, SIPA1L1, INPP5F, PTPRZ1, PTK2B, BNIP2, PLXNA1, ZSWIM6, EIF4E, PLXNA4, CLASP2, POSTN, EPHA7, DSCAM, MAGI2, NOG, COBL, HMGA2, MUL1, CSNK1D, UNC5D, MAPK8IP3, PBX1, PTK2, SDK1, BCL6, RUFY3, IL1RAPL1, NUMB, MAPT, FGF13, ARHGEF7, CRK
GO:0060333~interferon-gamma-mediated signaling pathway	8	0.0367637	TRIM8, IRF2, NCAM1, HLA-A, HLA-DQA2, CD44, TRIM34, HLA-E
GO:1905114~cell surface receptor signaling pathway involved in cell-cell signaling	30	0.0400337	NLGN1, CHRNA3, EDA, NXN, LRP5, NLK, PPP1R9A, FOXO1, RNF213, CUX2, LRP5L, PSMD2, PSMD3, GRB10, PTK2B, NPHP3, KDM6A, WWOX, NLGN4X, MAGI2, NOG, ATP6AP2, HMGA2, CSNK1D, MCC, NR4A2, LATS2, DAAM1, IGSF9B, FOLR1
GO:0071560~cellular response to transforming growth factor beta stimulus	15	0.0405782	WWOX, POSTN, ITGB5, NLK, LTBP1, PTK2, HIPK2, FKBP1A, PARD3, PDGFD, NOX4, FOLR1, TRIM33, SOX5, UBE2M
GO:0001783~B cell apoptotic process	4	0.0413356	BCL6, BCL10, NOC2L, FOXP1
GO:0034968~histone lysine methylation	9	0.0420563	SUV39H2, H2AFY, KDM1A, SMYD3, WHSC1, PWP1, RLF, IWS1, KDM6A
GO:0071559~response to transforming growth factor beta	15	0.0433189	WWOX, POSTN, ITGB5, NLK, LTBP1, PTK2, HIPK2, FKBP1A, PARD3, PDGFD, NOX4, FOLR1, TRIM33, SOX5, UBE2M
GO:0008344~adult locomotory behavior	8	0.0435522	NR4A2, EPS8, INPP5F, ZIC1, PBX3, MAPT, OXR1, HIPK2
GO:0034332~adherens junction organization	10	0.0437228	BCAS3, CDH10, CDH12, NUMB, PTK2B, CSK, ARHGEF7, PTK2, CLASP2, CORO1C
GO:0099565~chemical synaptic transmission, postsynaptic	7	0.0438142	CHRNA3, NLGN1, CUX2, NLGN4X, PTK2B, IGSF9B, PPP1R9A
GO:0030334~regulation of cell migration	37	0.0438624	SEMA5A, HDAC4, HDAC5, DOCK4, ITGA2B, PIK3CD, PRCP, LDB2, EGFR, PTPRG, CORO1C, SRPX2, APOH, PDGFD, PTK2B, PLXNA1, ZSWIM6, PLXNA4, CLASP2, MPP1, BCAS3, POSTN, TBCCD1, ANGPT2, MAGI2, NOG, UNC5D, MCC, PTK2, FOXP1, RAP2B, SST, RUFY3, NUMB, NOX4, SGK3, ARHGEF7
GO:0010769~regulation of cell morphogenesis involved in differentiation	21	0.0439571	SEMA5A, POSTN, CHRNA3, NLGN1, EPHA7, DSCAM, NOG, PPP1R9A, PTK2, CORO1C, CUX2, SIPA1L1, RUFY3, IL1RAPL1, PLXNA1, MAPT, ARHGEF7, FGF13, CRK, PLXNA4, CLASP2
GO:0044802~single-organism membrane organization	45	0.0452057	RPL30, NLGN1, ANKLE2, NUP188, RPL10, ABCB4, GOSR1, PPP2R2A, EGFR, TMEM27, EFR3A, MAP7, FLOT1, CSK, RPS2, RPL39, GPR158, SPTBN1, CLASP2, ABCA1, VAV3, NLGN4X, MAGI2, KCNIP4, STX7, DENND4C, ANXA13, MUL1, ATP11B, SYS1-DBNDD2, ATP11A, ANK3, SYTL4, SRP9, CLIP3, CD2, MYH2, PARD3, SLMAP, VPS41, IL1RAPL1, NUMB, CHMP2A, FGF13, BLZF1
GO:0019695~choline metabolic process	3	0.0457877	BCHE, CHKA, CHDH
GO:0006307~DNA dealkylation involved in DNA repair	3	0.0457877	ASCC1, MGMT, ASCC3
GO:0051593~response to folic acid	3	0.0457877	BCHE, MGMT, FOLR1
GO:0097105~presynaptic membrane assembly	3	0.0457877	NLGN1, NLGN4X, IL1RAPL1
GO:2001020~regulation of response to DNA damage stimulus	12	0.0460869	KDM1A, MGMT, UIMC1, NSMCE1, ERCC8, HMGA2, FIGN, TRIP12, WHSC1, CD44, EGFR, IER3
GO:0061024~membrane organization	52	0.0464897	RPL30, ANKLE2, NUP188, PPP2R2A, EFR3A, CHMP1A, FLOT1, RPL39, VAV3, PDCD6IP, MAGI2, ANXA13, STX7, MUL1, ATP11B, CSNK1D, ANK3, SYS1-DBNDD2, ATP11A, SYTL4, SRP9, CLIP3, MYH2, PARD3, IL1RAPL1, NUMB, BLZF1, NLGN1, RPL10, ABCB4, GOSR1, EGFR, TMEM27, MAP7, CSK, RPS2, GPR158, SPTBN1, CLASP2, ABCA1, ANKRD28, NLGN4X, SEC16A, KCNIP4, DENND4C, TRAPPC9, CD2, SLMAP, VPS41, CHMP2A, FGF13, FOLR1
GO:0051641~cellular localization	116	0.0481038	RB1, SEMA5A, USP6NL, RPL30, NUP188, KDM1A, NOC2L, IPO7, EFR3A, IPO9, KPNA4, RPL39, MEF2A, UNC13C, TBCCD1, ADPRHL1, ANXA13, MAGI2, STX7, MUL1, CSNK1D, ANK3, ESCO2, SYTL4, CD2AP, CLIP3, RUFY3, PARD3, TXNIP, BLZF1, ARL8B, COPA, CHRNA3, UBE2J2, ACACB, SPATA7, FBLN5, TRPM1, TMEM27, MAP7, TBC1D14, SPTBN1, ABCA1, ANKRD28, HSPA9, SYNRG, SEC16A, DENND4C, DNAJC13, TRAPPC9, PTK2, BCL6, CHMP2A, FGF13, RERE, …
GO:0019827~stem cell population maintenance	11	0.0481389	TRIM8, PCM1, NOG, LRP5, HMGA2, LDB2, MED27, EIF4E, FOXO1, PBX1, MCPH1
GO:0070527~platelet aggregation	6	0.048263	RAP2B, ITGA2B, SLC7A11, CLIC1, PIK3CG, ACTG1
GO:2000145~regulation of cell motility	39	0.049887	SEMA5A, HDAC4, HDAC5, DOCK4, ITGA2B, PIK3CD, PRCP, LDB2, EGFR, PTPRG, CORO1C, SRPX2, INPP5F, APOH, PDGFD, PTK2B, PLXNA1, ZSWIM6, PLXNA4, CLASP2, MPP1, BCAS3, POSTN, TBCCD1, ANGPT2, MAGI2, NOG, UNC5D, MCC, PTK2, FOXP1, RAP2B, SST, NRG4, RUFY3, NUMB, NOX4, SGK3, ARHGEF7
