# Supplementary material for: Hyperglycemia Altered DNA Methylation Status and Impaired Pancreatic Differentiation from Embryonic Stem Cells
Source: Int J Mol Sci. 2021 Oct 3;22(19):10729. doi: 10.3390/ijms221910729 (PMC8509790; doi:10.3390/ijms221910729)
Supplement: Supplementary file 1 [file ijms-22-10729-s001.zip › Table S4_IJMS.xlsx]

## Sheet: Dayeh et al., hypomethylated
Term	Count	p-Value	Genes
GO:0009966~regulation of signal transduction	185	5.77184e-14	SEMA5A, KLB, CSF2, SERPINE2, IRS1, CTNND2, WWC1, SERPINE1, RORA, PRDM1, EPS8, RIMS2, ZC3H12A, EP300, FAM150B, ANKS1A, IL6R, RGS6, PHLDA3, MAP3K5, ACVR1, EPHA4, PRKCH, UNC5B, EPHA8, IL1R2, SLC35C1, ACSL5, HNF1B, MID1, HIC1, RUNX2, FOXP1, DKK3, SFRP4, DEPDC1B, MAPKAPK2, IL6ST, SQSTM1, PXN, PDGFB, IL20RA, LYPD1, DTX1, TNFRSF11B, MST1R, PIK3R1, PTTG1IP, DDX60, ADAMTS12, PLA2G6, KALRN, RHOBTB2, NUAK1,…
GO:0010646~regulation of cell communication	199	6.8435e-14	SERPINE2, SERPINE1, EPS8, ZC3H12A, ANKS1A, ACVR1, EPHA4, PRKCH, UNC5B, EPHA8, IL1R2, SLC35C1, ACSL5, HNF1B, RUNX2, DKK3, NISCH, SFRP4, DEPDC1B, PDGFB, IL20RA, LYPD1, PIK3R1, PTTG1IP, MST1R, PLA2G6, ADAMTS12, KALRN, NUAK1, RAB11FIP1, CHST11, ZNF703, PRDM16, RAB11FIP3, PPARGC1B, BANP, NDFIP2, CREBBP, IQSEC1, IGF2, PTK6, GIPC1, WNK2, TRIP6, KCNC4, PTPRJ, LIMD1, PCSK6, LITAF, SH3RF1, IL18BP, BBC3, AK…
GO:0023051~regulation of signaling	201	9.00412e-14	SERPINE2, SERPINE1, EPS8, ZC3H12A, ANKS1A, ACVR1, EPHA4, PRKCH, UNC5B, EPHA8, IL1R2, SLC35C1, ACSL5, HNF1B, RUNX2, DKK3, NISCH, SFRP4, DEPDC1B, PDGFB, IL20RA, LYPD1, PIK3R1, PTTG1IP, MST1R, PLA2G6, ADAMTS12, KALRN, NUAK1, RAB11FIP1, CHST11, ZNF703, PRDM16, RAB11FIP3, PPARGC1B, BANP, NDFIP2, CREBBP, IQSEC1, IGF2, PTK6, GIPC1, WNK2, TRIP6, KCNC4, PTPRJ, LIMD1, PCSK6, LITAF, SH3RF1, IL18BP, BBC3, AK…
GO:0048870~cell motility	110	2.68972e-13	SEMA5A, SEMA5B, SERPINE2, WWC1, SERPINE1, CELSR1, ETS1, SLC8A1, EPS8, ZC3H12A, ANKS1A, IL6R, TNS1, ACVR1, KIRREL3, EPHA4, SEMA6A, S100A2, EPHA8, SPNS2, VASH1, FOXP1, NISCH, DEPDC1B, ABHD2, PDGFB, TACSTD2, PIK3R1, ADAMTS12, KALRN, CORO1C, ZNF703, ABL1, PLXNA2, PLXNA1, NPHP4, S100A14, SRGAP3, TGFB2, SMAD3, PTK6, AZU1, NR2F2, MCC, BMP4, CXCL10, FERMT1, DIAPH1, FER, BAMBI, GIPC1, TRIP6, PLXNB2, FGFR4…
GO:0051674~localization of cell	110	2.68972e-13	SEMA5A, SEMA5B, SERPINE2, WWC1, SERPINE1, CELSR1, ETS1, SLC8A1, EPS8, ZC3H12A, ANKS1A, IL6R, TNS1, ACVR1, KIRREL3, EPHA4, SEMA6A, S100A2, EPHA8, SPNS2, VASH1, FOXP1, NISCH, DEPDC1B, ABHD2, PDGFB, TACSTD2, PIK3R1, ADAMTS12, KALRN, CORO1C, ZNF703, ABL1, PLXNA2, PLXNA1, NPHP4, S100A14, SRGAP3, TGFB2, SMAD3, PTK6, AZU1, NR2F2, MCC, BMP4, CXCL10, FERMT1, DIAPH1, FER, BAMBI, GIPC1, TRIP6, PLXNB2, FGFR4…
GO:0040011~locomotion	120	6.56615e-13	SEMA5A, SEMA5B, SERPINE2, WWC1, SERPINE1, CELSR1, ETS1, SLC8A1, EPS8, ZC3H12A, ANKS1A, IL6R, TNS1, ACVR1, KIRREL3, EPHA4, SEMA6A, S100A2, UNC5B, EPHA8, SPNS2, VASH1, FOXP1, NISCH, DEPDC1B, ABHD2, PDGFB, TACSTD2, PIK3R1, ADAMTS12, PLA2G6, KALRN, CORO1C, ZNF703, ABL1, PLXNA2, PLXNA1, NPHP4, S100A14, SRGAP3, TGFB2, SMAD3, PTK6, AZU1, NR2F2, MCC, BMP4, CXCL10, FERMT1, DIAPH1, FER, FES, BAMBI, GIPC1, …
GO:0006928~movement of cell or subcellular component	133	1.66511e-12	SEMA5A, SEMA5B, SERPINE2, WIPF1, WWC1, SERPINE1, CELSR1, ETS1, SLC8A1, EPS8, ZC3H12A, ANKS1A, IL6R, TNS1, ACVR1, KIRREL3, EPHA4, SEMA6A, TPM4, S100A2, UNC5B, EPHA8, SPNS2, VASH1, FOXP1, NISCH, DEPDC1B, KCNQ1, ABHD2, PDGFB, TACSTD2, NEDD4L, CACNA1C, MST1R, PIK3R1, ADAMTS12, KALRN, CORO1C, CALD1, ZNF703, ABL1, PLXNA2, PLXNA1, NPHP4, S100A14, SRGAP3, TGFB2, SMAD3, PTK6, AZU1, NR2F2, MCC, BMP4, CXCL1…
GO:0007166~cell surface receptor signaling pathway	176	3.85763e-12	SEMA5A, KLB, SEMA5B, DGKD, CSF2, SERPINE2, WIPF1, IRS1, CTNND2, SERPINE1, PRDM1, CELSR1, EPS8, RIMS2, HHAT, EFEMP1, EP300, TRIM26, ANKS1A, IL6R, MAGI1, ACVR1, TLE3, EPHA4, HLA-H, PRKCH, SEMA6A, UNC5B, EPHA8, IL1R2, SLC35C1, HNF1B, MID1, HIC1, RUNX2, GEM, DKK3, SFRP4, DEPDC1B, COL4A1, MAPKAPK2, ROR1, MAML3, IL6ST, CSNK1G1, PXN, PDGFB, IL20RA, TACSTD2, DTX1, TNFRSF11B, MST1R, PIK3R1, ADAMTS12, PLA2…
GO:0007167~enzyme linked receptor protein signaling pathway	85	5.53227e-12	KLB, NRP2, DGKD, ITGB5, IRS1, WFIKKN2, PTPRJ, PCSK6, CYR61, EPS8, SPRED2, HHEX, EFEMP1, DACT2, AP3S1, ANKS1A, JAK3, GIT1, JAK1, ACVR1, EPHA4, MYOCD, ITGA3, EPHA8, INSRR, RUNX2, TGFBR2, VAV2, DKK3, TGFBR3, COL4A1, MAPKAPK2, ROR1, IL6ST, HBEGF, ENG, PXN, LEF1, PDGFB, MST1R, PIK3R1, ADAMTS12, KALRN, FSTL4, FSTL3, FAM83G, CHST11, ZNF703, ATOH8, PRDM16, ABL1, GCNT2, PTK2B, PAK2, BCL9L, FAM83A, NTRK1, …
GO:0045595~regulation of cell differentiation	117	1.35303e-11	SEMA5A, SEMA5B, CSF2, CPNE5, SERPINE2, RORA, PRDM1, ETS1, RIMS2, EFEMP1, ZC3H12A, FAM150B, IL6R, SOX5, MAP3K5, ACVR1, EPHA4, PRKCH, SEMA6A, HNF1B, RUNX2, RUNX1, FOXP1, SFRP4, OLFM1, RBP1, SIK1, IL6ST, OBSL1, CASZ1, PKDCC, PDGFB, TACSTD2, NEDD4L, DTX1, PIK3R1, ADAMTS12, KALRN, CORO1C, ZNF703, PRDM16, ABL1, PLXNA2, PLXNA1, PPARGC1B, BCL9L, TGFB2, SMAD3, ZBTB16, PTCH2, PTK6, INHBA, PBX1, SSH1, BMP4,…
GO:0016477~cell migration	97	1.69057e-11	SEMA5A, SEMA5B, WWC1, SERPINE1, CELSR1, ETS1, SLC8A1, EPS8, ZC3H12A, ANKS1A, IL6R, TNS1, ACVR1, KIRREL3, EPHA4, SEMA6A, S100A2, EPHA8, SPNS2, VASH1, FOXP1, NISCH, DEPDC1B, ABHD2, PDGFB, TACSTD2, PIK3R1, ADAMTS12, KALRN, CORO1C, ZNF703, ABL1, PLXNA2, PLXNA1, S100A14, SRGAP3, TGFB2, SMAD3, PTK6, AZU1, NR2F2, MCC, BMP4, CXCL10, FERMT1, DIAPH1, FER, BAMBI, GIPC1, TRIP6, PLXNB2, FGFR4, COL18A1, NRP2, …
GO:0007399~nervous system development	149	1.79768e-11	DGKG, SEMA5A, SEMA5B, CHRM1, CPNE5, SERPINE2, CTNND2, RORA, PRDM1, HNMT, CELSR1, ETS1, SLC8A1, AQP1, RIMS2, PPP1CC, ZC3H12A, EP300, FAM150B, ANKS1A, SBF2, MNX1, SOX5, SH3GL1, KIRREL3, EPHA4, PRKCH, SEMA6A, UNC5B, EPHA8, HNF1B, RUNX2, RUNX1, THOC6, FOXP1, OLFM1, MTHFD1, COL4A1, NINJ2, IL6ST, OBSL1, CASZ1, NEDD4L, DTX1, KALRN, TTBK1, TRPM1, PRDM16, ABL1, CDH23, PLXNA2, MAP6, PLXNA1, NPHP4, ST14, TG…
GO:0048468~cell development	138	3.12037e-11	DGKG, SEMA5A, SEMA5B, CPNE5, SERPINE2, CTNND2, PRDM1, SLC8A1, RIMS2, EP300, MYOZ3, FAM150B, ANKS1A, MNX1, ACVR1, KIRREL3, EPHA4, PRKCH, SEMA6A, UNC5B, EPHA8, RUNX2, RUNX1, FOXP1, OLFM1, IL6ST, OBSL1, CASZ1, ABHD2, PDGFB, TACSTD2, NEDD4L, DTX1, KALRN, CORO1C, TRPM1, CHST11, ZNF703, ABL1, CDH23, PLXNA2, MAP6, PLXNA1, NPHP4, BCL9L, ST14, TGFB2, EIF2B3, SMAD3, ZBTB16, PTK6, INHBA, GP5, PBX1, SSH1, BM…
GO:0040012~regulation of locomotion	72	3.17277e-11	SEMA5A, COL18A1, SEMA5B, NRP2, CHRM1, SERPINE2, SERPINE1, PTPRJ, LAMC2, ETS1, CXCL2, SLC8A1, CYR61, ZC3H12A, IL6R, ACVR1, EDN1, SEMA6A, ITGA3, VASH1, RHOD, RHOB, TGFBR2, FOXP1, NISCH, ADORA2A, SGK3, SGK1, HBEGF, ENG, HDAC4, CAMK2D, SEMA3A, ABHD2, LAMA4, LEF1, PDGFB, TACSTD2, PRR5L, PRKX, PIK3R1, CORO1C, HDAC7, ZNF703, LMNA, ATOH8, GNA12, ABL1, GCNT2, PLXNA2, PTK2B, PLXNA1, SRGAP3, S100A14, TGFB2,…
GO:0051270~regulation of cellular component movement	74	3.3808e-11	SEMA5A, COL18A1, SEMA5B, NRP2, SERPINE2, SERPINE1, PTPRJ, LAMC2, ETS1, CXCL2, SLC8A1, CYR61, ZC3H12A, IL6R, ACVR1, EDN1, SEMA6A, ITGA3, TNNC1, VASH1, RHOD, RHOB, TGFBR2, FOXP1, TGFBR3, NISCH, SGK3, SGK1, HBEGF, ENG, CCDC40, HDAC4, CAMK2D, SEMA3A, ABHD2, LAMA4, LEF1, PDGFB, TACSTD2, PRR5L, PRKX, CACNA1C, PIK3R1, CORO1C, HDAC7, ZNF703, LMNA, ATOH8, GNA12, ABL1, GCNT2, PLXNA2, PTK2B, PLXNA1, SRGAP3,…
GO:0030334~regulation of cell migration	66	7.70655e-11	SEMA5A, COL18A1, SEMA5B, NRP2, SERPINE2, SERPINE1, PTPRJ, LAMC2, ETS1, CXCL2, SLC8A1, CYR61, ZC3H12A, IL6R, ACVR1, EDN1, SEMA6A, ITGA3, VASH1, RHOD, RHOB, TGFBR2, FOXP1, NISCH, SGK3, SGK1, HBEGF, ENG, HDAC4, CAMK2D, SEMA3A, ABHD2, LAMA4, LEF1, PDGFB, TACSTD2, PRR5L, PRKX, PIK3R1, CORO1C, HDAC7, ZNF703, LMNA, ATOH8, GNA12, GCNT2, PLXNA2, PTK2B, PLXNA1, SRGAP3, S100A14, TGFB2, SMAD3, SEMA4D, ANGPT1…
GO:2000145~regulation of cell motility	69	9.09952e-11	SEMA5A, COL18A1, SEMA5B, NRP2, SERPINE2, SERPINE1, PTPRJ, LAMC2, ETS1, CXCL2, SLC8A1, CYR61, ZC3H12A, IL6R, ACVR1, EDN1, SEMA6A, ITGA3, VASH1, RHOD, RHOB, TGFBR2, FOXP1, NISCH, SGK3, SGK1, HBEGF, ENG, HDAC4, CAMK2D, SEMA3A, ABHD2, LAMA4, LEF1, PDGFB, TACSTD2, PRR5L, PRKX, PIK3R1, CORO1C, HDAC7, ZNF703, LMNA, ATOH8, GNA12, ABL1, GCNT2, PLXNA2, PTK2B, PLXNA1, SRGAP3, S100A14, TGFB2, SMAD3, SEMA4D, …
GO:0035556~intracellular signal transduction	170	1.28189e-10	DGKG, SEMA5A, KLB, DGKD, CSF2, SERPINE2, IRS1, WWC1, RORA, CELSR1, SLC8A1, EPS8, RIMS2, RASSF5, ZC3H12A, EP300, FAM150B, STK32B, IL6R, RGS6, PHLDA3, MAP3K5, TNS1, EPHA4, PRKCH, UNC5B, EPHA8, NSMCE1, MID1, HIC1, GEM, NISCH, DEPDC1B, ADCY9, MAPKAPK2, SIK1, IL6ST, SQSTM1, PDGFB, IL20RA, STK39, TNFRSF11B, CACNA1C, MST1R, PIK3R1, PTTG1IP, DDX60, PLA2G6, KALRN, RHOBTB2, NUAK1, INPP5A, ABL1, NPHP4, SRGA…
GO:0009719~response to endogenous stimulus	114	1.51396e-10	KLB, IRS1, RORA, HNMT, SLC8A1, AQP1, CAPN2, EP300, SOX5, ACVR1, EPHA8, RUNX2, FOXP1, DKK3, SFRP4, ADCY9, COL4A1, KCNQ1, SIK1, PFKFB1, NNMT, MAX, ABHD2, PXN, PDGFB, LYPD1, PIK3R1, ADAMTS12, KALRN, FAM83G, CHST11, ZNF703, PRDM16, ABL1, IGFBP7, PPARGC1B, BCL9L, TGFB2, EIF2B3, SMAD3, IGF2, TRIP4, INHBA, NR2F2, GNG11, SSH1, BMP4, DIAPH1, FER, BAMBI, GIPC1, ALPL, FGFR4, FGF12, FGFR2, GLP1R, CDKN1A, RAR…
GO:0022603~regulation of anatomical structure morphogenesis	86	3.22884e-10	SEMA5A, SEMA5B, CPNE5, WIPF1, SERPINE1, CELSR1, LIMD1, ETS1, AQP1, EPS8, RIMS2, SEPT9, AKAP13, HHEX, SIX2, ZC3H12A, JAK1, ACVR1, EPHA4, EDN1, SEMA6A, TBC1D8, SHROOM3, HNF1B, VASH1, AXIN2, RUNX2, RHOB, TGFBR2, FOXP1, RUNX1, DNM3, OLFM1, INF2, ROR1, OBSL1, CSNK1G1, ENG, SEMA3A, LEF1, PRICKLE2, TACSTD2, NEDD4L, TNFRSF11B, ADAMTS12, KALRN, TTBK1, FSTL4, CORO1C, HDAC7, CUX2, RXRA, CUX1, ZNF703, GNA12,…
GO:0010033~response to organic substance	176	4.05429e-10	KLB, DGKD, CHRM1, CSF2, IRS1, SERPINE1, RORA, PRDM1, HNMT, ETS1, SLC8A1, AQP1, EPS8, ZC3H12A, CAPN2, EP300, TRIM26, IL6R, SOX5, MAP3K5, ACVR1, HLA-H, EPHA8, IL1R2, HNF1B, MID1, RUNX2, FOXP1, DKK3, SFRP4, ADCY9, SLPI, COL4A1, KCNQ1, MAPKAPK2, RBP1, SIK1, IL6ST, PFKFB1, NNMT, MAX, ABHD2, PXN, PDGFB, IL20RA, LYPD1, TNFRSF11B, MST1R, PIK3R1, ADAMTS12, PLA2G6, KALRN, FAM83G, CHST11, ZNF703, PRDM16, AB…
GO:0032989~cellular component morphogenesis	100	6.43522e-10	SEMA5A, SEMA5B, CPNE5, WIPF1, CTNND2, EPS8, RIMS2, EP300, MYOZ3, MNX1, ACVR1, KIRREL3, EPHA4, SEMA6A, UNC5B, EPHA8, FOXP1, OLFM1, OBSL1, CSNK1G1, TACSTD2, NEDD4L, KALRN, TTBK1, CORO1C, ZNF703, ABL1, PLXNA2, MAP6, TBC1D14, PLXNA1, BCL9L, TBC1D16, ST14, TGFB2, SMAD3, CCDC13, GP5, SSH1, BMP4, DIAPH1, FER, FES, BAMBI, PLXNB2, FGFR2, SPAG16, COL18A1, NRP2, LAMC1, LIMD1, SEPT9, OPA3, SIX2, BOC, DACT2, …
GO:2000026~regulation of multicellular organismal development	121	6.45281e-10	SEMA5A, SEMA5B, CPNE5, SERPINE2, SERPINE1, PRDM1, CELSR1, ETS1, SLC8A1, AQP1, RIMS2, EFEMP1, ZC3H12A, FAM150B, SOX5, ACVR1, EPHA4, PRKCH, SEMA6A, HNF1B, VASH1, RUNX2, RUNX1, FOXP1, SFRP4, OLFM1, RBP1, ROR1, IL6ST, OBSL1, CASZ1, PKDCC, PDGFB, TACSTD2, NEDD4L, DTX1, TNFRSF11B, PIK3R1, ADAMTS12, KALRN, ZNF703, PRDM16, ABL1, PLXNA2, PLXNA1, PPARGC1B, BCL9L, TGFB2, SMAD3, ZBTB16, PTCH2, PTK6, INHBA, P…
GO:0042127~regulation of cell proliferation	112	7.62115e-10	SEMA5A, KLB, CHRM1, CSF2, SERPINE2, IRS1, PRDM1, ETS1, AQP1, RASSF5, IL6R, MAP3K5, PRKCH, VASH1, RUNX2, FOXP1, SFRP4, IL6ST, HHLA2, PDGFB, TACSTD2, TNFRSF11B, VTCN1, MST1R, NUAK1, CHST11, ZNF703, ABL1, IGFBP7, TGFB2, SMAD3, RARRES3, ZBTB16, IGF2, TNFRSF10B, PTK6, INHBA, NR2F2, MCC, PBX1, BMP4, CXCL10, FER, FES, BAMBI, WNK2, FGFR4, FGFR2, COL18A1, CDKN1A, RARG, NRP2, LAMC2, PTPRJ, LAMC1, DBH, CXCL…
GO:0071310~cellular response to organic substance	144	8.4179e-10	KLB, CSF2, IRS1, SERPINE1, RORA, PRDM1, SLC8A1, AQP1, ZC3H12A, CAPN2, EP300, TRIM26, IL6R, SOX5, MAP3K5, ACVR1, HLA-H, EPHA8, IL1R2, MID1, RUNX2, FOXP1, DKK3, ADCY9, COL4A1, KCNQ1, MAPKAPK2, SIK1, IL6ST, MAX, ABHD2, PXN, PDGFB, IL20RA, TNFRSF11B, MST1R, PIK3R1, ADAMTS12, PLA2G6, FAM83G, CHST11, ZNF703, PRDM16, ABL1, IGFBP7, PPARGC1B, BCL9L, TGFB2, PTPRN2, SMAD3, IGF2, TNFRSF10B, TRIP4, PTK6, INHB…
GO:0000902~cell morphogenesis	95	1.04107e-09	SEMA5A, SPAG16, COL18A1, SEMA5B, NRP2, CPNE5, WIPF1, CTNND2, LAMC1, LIMD1, EPS8, RIMS2, SEPT9, SIX2, BOC, DACT2, EP300, MNX1, RAB8B, KIRREL3, ACVR1, EPHA4, SEMA6A, UNC5B, EPHA8, TBC1D8, SHROOM3, AXIN2, WNT16, TGFBR2, FOXP1, TGFBR3, DNM3, OLFM1, ADORA2A, PALLD, CDH11, ARHGEF2, SGK1, OBSL1, CSNK1G1, ENG, CCDC40, YAP1, SEMA3A, LEF1, TACSTD2, NEDD4L, ADCY1, KALRN, TTBK1, FSTL4, CORO1C, NTN3, ABLIM1, …
GO:0045597~positive regulation of cell differentiation	72	1.82359e-09	SEMA5A, CSF2, SERPINE2, CPNE5, PRDM1, ETS1, CYR61, RIMS2, BOC, ZC3H12A, TIMP2, FAM150B, IL6R, SOX5, MAP3K5, ACVR1, EPHA4, MYOCD, EDN1, PRKCH, SEMA6A, ITGA3, AXIN2, RUNX2, TGFBR2, FOXP1, RUNX1, SFRP4, OLFM1, RARA, FAM20C, IL6ST, OBSL1, ENG, PKDCC, SMARCD3, SEMA3A, LEF1, LRP5, TACSTD2, SEZ6, NEDD4L, KALRN, IL1RL2, CUX2, CUX1, ZNF703, ATOH8, PRDM16, ABL1, GCNT2, PTK2B, DMD, PPARGC1B, BCL9L, NTRK1, T…
GO:0070887~cellular response to chemical stimulus	165	2.01213e-09	SEMA5A, KLB, CHRM1, CSF2, IRS1, SERPINE1, RORA, PRDM1, ETS1, SLC8A1, AQP1, ZC3H12A, CAPN2, EP300, TRIM26, CPNE2, GGT1, IL6R, SOX5, MAP3K5, ACVR1, HLA-H, EPHA8, IL1R2, MID1, RUNX2, FOXP1, DKK3, ADCY9, COL4A1, KCNQ1, MAPKAPK2, SIK1, IL6ST, MAX, ABHD2, PXN, PDGFB, IL20RA, LYPD1, SLC41A1, TNFRSF11B, MST1R, PIK3R1, ADAMTS12, PLA2G6, FAM83G, CHST11, ALDH3B1, ZNF703, PRDM16, ABL1, IGFBP7, S100A14, PPARG…
GO:0051240~positive regulation of multicellular organismal process	104	2.49321e-09	SEMA5A, CSF2, CPNE5, SERPINE2, SERPINE1, RORA, PRDM1, ETS1, SLC8A1, AQP1, RIMS2, ZC3H12A, EP300, FAM150B, IL6R, SOX5, ACVR1, EPHA4, PRKCH, SEMA6A, RUNX2, RUNX1, FOXP1, OLFM1, KCNQ1, MAPKAPK2, IL6ST, OBSL1, PKDCC, HHLA2, PDGFB, NEDD4L, VTCN1, PIK3R1, DDX60, PLA2G6, KALRN, ZNF703, ABL1, PPARGC1B, BCL9L, CREBBP, TGFB2, SMAD3, ZBTB16, PTK6, INHBA, AZU1, BMP4, RHEB, FES, BAMBI, PLXNB2, FGFR2, NRP2, DB…
GO:0030335~positive regulation of cell migration	44	2.5661e-09	SEMA5A, HDAC4, COL18A1, SEMA5B, CAMK2D, NRP2, SEMA3A, LEF1, SERPINE1, PDGFB, LAMC2, PIK3R1, ETS1, CXCL2, SLC8A1, CYR61, HDAC7, ZNF703, ZC3H12A, ATOH8, GCNT2, PTK2B, S100A14, IL6R, ACVR1, TGFB2, EDN1, SEMA6A, SMAD3, SEMA4D, ANGPT1, ITGA3, DAB2IP, RHOD, RHOB, TGFBR2, FOXP1, VEGFA, BMP4, DIAPH1, CXCL10, FER, TRIP6, HBEGF
GO:0043067~regulation of programmed cell death	103	2.61341e-09	SEMA5A, CSF2, SERPINE1, ETS1, AQP1, FAM134B, RASSF5, ZC3H12A, PHLDA3, MAP3K5, ACVR1, PRKCH, UNC5B, ACSL5, HNF1B, THOC6, FOXP1, SFRP4, SHQ1, SIK1, CARD16, IL6ST, SQSTM1, IL20RA, TNFRSF11B, PIK3R1, PTTG1IP, PLA2G6, KALRN, CHST11, MICAL1, ABL1, CREBBP, TGFB2, SMAD3, ZBTB16, TNFRSF10B, INHBA, AZU1, BMP4, NAT8, FGFR2, COL18A1, CDKN1A, RARG, TNFAIP8, RASGRF2, DBH, SH3RF1, CYR61, BBC3, AKAP13, MYO18A, C…
GO:0022604~regulation of cell morphogenesis	55	3.19195e-09	SEMA5A, SEMA5B, CPNE5, WIPF1, LIMD1, EPS8, RIMS2, SEPT9, ACVR1, EPHA4, SEMA6A, TBC1D8, SHROOM3, AXIN2, TGFBR2, DNM3, OLFM1, OBSL1, CSNK1G1, ENG, SEMA3A, LEF1, TACSTD2, NEDD4L, KALRN, TTBK1, FSTL4, CORO1C, CUX2, CUX1, ZNF703, GNA12, ABL1, SPP1, GCNT2, PLXNA2, PTK2B, TBC1D14, PLXNA1, TBC1D16, BCL9L, TGFB2, SMAD3, SEMA4D, MYO10, DAB2IP, BAIAP2, SSH1, VEGFA, DIAPH1, FES, BAMBI, DLC1, PLXNB2, FMOD
GO:0042981~regulation of apoptotic process	102	3.20367e-09	SEMA5A, CSF2, SERPINE1, ETS1, AQP1, FAM134B, RASSF5, ZC3H12A, PHLDA3, MAP3K5, ACVR1, PRKCH, UNC5B, ACSL5, HNF1B, THOC6, FOXP1, SFRP4, SHQ1, SIK1, CARD16, IL6ST, SQSTM1, IL20RA, TNFRSF11B, PIK3R1, PTTG1IP, PLA2G6, KALRN, CHST11, MICAL1, ABL1, CREBBP, TGFB2, SMAD3, ZBTB16, TNFRSF10B, INHBA, AZU1, BMP4, NAT8, FGFR2, COL18A1, CDKN1A, RARG, TNFAIP8, RASGRF2, DBH, SH3RF1, CYR61, BBC3, AKAP13, MYO18A, C…
GO:0051272~positive regulation of cellular component movement	45	5.41063e-09	SEMA5A, HDAC4, COL18A1, SEMA5B, CAMK2D, NRP2, SEMA3A, LEF1, SERPINE1, PDGFB, LAMC2, PIK3R1, ETS1, CXCL2, SLC8A1, CYR61, HDAC7, ZNF703, ZC3H12A, ATOH8, GCNT2, PTK2B, S100A14, IL6R, ACVR1, TGFB2, EDN1, SEMA6A, SMAD3, SEMA4D, ANGPT1, ITGA3, DAB2IP, RHOD, RHOB, TGFBR2, FOXP1, VEGFA, BMP4, DIAPH1, TTLL6, CXCL10, FER, TRIP6, HBEGF
GO:0040017~positive regulation of locomotion	45	6.30004e-09	SEMA5A, HDAC4, COL18A1, SEMA5B, CAMK2D, NRP2, SEMA3A, LEF1, SERPINE1, PDGFB, LAMC2, PIK3R1, ETS1, CXCL2, SLC8A1, CYR61, HDAC7, ZNF703, ZC3H12A, ATOH8, GCNT2, PTK2B, S100A14, IL6R, ACVR1, TGFB2, EDN1, SEMA6A, SMAD3, SEMA4D, ANGPT1, ITGA3, DAB2IP, AZU1, RHOD, RHOB, TGFBR2, FOXP1, VEGFA, BMP4, DIAPH1, CXCL10, FER, TRIP6, HBEGF
GO:2000147~positive regulation of cell motility	44	7.26912e-09	SEMA5A, HDAC4, COL18A1, SEMA5B, CAMK2D, NRP2, SEMA3A, LEF1, SERPINE1, PDGFB, LAMC2, PIK3R1, ETS1, CXCL2, SLC8A1, CYR61, HDAC7, ZNF703, ZC3H12A, ATOH8, GCNT2, PTK2B, S100A14, IL6R, ACVR1, TGFB2, EDN1, SEMA6A, SMAD3, SEMA4D, ANGPT1, ITGA3, DAB2IP, RHOD, RHOB, TGFBR2, FOXP1, VEGFA, BMP4, DIAPH1, CXCL10, FER, TRIP6, HBEGF
GO:0051094~positive regulation of developmental process	84	8.60198e-09	SEMA5A, SERPINE2, CPNE5, SERPINE1, PRDM1, ETS1, SLC8A1, CYR61, AQP1, RIMS2, SEPT9, BOC, ZC3H12A, TIMP2, FAM150B, SOX5, JAK1, MAP3K5, ACVR1, EPHA4, MYOCD, EDN1, PRKCH, SEMA6A, ITGA3, AXIN2, RUNX2, RHOB, TGFBR2, FOXP1, RUNX1, TGFBR3, SFRP4, OLFM1, RARA, FAM20C, IL6ST, OBSL1, ENG, YAP1, PKDCC, SMARCD3, SEMA3A, LEF1, AMIGO2, PDGFB, SEZ6, NEDD4L, KALRN, CORO1C, HDAC7, IL1RL2, CUX2, CUX1, ZNF703, LMNA,…
GO:0001501~skeletal system development	49	9.5505e-09	RARG, WFIKKN2, CYR61, ETS2, AKAP13, EFEMP1, SIX2, PLS3, EP300, SOX5, EDN1, SPNS2, AXIN2, RUNX2, TGFBR2, FOXP1, RUNX1, VCAN, MTHFD1, CDH11, RARA, FAM20C, PAPPA2, ENG, HDAC4, PKDCC, LRP5, TNFRSF11B, ADAMTS12, CLEC3A, RAI1, CHST11, PPARGC1B, WWOX, TGFB2, SMAD3, SEMA4D, ZBTB16, IGF2, DHRS3, PBX1, SULF2, BMP4, SKI, MGP, ALPL, TGFBI, INHA, FGFR2
GO:0010941~regulation of cell death	106	1.06834e-08	SEMA5A, CSF2, SERPINE1, ETS1, AQP1, FAM134B, RASSF5, ZC3H12A, PHLDA3, MAP3K5, ACVR1, PRKCH, UNC5B, ACSL5, HNF1B, THOC6, FOXP1, SFRP4, SHQ1, SIK1, CARD16, IL6ST, SQSTM1, IL20RA, TNFRSF11B, PIK3R1, PTTG1IP, PLA2G6, KALRN, CHST11, MICAL1, ABL1, CREBBP, TGFB2, SMAD3, ZBTB16, TNFRSF10B, INHBA, AZU1, BMP4, NAT8, FGFR2, COL18A1, CDKN1A, RARG, TNFAIP8, RASGRF2, DBH, SH3RF1, CYR61, BBC3, AKAP13, MYO18A, C…
GO:0007155~cell adhesion	115	1.65983e-08	SEMA5A, SERPINE2, CTNND2, SERPINE1, RORA, PRDM1, CELSR1, ETS1, MPRIP, TRIM29, TMEM8B, SH3GL1, MAGI1, ACVR1, KIRREL3, EPHA4, EPHA8, RUNX2, FOXP1, NINJ2, PKP3, IL6ST, HHLA2, PXN, TACSTD2, DTX1, VTCN1, PIK3R1, ADAMTS12, LPP, CORO1C, SLC9A3R2, NUAK1, CALD1, ZNF703, ABL1, CDH23, NPHP4, IGFBP7, TGFB2, SMAD3, CNTN5, ZBTB16, IGF2, TBCD, AZU1, GP5, BMP4, FERMT1, FER, GIPC1, TRIP6, PLXNB2, TGFBI, LAD1, COL…
GO:0030278~regulation of ossification	27	1.6999e-08	HDAC4, PKDCC, LRP5, LIMD1, SLC8A1, CYR61, HDAC7, SIX2, PTK2B, IL6R, ACVR1, TGFB2, SMAD3, SEMA4D, ZBTB16, AXIN2, RUNX2, PBX1, DHRS3, BMP4, SKI, SMOC1, MGP, FAM20C, BCOR, IL6ST, FGFR2
GO:0090287~regulation of cellular response to growth factor stimulus	31	1.95372e-08	ADAMTS12, PCSK6, CYR61, FSTL3, HHEX, CHST11, ZNF703, PRDM16, ABL1, DMD, BCL9L, MYOCD, SMAD3, ITGA3, MYOF, DAB2IP, RUNX2, HIPK2, TGFBR2, SULF2, DKK3, VEGFA, TGFBR3, BMP4, SKI, BAMBI, GIPC1, KCP, FAM20C, FGFR2, ENG
GO:0072359~circulatory system development	75	2.00997e-08	SEMA5A, COL18A1, NRP2, SERPINE1, STAB2, RORA, PRDM1, ETS1, SLC8A1, CYR61, AQP1, AKAP13, HHEX, ZC3H12A, EP300, TEAD2, JAK1, ACVR1, MYOCD, EDN1, UNC5B, ITGA3, TNNC1, VASH1, AXIN2, WNT16, RHOB, TGFBR2, FOXP1, RUNX1, VAV2, TGFBR3, ACTA2, OLFM1, MTHFD1, COL4A1, KCNQ1, RARA, SIK1, OBSL1, ENG, CCDC40, YAP1, CAMK2D, SMARCD3, LAMA4, LEF1, PDGFB, LRP5, PRKX, CACNA1C, HDAC7, RXRA, LMNA, PTK2B, NTRK1, TGFB2,…
GO:0072358~cardiovascular system development	75	2.00997e-08	SEMA5A, COL18A1, NRP2, SERPINE1, STAB2, RORA, PRDM1, ETS1, SLC8A1, CYR61, AQP1, AKAP13, HHEX, ZC3H12A, EP300, TEAD2, JAK1, ACVR1, MYOCD, EDN1, UNC5B, ITGA3, TNNC1, VASH1, AXIN2, WNT16, RHOB, TGFBR2, FOXP1, RUNX1, VAV2, TGFBR3, ACTA2, OLFM1, MTHFD1, COL4A1, KCNQ1, RARA, SIK1, OBSL1, ENG, CCDC40, YAP1, CAMK2D, SMARCD3, LAMA4, LEF1, PDGFB, LRP5, PRKX, CACNA1C, HDAC7, RXRA, LMNA, PTK2B, NTRK1, TGFB2,…
GO:0022610~biological adhesion	115	2.03841e-08	SEMA5A, SERPINE2, CTNND2, SERPINE1, RORA, PRDM1, CELSR1, ETS1, MPRIP, TRIM29, TMEM8B, SH3GL1, MAGI1, ACVR1, KIRREL3, EPHA4, EPHA8, RUNX2, FOXP1, NINJ2, PKP3, IL6ST, HHLA2, PXN, TACSTD2, DTX1, VTCN1, PIK3R1, ADAMTS12, LPP, CORO1C, SLC9A3R2, NUAK1, CALD1, ZNF703, ABL1, CDH23, NPHP4, IGFBP7, TGFB2, SMAD3, CNTN5, ZBTB16, IGF2, TBCD, AZU1, GP5, BMP4, FERMT1, FER, GIPC1, TRIP6, PLXNB2, TGFBI, LAD1, COL…
GO:0071495~cellular response to endogenous stimulus	88	2.12292e-08	GLP1R, KLB, RARG, ITGB5, IRS1, WFIKKN2, RORA, SLC8A1, CYR61, PPP1R9B, AQP1, SPRED2, CAPN2, EP300, AP3S1, JAK3, SOX5, ACVR1, MYOCD, EDN1, ITGA3, EPHA8, RUNX2, TGFBR2, FOXP1, DKK3, TGFBR3, ADCY9, COL4A1, KCNQ1, RARA, SIK1, ARHGEF2, ENG, HDAC4, KANK2, MAX, ABHD2, PXN, LEF1, PDGFB, PIK3R1, ADCY1, ADAMTS12, FSTL3, GPR152, FAM83G, RXRA, CHST11, GNG7, ZNF703, PRDM16, ABL1, GCNT2, GNG8, IGFBP7, EIF4E, PP…
GO:0006915~apoptotic process	117	2.18148e-08	SEMA5A, CSF2, SERPINE1, AQP1, FAM134B, RASSF5, ZC3H12A, EP300, IL6R, PHLDA3, MAP3K5, ACVR1, PRKCH, SEMA6A, UNC5B, ACSL5, HNF1B, HIC1, THOC6, FOXP1, NISCH, SFRP4, SHQ1, SIK1, IL6ST, SQSTM1, MAX, IL20RA, TNFRSF11B, PIK3R1, PTTG1IP, PLA2G6, KALRN, CHST11, MICAL1, ABL1, S100A14, TGFB2, SMAD3, ZBTB16, TNFRSF10B, INHBA, AZU1, BMP4, NAT8, LCN2, XAF1, FGFR2, COL18A1, CDKN1A, RARG, TNFAIP8, RASGRF2, DBH, …
GO:0001667~ameboidal-type cell migration	37	2.22421e-08	SEMA5A, SEMA5B, NRP2, SEMA3A, LEF1, LRP5, PDGFB, TACSTD2, PRKX, ETS1, SLC8A1, HDAC7, CORO1C, ZC3H12A, ATOH8, PTK2B, TNS1, ACVR1, TGFB2, EDN1, SEMA6A, S100A2, SEMA4D, ANGPT1, ITGA3, DAB2IP, NR2F2, VASH1, MCC, RHOB, TGFBR2, FOXP1, VEGFA, BMP4, FERMT1, GIPC1, HBEGF
GO:0012501~programmed cell death	122	2.5604e-08	SEMA5A, CSF2, SERPINE1, ETS1, AQP1, FAM134B, RASSF5, ZC3H12A, EP300, IL6R, PHLDA3, MAP3K5, ACVR1, PRKCH, SEMA6A, UNC5B, ACSL5, HNF1B, HIC1, THOC6, FOXP1, NISCH, SFRP4, SHQ1, SIK1, CARD16, IL6ST, SQSTM1, MAX, IL20RA, TNFRSF11B, PIK3R1, PTTG1IP, PLA2G6, KALRN, CHST11, MICAL1, ABL1, S100A14, CREBBP, TGFB2, SMAD3, ZBTB16, TNFRSF10B, INHBA, AZU1, BMP4, NAT8, LCN2, XAF1, FGFR2, COL18A1, CDKN1A, RARG, T…
GO:0007178~transmembrane receptor protein serine/threonine kinase signaling pathway	37	2.61648e-08	ITGB5, PXN, LEF1, WFIKKN2, PDGFB, PCSK6, CYR61, FSTL3, FAM83G, CHST11, ZNF703, PRDM16, ATOH8, DACT2, ABL1, GCNT2, BCL9L, ACVR1, TGFB2, MYOCD, SMAD3, ITGA3, INHBA, RUNX2, HIPK2, TGFBR2, DKK3, TGFBR3, BMP4, SKI, BAMBI, GIPC1, ZYX, KCP, FMOD, INHA, ENG
GO:1902531~regulation of intracellular signal transduction	115	2.74415e-08	SEMA5A, KLB, CSF2, SERPINE2, IRS1, WWC1, RORA, ZC3H12A, EP300, FAM150B, IL6R, PHLDA3, MAP3K5, EPHA4, UNC5B, EPHA8, MID1, HIC1, DEPDC1B, MAPKAPK2, IL6ST, SQSTM1, PDGFB, IL20RA, TNFRSF11B, MST1R, PIK3R1, PTTG1IP, DDX60, PLA2G6, KALRN, RHOBTB2, NUAK1, ABL1, SRGAP3, BANP, NDFIP2, TGFB2, IQSEC1, IGF2, TNFRSF10B, PTK6, INHBA, ARHGAP26, BMP4, RCAN1, CXCL10, RHEB, WNK2, TRIP6, FGFR4, FGFR2, RASGRF2, ARHG…
GO:0008219~cell death	127	2.99047e-08	SEMA5A, CSF2, SERPINE1, ETS1, AQP1, FAM134B, RASSF5, ZC3H12A, EP300, IL6R, PHLDA3, MAP3K5, MAGI1, ACVR1, PRKCH, SEMA6A, UNC5B, ACSL5, HNF1B, HIC1, THOC6, FOXP1, NISCH, SFRP4, SHQ1, SIK1, CARD16, IL6ST, SQSTM1, MAX, IL20RA, TNFRSF11B, PIK3R1, PTTG1IP, PLA2G6, KALRN, CHST11, MICAL1, ABL1, S100A14, CREBBP, TGFB2, SMAD3, ZBTB16, TNFRSF10B, INHBA, AZU1, BMP4, NAT8, LCN2, XAF1, FGFR2, COL18A1, CDKN1A, …
GO:0022008~neurogenesis	101	3.49492e-08	DGKG, SEMA5A, SEMA5B, CPNE5, SERPINE2, CTNND2, RORA, PRDM1, CELSR1, RIMS2, PPP1CC, FAM150B, ANKS1A, MNX1, SOX5, KIRREL3, EPHA4, PRKCH, SEMA6A, UNC5B, EPHA8, RUNX2, RUNX1, FOXP1, OLFM1, IL6ST, OBSL1, CASZ1, NEDD4L, DTX1, KALRN, TRPM1, PRDM16, ABL1, CDH23, PLXNA2, MAP6, PLXNA1, NPHP4, TGFB2, EIF2B3, PTK6, INHBA, AZU1, NR2F2, GP5, PBX1, SSH1, BMP4, RHEB, FES, FEV, PLXNB2, FGFR2, NRP2, PPP1R9B, CRTAC…
GO:0048762~mesenchymal cell differentiation	26	4.51362e-08	SEMA5A, SEMA5B, NRP2, SEMA3A, LEF1, CORO1C, SIX2, ZNF703, GCNT2, BCL9L, ACVR1, TGFB2, EDN1, SEMA6A, SMAD3, SEMA4D, DAB2IP, AXIN2, WNT16, TGFBR2, TGFBR3, BMP4, OLFM1, BAMBI, FGFR2, ENG
GO:0010720~positive regulation of cell development	47	4.58441e-08	SEMA5A, SMARCD3, SERPINE2, CPNE5, SEMA3A, LEF1, SEZ6, NEDD4L, KALRN, RIMS2, CUX2, CUX1, ZNF703, ABL1, GCNT2, TIMP2, PTK2B, DMD, FAM150B, BCL9L, ACVR1, NTRK1, EPHA4, TGFB2, EDN1, PRKCH, SEMA6A, SMAD3, SEMA4D, ITGA3, DAB2IP, PTK6, AXIN2, BAIAP2, TGFBR2, VEGFA, BMP4, OLFM1, FES, BAMBI, RHEB, FKBP1B, RARA, PLXNB2, IL6ST, OBSL1, ENG
GO:0000904~cell morphogenesis involved in differentiation	63	5.16193e-08	SEMA5A, COL18A1, SEMA5B, NRP2, CTNND2, LAMC1, SIX2, BOC, DACT2, EP300, ACVR1, EPHA4, SEMA6A, UNC5B, EPHA8, AXIN2, WNT16, TGFBR2, FOXP1, TGFBR3, DNM3, OLFM1, PALLD, CDH11, OBSL1, ENG, SEMA3A, LEF1, TACSTD2, ADCY1, KALRN, FSTL4, CORO1C, NTN3, CUX2, CUX1, ZNF703, ABL1, SPP1, GCNT2, PLXNA2, MAP6, PLXNA1, FLNB, BCL9L, NTRK1, TGFB2, ST14, SMAD3, SEMA4D, DAB2IP, BAIAP2, MERTK, GP5, SSH1, VEGFA, BMP4, FE…
GO:0014031~mesenchymal cell development	25	5.3632e-08	SEMA5A, SEMA5B, NRP2, SEMA3A, LEF1, CORO1C, ZNF703, GCNT2, BCL9L, ACVR1, TGFB2, EDN1, SEMA6A, SMAD3, SEMA4D, DAB2IP, AXIN2, WNT16, TGFBR2, TGFBR3, BMP4, OLFM1, BAMBI, FGFR2, ENG
GO:0010632~regulation of epithelial cell migration	25	6.76355e-08	SEMA5A, NRP2, SEMA3A, PDGFB, TACSTD2, ETS1, HDAC7, CORO1C, ZC3H12A, ATOH8, PTK2B, TGFB2, EDN1, ANGPT1, ITGA3, DAB2IP, NR2F2, VASH1, MCC, RHOB, TGFBR2, FOXP1, VEGFA, BMP4, HBEGF
GO:0030029~actin filament-based process	58	6.81633e-08	SEMA5A, ITGB5, WIPF1, ARHGEF10L, CELSR1, PPP1R9B, AQP1, EPS8, AKAP13, MYO18A, PLS3, MYOZ3, SYNPO, PRKG1, EDN1, TPM4, LIMCH1, TNNC1, INSRR, RHOD, FOXP1, NISCH, INF2, PALLD, KCNQ1, ARHGEF2, OBSL1, CAMK2D, TACSTD2, NEDD4L, CACNA1C, PIK3R1, CORO1C, ABLIM2, MICAL1, ABL1, PTK2B, FLNB, DMD, NPHP4, PPARGC1B, KCNJ5, TGFB2, SMAD3, IQSEC1, MICAL2, CFLAR, SORBS1, ARHGAP26, BAIAP2, SSH1, DIAPH1, FER, MYO1B, F…
GO:0010648~negative regulation of cell communication	86	7.95995e-08	CSF2, SERPINE2, IRS1, WWC1, SERPINE1, PTPRJ, RORA, PRDM1, LIMD1, LITAF, SH3RF1, IL18BP, SPRED2, HHEX, ZC3H12A, TIMP2, DACT2, RGS6, PHLDA3, ACVR1, EDN1, UNC5B, ITGA3, IL1R2, SLC35C1, TRAF2, AXIN2, HIC1, RUNX2, TGFBR2, FOXP1, DKK3, TGFBR3, SFRP4, ARHGEF2, DEPDC5, IL6ST, ENG, YAP1, KANK2, MGRN1, LEF1, PRR5L, PTTG1IP, ADAMTS12, PLA2G6, TANK, FSTL4, FSTL3, HDAC7, RAB11FIP1, CHST11, LMNA, PRDM16, ABL1,…
GO:0090130~tissue migration	30	8.64693e-08	SEMA5A, NRP2, SEMA3A, PDGFB, TACSTD2, PRKX, ETS1, HDAC7, CORO1C, ZC3H12A, ATOH8, PTK2B, TGFB2, EDN1, S100A2, ANGPT1, ITGA3, DAB2IP, NR2F2, VASH1, MCC, RHOB, TGFBR2, FOXP1, VEGFA, BMP4, ACTA2, FERMT1, GIPC1, HBEGF
GO:0023057~negative regulation of signaling	86	9.29025e-08	CSF2, SERPINE2, IRS1, WWC1, SERPINE1, PTPRJ, RORA, PRDM1, LIMD1, LITAF, SH3RF1, IL18BP, SPRED2, HHEX, ZC3H12A, TIMP2, DACT2, RGS6, PHLDA3, ACVR1, EDN1, UNC5B, ITGA3, IL1R2, SLC35C1, TRAF2, AXIN2, HIC1, RUNX2, TGFBR2, FOXP1, DKK3, TGFBR3, SFRP4, ARHGEF2, DEPDC5, IL6ST, ENG, YAP1, KANK2, MGRN1, LEF1, PRR5L, PTTG1IP, ADAMTS12, PLA2G6, TANK, FSTL4, FSTL3, HDAC7, RAB11FIP1, CHST11, LMNA, PRDM16, ABL1,…
GO:0010718~positive regulation of epithelial to mesenchymal transition	12	9.30684e-08	ACVR1, OLFM1, TGFB2, SMAD3, BAMBI, LEF1, ZNF703, GCNT2, AXIN2, ENG, TGFBR2, BCL9L
GO:0035295~tube development	52	1.11383e-07	CDKN1A, RARG, SERPINE2, CTSZ, PRDM1, CELSR1, HHEX, SIX2, DACT2, EP300, TEAD2, ACVR1, EPHA4, MYOCD, EDN1, ITGA3, ITPK1, SHROOM3, HNF1B, RHOB, TGFBR2, FOXP1, MTHFD1, COL4A1, RARA, ENG, CCDC40, YAP1, PKDCC, LEF1, LRP5, TACSTD2, PRKX, FSTL3, ATOH8, PLXNA2, EIF4E, TGFB2, ST14, SMAD3, EGF, DAB2IP, MICAL2, PTK6, PBX1, VEGFA, BMP4, SKI, DLC1, PLXNB2, SSBP3, FGFR2
GO:0071560~cellular response to transforming growth factor beta stimulus	28	1.15819e-07	ITGB5, PXN, WFIKKN2, PDGFB, CHST11, ZNF703, PRDM16, ABL1, GCNT2, SOX5, BCL9L, ACVR1, WWOX, TGFB2, MYOCD, EDN1, SMAD3, ITGA3, HIPK2, TGFBR2, DKK3, TGFBR3, SKI, BAMBI, GIPC1, ZYX, FMOD, ENG
GO:1901700~response to oxygen-containing compound	100	1.31406e-07	CHRM1, CSF2, IRS1, SERPINE1, RORA, PRDM1, HNMT, ETS1, SLC8A1, AQP1, EPS8, ZC3H12A, CAPN2, MAP3K5, HNF1B, FOXP1, ADCY9, SLPI, COL4A1, KCNQ1, MAPKAPK2, PFKFB1, MAX, ABHD2, PXN, PDGFB, LYPD1, TNFRSF11B, PIK3R1, PLA2G6, KALRN, ZNF703, ABL1, IGFBP7, S100A14, PPARGC1B, TGFB2, EIF2B3, PTPRN2, IGF2, TNFRSF10B, PTK6, INHBA, NR2F2, GNG11, SSH1, CXCL10, FER, LCN2, ALPL, FGFR4, GLP1R, COL18A1, CDKN1A, RARG, …
GO:0010631~epithelial cell migration	29	1.33284e-07	SEMA5A, NRP2, SEMA3A, PDGFB, TACSTD2, PRKX, ETS1, HDAC7, CORO1C, ZC3H12A, ATOH8, PTK2B, TGFB2, EDN1, S100A2, ANGPT1, ITGA3, DAB2IP, NR2F2, VASH1, MCC, RHOB, TGFBR2, FOXP1, VEGFA, BMP4, FERMT1, GIPC1, HBEGF
GO:0070848~response to growth factor	55	1.33318e-07	KLB, NRP2, KCNC1, ITGB5, WFIKKN2, PCSK6, CYR61, PPP1R9B, SPRED2, HHEX, SOX5, ACVR1, MYOCD, EDN1, ITGA3, MYOF, RUNX2, TGFBR2, DKK3, TGFBR3, MAPKAPK2, FAM20C, ENG, PXN, LEF1, PDGFB, ADAMTS12, FSTL3, FAM83G, CHST11, ZNF703, PRDM16, ABL1, GCNT2, BCL9L, NTRK1, WWOX, TGFB2, SMAD3, SORT1, DAB2IP, SULF2, HIPK2, VEGFA, BMP4, SKI, FER, BAMBI, GIPC1, ZYX, KCP, FMOD, FGFR4, FGF12, FGFR2
GO:0001503~ossification	38	1.38988e-07	HDAC4, PKDCC, TUFT1, LEF1, LRP5, RRBP1, LIMD1, SLC8A1, CYR61, FSTL3, HDAC7, SPP1, PTK2B, IL6R, PPARGC1B, ACVR1, WWOX, TGFB2, SMAD3, TPM4, SEMA4D, SORT1, ZBTB16, IGF2, AXIN2, RUNX2, RUNX1, BMP4, SKI, VCAN, SMOC1, MGP, CDH11, FAM20C, ALPL, BCOR, IL6ST, FGFR2
GO:0071559~response to transforming growth factor beta	28	1.40562e-07	ITGB5, PXN, WFIKKN2, PDGFB, CHST11, ZNF703, PRDM16, ABL1, GCNT2, SOX5, BCL9L, ACVR1, WWOX, TGFB2, MYOCD, EDN1, SMAD3, ITGA3, HIPK2, TGFBR2, DKK3, TGFBR3, SKI, BAMBI, GIPC1, ZYX, FMOD, ENG
GO:0090132~epithelium migration	29	1.75722e-07	SEMA5A, NRP2, SEMA3A, PDGFB, TACSTD2, PRKX, ETS1, HDAC7, CORO1C, ZC3H12A, ATOH8, PTK2B, TGFB2, EDN1, S100A2, ANGPT1, ITGA3, DAB2IP, NR2F2, VASH1, MCC, RHOB, TGFBR2, FOXP1, VEGFA, BMP4, FERMT1, GIPC1, HBEGF
GO:0060284~regulation of cell development	67	1.79407e-07	SEMA5A, SEMA5B, SERPINE2, CPNE5, RIMS2, AKAP13, TIMP2, FAM150B, ACVR1, EPHA4, EDN1, PRKCH, SEMA6A, ITGA3, AXIN2, TGFBR2, DNM3, OLFM1, RARA, ARHGEF2, IL6ST, OBSL1, ENG, HDAC4, YAP1, CASZ1, SMARCD3, SEMA3A, LEF1, TACSTD2, SEZ6, NEDD4L, DTX1, KALRN, FSTL4, CORO1C, CUX2, CUX1, ZNF703, ABL1, SPP1, GCNT2, PLXNA2, PTK2B, PLXNA1, DMD, EIF4E, BCL9L, MAP4K4, NTRK1, TGFB2, SMAD3, SEMA4D, DAB2IP, PTK6, BAIAP…
GO:0035239~tube morphogenesis	37	1.87846e-07	YAP1, RARG, LEF1, CTSZ, LRP5, TACSTD2, PRKX, CELSR1, HHEX, SIX2, ATOH8, TEAD2, ACVR1, EPHA4, TGFB2, ST14, EDN1, SMAD3, EGF, DAB2IP, SHROOM3, MICAL2, HNF1B, PBX1, RHOB, TGFBR2, VEGFA, BMP4, SKI, MTHFD1, COL4A1, DLC1, RARA, PLXNB2, FGFR2, ENG, CCDC40
GO:0048646~anatomical structure formation involved in morphogenesis	83	2.02558e-07	SEMA5A, SPAG16, COL18A1, RARG, NRP2, ITGB5, SERPINE1, STAB2, RORA, CELSR1, ETS1, CYR61, ETS2, AQP1, SEPT9, HHEX, SH3PXD2A, SIX2, ZC3H12A, CAPN2, EP300, MYOZ3, TEAD2, JAK1, ACVR1, EDN1, UNC5B, ITGA3, SHROOM3, HNF1B, WDR72, VASH1, AXIN2, WNT16, RHOB, TGFBR2, FOXP1, RUNX1, VAV2, TGFBR3, OLFM1, MTHFD1, COL4A1, RARA, FAM20C, OBSL1, ENG, CCDC40, SMARCD3, LEF1, LRP5, PRKX, HDAC7, ABLIM1, ATOH8, PLXNA2, …
GO:0030155~regulation of cell adhesion	55	2.08925e-07	SEMA5A, SERPINE2, SERPINE1, PTPRJ, PRDM1, ETS1, CYR61, C1QTNF1, DACT2, JAK3, PRKG1, ITGA3, EPHA8, TRAF2, RHOD, TGFBR2, ADORA2A, RARA, IL6ST, ENG, HHLA2, LAMA4, LEF1, TACSTD2, DTX1, PRKX, PIK3R1, VTCN1, FSTL3, CORO1C, NUAK1, IL1RL2, ZNF703, ABL1, GCNT2, PTK2B, DMD, PAK2, TGFB2, SMAD3, SEMA4D, ANGPT1, MYO10, PLEKHA2, ZBTB16, IGF2, TBCD, AZU1, VEGFA, BMP4, FES, DLC1, PLXNB2, TGFBI, CD247
GO:0071363~cellular response to growth factor stimulus	53	2.22416e-07	KLB, NRP2, ITGB5, WFIKKN2, PCSK6, CYR61, PPP1R9B, SPRED2, HHEX, SOX5, ACVR1, MYOCD, EDN1, ITGA3, MYOF, RUNX2, TGFBR2, DKK3, TGFBR3, MAPKAPK2, FAM20C, ENG, PXN, LEF1, PDGFB, ADAMTS12, FSTL3, FAM83G, CHST11, ZNF703, PRDM16, ABL1, GCNT2, BCL9L, NTRK1, WWOX, TGFB2, SMAD3, SORT1, DAB2IP, SULF2, HIPK2, VEGFA, BMP4, SKI, BAMBI, GIPC1, ZYX, KCP, FMOD, FGFR4, FGF12, FGFR2
GO:0003013~circulatory system process	47	2.29931e-07	HDAC4, GLP1R, CAMK2D, CHRM1, SEMA3A, CTSZ, LRP5, STK39, PDGFB, NEDD4L, PTPRJ, CACNA1C, DBH, PLA2G6, SLC8A1, NCALD, AKAP13, ZC3H12A, ABL1, DMD, PRKG1, KCNJ5, TGFB2, EDN1, ANGPT1, TNNC1, KCNIP3, MYOF, TBC1D8, CACNA2D3, NAV2, CACNA2D4, NR2F2, AZU1, VEGFA, NISCH, ACTA2, RCAN1, CXCL10, ADORA2A, KCNQ1, P2RX1, FKBP1B, SGK1, FGF12, ENG, HBEGF
GO:0060485~mesenchyme development	29	2.3037e-07	SEMA5A, YAP1, SEMA5B, NRP2, SEMA3A, LEF1, CORO1C, SIX2, ZNF703, GCNT2, TEAD2, BCL9L, ACVR1, TGFB2, EDN1, SEMA6A, SMAD3, SEMA4D, DAB2IP, AXIN2, WNT16, TGFBR2, TGFBR3, BMP4, ACTA2, OLFM1, BAMBI, FGFR2, ENG
GO:0060429~epithelium development	78	2.31072e-07	COL18A1, CDKN1A, RARG, EHF, SERPINE2, CTSZ, PRDM1, CELSR1, CYR61, HHEX, SIX2, DACT2, EP300, TEAD2, ACVR1, EPHA4, EDN1, PRKCH, ANXA4, TNFRSF19, ITPK1, SHROOM3, HNF1B, AXIN2, WNT16, RHOB, TGFBR2, FOXP1, ACTA2, SFRP4, MTHFD1, ELF3, COL4A1, PALLD, RARA, FAM20C, ROR1, HBEGF, ENG, CCDC40, YAP1, SEMA3A, LEF1, PDGFB, PRICKLE2, LRP5, TACSTD2, PRKX, RXRA, ZNF703, ATOH8, ABL1, PLXNA2, PLXNA1, FLNB, DMD, NTR…
GO:0051128~regulation of cellular component organization	141	2.38357e-07	SEMA5A, SEMA5B, CSF2, CPNE5, SERPINE2, WIPF1, SERPINE1, HNMT, CELSR1, ETS1, EPS8, RIMS2, HHAT, CAPN6, SLN, CAPN2, SACS, FAM150B, SYNPO, ACVR1, EPHA4, PRKCH, SEMA6A, HNF1B, ANK1, MID1, SFRP4, OLFM1, OBSL1, SQSTM1, CSNK1G1, PKDCC, PDGFB, LYPD1, TACSTD2, NEDD4L, PIK3R1, PLA2G6, KALRN, TTBK1, CORO1C, C2, ZNF703, ABL1, PLXNA2, TBC1D14, PLXNA1, NPHP4, IGFBP7, TPPP, BCL9L, TBC1D16, TGFB2, SMAD3, CRIM1, …
GO:0048585~negative regulation of response to stimulus	94	2.52243e-07	SEMA5A, SEMA5B, CSF2, SERPINE2, IRS1, WWC1, SERPINE1, PTPRJ, RORA, PRDM1, LIMD1, LITAF, ETS1, SH3RF1, IL18BP, SPRED2, HHEX, C1QTNF1, ZC3H12A, TIMP2, DACT2, JAK3, RGS6, PRKG1, PHLDA3, ACVR1, EPHA4, EDN1, SEMA6A, UNC5B, ITGA3, IL1R2, SLC35C1, TRAF2, AXIN2, HIC1, RUNX2, TGFBR2, FOXP1, DKK3, TGFBR3, SFRP4, ADORA2A, ARHGEF2, DEPDC5, IL6ST, ENG, YAP1, KANK2, MGRN1, SEMA3A, LEF1, PDGFB, PRR5L, PTTG1IP, …
GO:0010769~regulation of cell morphogenesis involved in differentiation	36	2.91108e-07	SEMA5A, SEMA5B, SEMA3A, LEF1, TACSTD2, KALRN, FSTL4, CORO1C, CUX2, CUX1, ZNF703, ABL1, GCNT2, SPP1, PLXNA2, PLXNA1, BCL9L, ACVR1, EPHA4, TGFB2, SEMA6A, SMAD3, SEMA4D, DAB2IP, AXIN2, BAIAP2, TGFBR2, SSH1, VEGFA, DNM3, OLFM1, BAMBI, PLXNB2, FMOD, OBSL1, ENG
GO:0060562~epithelial tube morphogenesis	34	2.93755e-07	YAP1, RARG, LEF1, CTSZ, LRP5, TACSTD2, PRKX, CELSR1, HHEX, TEAD2, ACVR1, EPHA4, TGFB2, ST14, EDN1, SMAD3, EGF, SHROOM3, MICAL2, HNF1B, PBX1, RHOB, TGFBR2, VEGFA, BMP4, SKI, MTHFD1, COL4A1, DLC1, RARA, PLXNB2, FGFR2, ENG, CCDC40
GO:0048699~generation of neurons	93	3.28637e-07	DGKG, SEMA5A, SEMA5B, NRP2, SERPINE2, CPNE5, CTNND2, RORA, PRDM1, CELSR1, PPP1R9B, RIMS2, PPP1CC, CRTAC1, BOC, TIMP2, FAM150B, ANKS1A, MNX1, PRKG1, SOX5, TEAD3, KIRREL3, EPHA4, PRKCH, SEMA6A, UNC5B, ITGA3, EPHA8, WNT16, RUNX2, FOXP1, RUNX1, DNM3, OLFM1, ADORA2A, CDH11, RARA, ARHGEF2, SGK1, IL6ST, OBSL1, YAP1, CASZ1, SMARCD3, SEMA3A, LEF1, SEZ6, NEDD4L, DTX1, ADCY1, KALRN, FSTL4, NTN3, TRPM1, CUX2…
GO:0008015~blood circulation	46	4.63517e-07	HDAC4, GLP1R, CAMK2D, CHRM1, SEMA3A, CTSZ, LRP5, STK39, PDGFB, NEDD4L, PTPRJ, CACNA1C, DBH, PLA2G6, SLC8A1, NCALD, ZC3H12A, ABL1, DMD, PRKG1, KCNJ5, TGFB2, EDN1, ANGPT1, TNNC1, KCNIP3, MYOF, TBC1D8, CACNA2D3, NAV2, CACNA2D4, NR2F2, AZU1, VEGFA, NISCH, ACTA2, RCAN1, CXCL10, ADORA2A, KCNQ1, P2RX1, FKBP1B, SGK1, FGF12, ENG, HBEGF
GO:0048514~blood vessel morphogenesis	45	5.05406e-07	SEMA5A, YAP1, COL18A1, NRP2, LEF1, SERPINE1, LRP5, STAB2, RORA, PRKX, PRDM1, ETS1, CYR61, AQP1, HDAC7, HHEX, ZC3H12A, PTK2B, TEAD2, JAK1, ACVR1, NTRK1, TGFB2, MYOCD, EDN1, ANGPT1, EGF, UNC5B, DAB2IP, NR2F2, VASH1, HIPK2, RHOB, TGFBR2, RUNX1, VAV2, VEGFA, TGFBR3, BMP4, CXCL10, COL4A1, TGFBI, PLCD3, FGFR2, ENG
GO:0040008~regulation of growth	54	7.43531e-07	SEMA5A, SEMA5B, CDKN1A, SLC44A4, SERPINE2, CPNE5, WWC1, PTPRJ, RERG, CYR61, PPP1R9B, BBC3, RIMS2, TMEM8B, MYOCD, EDN1, SEMA6A, HNF1B, TGFBR2, FOXP1, TGFBR3, OLFM1, IRF8, SGK3, SGK1, SQSTM1, PAPPA2, HBEGF, YAP1, CAMK2D, SEMA3A, LEF1, NEDD4L, FSTL4, RAI1, ABL1, SPP1, PLXNA2, PTK2B, PLXNA1, IGFBP7, PAK2, TGFB2, SMAD3, SEMA4D, DAB2IP, CRIM1, PTK6, INHBA, VEGFA, BMP4, TLL2, CRLF3, FGFR2
GO:0010634~positive regulation of epithelial cell migration	18	8.58284e-07	SEMA5A, TGFB2, EDN1, NRP2, ANGPT1, ITGA3, PDGFB, ETS1, RHOB, TGFBR2, HDAC7, FOXP1, VEGFA, BMP4, ATOH8, ZC3H12A, PTK2B, HBEGF
GO:0009967~positive regulation of signal transduction	95	9.01343e-07	SEMA5A, KLB, CSF2, IRS1, WWC1, PTPRJ, LITAF, CYR61, BBC3, EPS8, RIMS2, SPRED2, AKAP13, HHEX, C1QTNF1, ZC3H12A, TIMP2, CASP1, FAM150B, IKBKE, IL6R, BOK, MAP3K5, ACVR1, EPHA4, MYOCD, EDN1, PRKCH, UNC5B, EPHA8, TNFRSF19, TRAF2, AXIN2, WNT16, MID1, HIC1, TGFBR3, SFRP4, DEPDC1B, ADORA2A, MDFIC, MAPKAPK2, IL6ST, HBEGF, ENG, YAP1, CAMK2D, PDGFB, IL20RA, PRR5L, TNFRSF11B, MST1R, PIK3R1, DDX60, PLA2G6, CU…
GO:0030036~actin cytoskeleton organization	48	9.42988e-07	SEMA5A, ITGB5, WIPF1, TACSTD2, ARHGEF10L, PIK3R1, PPP1R9B, AQP1, CORO1C, EPS8, AKAP13, ABLIM2, MICAL1, MYO18A, ABL1, PTK2B, PLS3, MYOZ3, FLNB, NPHP4, SYNPO, PPARGC1B, PRKG1, EDN1, SMAD3, TPM4, IQSEC1, LIMCH1, INSRR, MICAL2, CFLAR, SORBS1, BAIAP2, ARHGAP26, RHOD, FOXP1, SSH1, NISCH, DIAPH1, FER, MYO1B, INF2, FES, PALLD, DLC1, ZYX, ARHGEF2, OBSL1
GO:0008283~cell proliferation	116	1.1068e-06	SEMA5A, KLB, EHF, CHRM1, CSF2, SERPINE2, IRS1, RORA, PRDM1, ETS1, AQP1, EPS8, RASSF5, IL6R, SOX5, MAP3K5, PRKCH, HNF1B, VASH1, RUNX2, RUNX1, FOXP1, SFRP4, IL6ST, HHLA2, PDGFB, TACSTD2, VTCN1, MST1R, KALRN, ZNF703, ABL1, IGFBP7, FAM83A, TGFB2, SMAD3, RARRES3, ZBTB16, IGF2, INHBA, NR2F2, MCC, PBX1, BMP4, CXCL10, FERMT1, FER, FES, BAMBI, WNK2, PLXNB2, TGFBI, FGFR4, FGFR2, COL18A1, CDKN1A, RARG, NRP2…
GO:0051336~regulation of hydrolase activity	90	1.11785e-06	KLB, TNFAIP8, SERPINA1, CSF2, SERPINE2, IRS1, RASGRF2, WFIKKN2, SERPINE1, SLC7A14, ARHGEF10L, ELFN1, SH3RF1, CYR61, PPP1R9B, AQP1, BBC3, AKAP13, SLN, PSD3, TIMP2, CASP1, JAK3, SBF2, MCF2L2, RGS6, GIT1, PRKG1, JAK1, BOK, MAP3K5, EPHA4, TNNC1, TBC1D8, TRAF2, AXIN2, VAV2, ARHGAP10, DEPDC1B, ADORA2A, SLPI, ARHGEF3, CARD16, ARHGEF2, DEPDC5, HBEGF, RAPGEF4, CAMK2D, LEF1, PDGFB, DENND3, ASAP2, TANK, KAL…
GO:0061035~regulation of cartilage development	14	1.19403e-06	TGFB2, RARG, PKDCC, SMAD3, ZBTB16, AXIN2, ADAMTS12, CYR61, RUNX2, BMP4, EFEMP1, SIX2, RARA, SOX5
GO:0009790~embryo development	70	1.20692e-06	RARG, NRP2, CSF2, ITGB5, PRDM1, CELSR1, PCSK6, AFF3, CYR61, ETS2, HHEX, EFEMP1, SIX2, CAPN2, EP300, TEAD2, ACVR1, NAT8B, EDN1, ITGA3, ITPK1, SHROOM3, HNF1B, VASH1, AXIN2, WNT16, RUNX2, TGFBR2, FOXP1, MTHFD1, ELF3, RARA, ENG, CCDC40, YAP1, PKDCC, SEMA3A, LEF1, PDGFB, LRP5, CACNA1C, RXRA, CHST11, ATOH8, GNA12, HSD17B2, PLXNA2, ARNT2, TGFB2, CREBBP, ST14, SMAD3, ANGPT1, ZBTB16, MICAL2, INHBA, NR2F2,…
GO:0009968~negative regulation of signal transduction	77	1.29944e-06	CSF2, SERPINE2, IRS1, WWC1, SERPINE1, PTPRJ, RORA, PRDM1, LIMD1, LITAF, SH3RF1, IL18BP, SPRED2, HHEX, ZC3H12A, TIMP2, DACT2, RGS6, PHLDA3, ACVR1, UNC5B, ITGA3, IL1R2, SLC35C1, TRAF2, AXIN2, HIC1, RUNX2, TGFBR2, FOXP1, DKK3, TGFBR3, SFRP4, ARHGEF2, DEPDC5, IL6ST, ENG, YAP1, KANK2, MGRN1, LEF1, PRR5L, PTTG1IP, ADAMTS12, TANK, FSTL4, FSTL3, HDAC7, CHST11, LMNA, PRDM16, ABL1, DMD, NPHP4, BCL9L, WWOX,…
GO:0090092~regulation of transmembrane receptor protein serine/threonine kinase signaling pathway	26	1.33217e-06	PCSK6, CYR61, FSTL3, CHST11, ZNF703, PRDM16, DACT2, ABL1, BCL9L, ACVR1, TGFB2, MYOCD, SMAD3, ITGA3, INHBA, HIPK2, TGFBR2, DKK3, TGFBR3, BMP4, SKI, BAMBI, GIPC1, KCP, INHA, ENG
GO:0001525~angiogenesis	39	1.61439e-06	SEMA5A, COL18A1, NRP2, LEF1, SERPINE1, LRP5, STAB2, RORA, PRKX, ETS1, CYR61, AQP1, HDAC7, HHEX, ZC3H12A, PTK2B, JAK1, ACVR1, NTRK1, TGFB2, EDN1, ANGPT1, EGF, UNC5B, DAB2IP, VASH1, HIPK2, RHOB, TGFBR2, RUNX1, VAV2, VEGFA, BMP4, CXCL10, COL4A1, TGFBI, PLCD3, FGFR2, ENG
GO:0048729~tissue morphogenesis	51	2.13897e-06	RARG, NRP2, CTSZ, CELSR1, CYR61, HHEX, SIX2, TEAD2, ACVR1, EPHA4, EDN1, ITGA3, TNNC1, SHROOM3, HNF1B, WNT16, RHOB, TGFBR2, TGFBR3, ACTA2, MTHFD1, COL4A1, RARA, ROR1, HBEGF, ENG, CCDC40, YAP1, SEMA3A, LEF1, PRICKLE2, LRP5, TACSTD2, PRKX, RXRA, ABL1, PLXNA1, TGFB2, ST14, SMAD3, EGF, MICAL2, INHBA, PBX1, VEGFA, BMP4, SKI, FRAS1, DLC1, PLXNB2, FGFR2
GO:0045596~negative regulation of cell differentiation	52	2.15792e-06	SEMA5A, SEMA5B, RARG, RORA, LIMD1, EFEMP1, SIX2, ANKRD2, JAK3, EPHA4, MYOCD, SEMA6A, AXIN2, FOXP1, RUNX1, DNM3, RARA, ARHGEF2, HDAC4, YAP1, SEMA3A, PDGFB, LRP5, TACSTD2, SEZ6, DTX1, PIK3R1, ADAMTS12, FSTL4, FSTL3, CORO1C, HDAC7, PRDM16, SPP1, PTK2B, EIF4E, RUNX1T1, MAP4K4, TGFB2, SMAD3, SEMA4D, SORT1, ZBTB16, DAB2IP, CFLAR, INHBA, PBX1, BMP4, SKI, RCAN1, CXCL10, INHA
GO:0010595~positive regulation of endothelial cell migration	14	2.46087e-06	SEMA5A, EDN1, NRP2, ANGPT1, PDGFB, ETS1, RHOB, HDAC7, FOXP1, VEGFA, BMP4, ATOH8, ZC3H12A, PTK2B
GO:0010770~positive regulation of cell morphogenesis involved in differentiation	22	2.4895e-06	SEMA5A, ACVR1, EPHA4, TGFB2, SMAD3, SEMA4D, LEF1, AXIN2, BAIAP2, KALRN, TGFBR2, VEGFA, OLFM1, CUX2, CUX1, BAMBI, ZNF703, GCNT2, PLXNB2, OBSL1, ENG, BCL9L
GO:0001568~blood vessel development	48	2.90218e-06	SEMA5A, YAP1, COL18A1, NRP2, LAMA4, LEF1, SERPINE1, LRP5, STAB2, PDGFB, RORA, PRKX, PRDM1, ETS1, CYR61, AQP1, HDAC7, HHEX, ZC3H12A, PTK2B, TEAD2, JAK1, ACVR1, NTRK1, TGFB2, MYOCD, EDN1, ANGPT1, EGF, UNC5B, DAB2IP, NR2F2, VASH1, HIPK2, RHOB, TGFBR2, RUNX1, VAV2, VEGFA, TGFBR3, BMP4, ACTA2, CXCL10, COL4A1, TGFBI, PLCD3, FGFR2, ENG
GO:0051241~negative regulation of multicellular organismal process	72	2.95882e-06	SEMA5A, SEMA5B, RARG, SERPINE2, WWC1, SERPINE1, UBE2L6, LIMD1, HHEX, EFEMP1, C1QTNF1, ZC3H12A, JAK3, IKBKE, IL6R, PRKG1, EPHA4, MYOCD, EDN1, SEMA6A, IL1R2, ANXA4, HNF1B, VASH1, AXIN2, TGFBR2, FOXP1, RUNX1, DNM3, RARA, ARHGEF2, HDAC4, SEMA3A, LEF1, PDGFB, LRP5, STK39, TACSTD2, SEZ6, DTX1, TNFRSF11B, PIK3R1, ADAMTS12, FSTL4, FSTL3, CORO1C, HDAC7, RAI1, RAB11FIP1, PRDM16, SPP1, PTK2B, EIF4E, RAB11FI…
GO:0043069~negative regulation of programmed cell death	62	3.01949e-06	SEMA5A, CDKN1A, RARG, TNFAIP8, CSF2, SERPINE1, SH3RF1, CYR61, AQP1, FAM134B, ZC3H12A, MYO18A, JAK3, ACVR1, NAT8B, MYOCD, EDN1, PRKCH, UNC5B, ANXA4, HNF1B, TRAF2, FOXP1, THOC6, ARHGAP10, ADORA2A, RARA, ARHGEF2, IL6ST, SQSTM1, YAP1, KANK2, LEF1, AMIGO2, PIK3R1, PTTG1IP, PROKR1, CHST11, TIAF1, MICAL1, LMNA, ABL1, PTK2B, PAK2, MAP4K4, NTRK1, ARNT2, SMAD3, SEMA4D, ANGPT1, MGMT, TNFRSF10B, CFLAR, AZU1,…
GO:0010647~positive regulation of cell communication	99	3.38188e-06	SEMA5A, KLB, CSF2, SERPINE2, IRS1, WWC1, EPS8, RIMS2, ZC3H12A, FAM150B, IL6R, MAP3K5, ACVR1, EPHA4, PRKCH, UNC5B, EPHA8, MID1, HIC1, SFRP4, DEPDC1B, MAPKAPK2, IL6ST, PDGFB, IL20RA, TNFRSF11B, MST1R, PIK3R1, DDX60, PLA2G6, KALRN, ABL1, NDFIP2, TGFB2, SMAD3, IGF2, TNFRSF10B, PTK6, INHBA, BMP4, CXCL10, RHEB, BAMBI, GIPC1, TRIP6, FGFR4, FGFR2, PTPRJ, LITAF, CYR61, BBC3, SPRED2, AKAP13, HHEX, C1QTNF1,…
GO:0002062~chondrocyte differentiation	16	3.43875e-06	RARG, PKDCC, SMAD3, ZBTB16, AXIN2, ADAMTS12, RUNX2, TGFBR2, SULF2, RUNX1, BMP4, EFEMP1, CHST11, SIX2, TGFBI, SOX5
GO:0001763~morphogenesis of a branching structure	24	3.49698e-06	YAP1, ACVR1, ST14, EDN1, EGF, SEMA3A, LEF1, CTSZ, TACSTD2, LRP5, HNF1B, PRDM1, CELSR1, PBX1, TGFBR2, VEGFA, BMP4, HHEX, RXRA, COL4A1, SIX2, PLXNA1, FGFR2, ENG
GO:0001837~epithelial to mesenchymal transition	17	3.58868e-06	ACVR1, TGFB2, SMAD3, LEF1, DAB2IP, AXIN2, WNT16, TGFBR2, TGFBR3, BMP4, OLFM1, BAMBI, ZNF703, GCNT2, FGFR2, ENG, BCL9L
GO:0043066~negative regulation of apoptotic process	61	3.97395e-06	SEMA5A, CDKN1A, RARG, TNFAIP8, CSF2, SERPINE1, SH3RF1, CYR61, AQP1, FAM134B, ZC3H12A, MYO18A, JAK3, ACVR1, NAT8B, MYOCD, EDN1, PRKCH, UNC5B, ANXA4, HNF1B, TRAF2, FOXP1, THOC6, ARHGAP10, ADORA2A, RARA, ARHGEF2, IL6ST, SQSTM1, YAP1, LEF1, AMIGO2, PIK3R1, PTTG1IP, PROKR1, CHST11, TIAF1, MICAL1, LMNA, ABL1, PTK2B, PAK2, MAP4K4, NTRK1, ARNT2, SMAD3, SEMA4D, ANGPT1, MGMT, TNFRSF10B, CFLAR, AZU1, MEIS3,…
GO:0023056~positive regulation of signaling	99	4.3309e-06	SEMA5A, KLB, CSF2, SERPINE2, IRS1, WWC1, EPS8, RIMS2, ZC3H12A, FAM150B, IL6R, MAP3K5, ACVR1, EPHA4, PRKCH, UNC5B, EPHA8, MID1, HIC1, SFRP4, DEPDC1B, MAPKAPK2, IL6ST, PDGFB, IL20RA, TNFRSF11B, MST1R, PIK3R1, DDX60, PLA2G6, KALRN, ABL1, NDFIP2, TGFB2, SMAD3, IGF2, TNFRSF10B, PTK6, INHBA, BMP4, CXCL10, RHEB, BAMBI, GIPC1, TRIP6, FGFR4, FGFR2, PTPRJ, LITAF, CYR61, BBC3, SPRED2, AKAP13, HHEX, C1QTNF1,…
GO:1902533~positive regulation of intracellular signal transduction	66	4.54204e-06	SEMA5A, KLB, CSF2, WWC1, PTPRJ, LITAF, BBC3, SPRED2, AKAP13, C1QTNF1, ZC3H12A, TIMP2, CASP1, FAM150B, IKBKE, IL6R, BOK, MAP3K5, EPHA4, EDN1, UNC5B, EPHA8, TNFRSF19, TRAF2, WNT16, MID1, HIC1, MDFIC, MAPKAPK2, IL6ST, HBEGF, CAMK2D, PDGFB, IL20RA, PRR5L, TNFRSF11B, MST1R, DDX60, PLA2G6, ABL1, GCNT2, PTK2B, NTRK1, TGFB2, NDFIP2, MAP3K1, SEMA4D, ANGPT1, EGF, DAB2IP, IGF2, TNFRSF10B, PTK6, CFLAR, MEIS3…
GO:0009887~organ morphogenesis	70	4.71441e-06	COL18A1, RARG, NRP2, CTSZ, PRDM1, CELSR1, CYR61, AQP1, HHEX, EFEMP1, SIX2, EP300, TEAD2, ACVR1, TLE3, EDN1, SEMA6A, TNNC1, HNF1B, WDR72, AXIN2, WNT16, RUNX2, TGFBR2, TGFBR3, ACTA2, OLFM1, MTHFD1, ELF3, RARA, FAM20C, ROR1, PAPPA2, ENG, CCDC40, YAP1, SMARCD3, TUFT1, SEMA3A, LEF1, PRICKLE2, LRP5, TACSTD2, PRKX, TNFRSF11B, TRPM1, ABLIM1, RXRA, CHST11, ABL1, PLXNA1, PPARGC1B, WWOX, TGFB2, SMAD3, MICAL…
GO:0031344~regulation of cell projection organization	47	5.39695e-06	SEMA5A, HDAC4, SEMA5B, CPNE5, SEMA3A, TACSTD2, SEZ6, NEDD4L, KALRN, FSTL4, CORO1C, RIMS2, SEPT9, CUX2, CUX1, ABL1, SPP1, PLXNA2, PTK2B, PLXNA1, TBC1D14, DMD, FAM150B, TBC1D16, MAP4K4, RAB8B, NTRK1, EPHA4, SEMA6A, SEMA4D, MYO10, ITGA3, DAB2IP, TBC1D8, PTK6, BAIAP2, SSH1, VEGFA, DNM3, OLFM1, FER, FES, FKBP1B, LCN2, PLXNB2, FMOD, OBSL1
GO:0007179~transforming growth factor beta receptor signaling pathway	21	5.66206e-06	ACVR1, TGFB2, MYOCD, SMAD3, ITGB5, PXN, WFIKKN2, PDGFB, HIPK2, TGFBR2, SKI, TGFBR3, CHST11, BAMBI, GIPC1, PRDM16, ZYX, GCNT2, FMOD, ENG, BCL9L
GO:0002009~morphogenesis of an epithelium	44	5.80127e-06	YAP1, RARG, SEMA3A, LEF1, CTSZ, PRICKLE2, LRP5, TACSTD2, PRKX, CELSR1, CYR61, HHEX, SIX2, ABL1, PLXNA1, TEAD2, ACVR1, EPHA4, TGFB2, ST14, EDN1, SMAD3, EGF, SHROOM3, MICAL2, HNF1B, WNT16, PBX1, RHOB, TGFBR2, VEGFA, BMP4, SKI, FRAS1, MTHFD1, COL4A1, DLC1, RARA, PLXNB2, ROR1, FGFR2, ENG, HBEGF, CCDC40
GO:0001558~regulation of cell growth	37	6.01177e-06	SEMA5A, SEMA5B, CDKN1A, CAMK2D, SLC44A4, SERPINE2, CPNE5, SEMA3A, LEF1, NEDD4L, PTPRJ, FSTL4, RERG, CYR61, PPP1R9B, RIMS2, ABL1, SPP1, PLXNA2, PTK2B, PLXNA1, IGFBP7, TGFB2, MYOCD, EDN1, SEMA6A, SMAD3, SEMA4D, CRIM1, INHBA, VEGFA, OLFM1, SGK3, SGK1, CRLF3, PAPPA2, HBEGF
GO:0043009~chordate embryonic development	47	6.86861e-06	RARG, CSF2, LEF1, PDGFB, PRDM1, CELSR1, CYR61, HHEX, RXRA, CHST11, SIX2, GNA12, HSD17B2, PLXNA2, CAPN2, EP300, TEAD2, ACVR1, ARNT2, TGFB2, ST14, EDN1, SMAD3, ANGPT1, ITPK1, SHROOM3, HNF1B, NR2F2, AXIN2, VASH1, RUNX2, PBX1, TGFBR2, FOXP1, SULF2, VEGFA, BMP4, SKI, ELF3, MTHFD1, ZFAT, DLC1, RARA, PLXNB2, PLCD3, SSBP3, FGFR2
GO:0048666~neuron development	68	7.06853e-06	DGKG, SEMA5A, SEMA5B, NRP2, CPNE5, CTNND2, PRDM1, PPP1R9B, RIMS2, CRTAC1, BOC, FAM150B, ANKS1A, MNX1, PRKG1, KIRREL3, EPHA4, SEMA6A, UNC5B, ITGA3, EPHA8, FOXP1, RUNX1, DNM3, OLFM1, ADORA2A, CDH11, SGK1, OBSL1, SEMA3A, SEZ6, NEDD4L, ADCY1, KALRN, FSTL4, NTN3, TRPM1, CUX2, CUX1, CLMN, ABL1, SPP1, CDH23, PLXNA2, PTK2B, MAP6, PLXNA1, DMD, NPHP4, PAK2, MAP4K4, NTRK1, TGFB2, SEMA4D, DAB2IP, PTK6, BAIAP…
GO:0048812~neuron projection morphogenesis	45	7.2101e-06	SEMA5A, SEMA5B, NRP2, CPNE5, SEMA3A, CTNND2, NEDD4L, ADCY1, KALRN, FSTL4, NTN3, RIMS2, CUX2, CUX1, BOC, ABL1, SPP1, PLXNA2, MAP6, PLXNA1, DMD, MNX1, KIRREL3, NTRK1, EPHA4, TGFB2, SEMA6A, SEMA4D, UNC5B, EPHA8, DAB2IP, BAIAP2, GP5, FOXP1, VEGFA, DNM3, OLFM1, NFASC, ADORA2A, CDH11, PLXNB2, FMOD, SGK1, OBSL1, FGFR2
GO:0045667~regulation of osteoblast differentiation	17	7.5558e-06	ACVR1, HDAC4, SMAD3, SEMA4D, LRP5, AXIN2, LIMD1, CYR61, RUNX2, HDAC7, SKI, BMP4, SMOC1, FAM20C, IL6ST, IL6R, FGFR2
GO:0007507~heart development	43	8.25114e-06	YAP1, CAMK2D, NRP2, SMARCD3, PDGFB, CACNA1C, PRDM1, SLC8A1, CYR61, AKAP13, HHEX, RXRA, LMNA, EP300, TEAD2, ACVR1, TGFB2, MYOCD, EDN1, SMAD3, ITGA3, TNNC1, MICAL2, AXIN2, WNT16, DHRS3, BICC1, TGFBR2, FOXP1, VEGFA, TGFBR3, BMP4, OLFM1, MTHFD1, DLC1, RARA, SIK1, BCOR, OBSL1, FGF12, FGFR2, ENG, CCDC40
GO:0040007~growth	66	8.31096e-06	SEMA5A, SEMA5B, CDKN1A, RARG, NRP2, DGKD, SLC44A4, SERPINE2, CPNE5, WWC1, PTPRJ, RERG, CYR61, PPP1R9B, BBC3, RIMS2, HHEX, OPA3, MYOCD, EDN1, SEMA6A, HNF1B, EMP3, TGFBR2, FOXP1, TGFBR3, OLFM1, GPD2, NINJ2, RARA, IRF8, SGK3, SGK1, SQSTM1, PAPPA2, HBEGF, YAP1, CAMK2D, PKDCC, SEMA3A, LEF1, NEDD4L, FSTL4, RAI1, RXRA, CHST11, ABL1, SPP1, PLXNA2, PTK2B, PLXNA1, IGFBP7, TGFB2, SMAD3, SEMA4D, RFTN1, CRIM1…
GO:0030182~neuron differentiation	81	8.76641e-06	DGKG, SEMA5A, SEMA5B, NRP2, CPNE5, CTNND2, RORA, PRDM1, PPP1R9B, RIMS2, PPP1CC, CRTAC1, BOC, TIMP2, FAM150B, ANKS1A, MNX1, PRKG1, KIRREL3, EPHA4, SEMA6A, UNC5B, ITGA3, EPHA8, WNT16, RUNX2, FOXP1, RUNX1, DNM3, OLFM1, ADORA2A, CDH11, RARA, SGK1, OBSL1, SEMA3A, LEF1, SEZ6, NEDD4L, DTX1, ADCY1, KALRN, FSTL4, NTN3, TRPM1, CUX2, CUX1, CLMN, ABL1, SPP1, CDH23, PLXNA2, PTK2B, MAP6, PLXNA1, DMD, NPHP4, EI…
GO:0009792~embryo development ending in birth or egg hatching	47	9.00086e-06	RARG, CSF2, LEF1, PDGFB, PRDM1, CELSR1, CYR61, HHEX, RXRA, CHST11, SIX2, GNA12, HSD17B2, PLXNA2, CAPN2, EP300, TEAD2, ACVR1, ARNT2, TGFB2, ST14, EDN1, SMAD3, ANGPT1, ITPK1, SHROOM3, HNF1B, NR2F2, AXIN2, VASH1, RUNX2, PBX1, TGFBR2, FOXP1, SULF2, VEGFA, BMP4, SKI, ELF3, MTHFD1, ZFAT, DLC1, RARA, PLXNB2, PLCD3, SSBP3, FGFR2
GO:0060548~negative regulation of cell death	64	9.40833e-06	SEMA5A, CDKN1A, RARG, TNFAIP8, CSF2, SERPINE1, SH3RF1, CYR61, AQP1, FAM134B, ZC3H12A, MYO18A, JAK3, TEAD2, ACVR1, NAT8B, MYOCD, EDN1, PRKCH, UNC5B, ANXA4, HNF1B, TRAF2, WNT16, FOXP1, THOC6, ARHGAP10, ADORA2A, RARA, ARHGEF2, IL6ST, SQSTM1, YAP1, KANK2, LEF1, AMIGO2, PIK3R1, PTTG1IP, PROKR1, CHST11, TIAF1, MICAL1, LMNA, ABL1, PTK2B, PAK2, MAP4K4, NTRK1, ARNT2, SMAD3, SEMA4D, ANGPT1, MGMT, TNFRSF10B…
GO:0042692~muscle cell differentiation	34	9.63909e-06	HDAC4, CAMK2D, SMARCD3, LEF1, WFIKKN2, PDGFB, RORA, SLC8A1, AKAP13, RXRA, BOC, LMNA, ABL1, CAPN2, MYOZ3, DMD, ANKRD2, MAP3K5, ACVR1, MYOCD, EDN1, SORT1, CFLAR, FOXP1, VEGFA, BMP4, SKI, RCAN1, CXCL10, RARA, SIK1, OBSL1, FGFR2, ENG
GO:0032330~regulation of chondrocyte differentiation	11	1.08327e-05	BMP4, RARG, PKDCC, SMAD3, EFEMP1, SIX2, ZBTB16, AXIN2, ADAMTS12, RUNX2, SOX5
GO:0061061~muscle structure development	47	1.15944e-05	HDAC4, CAMK2D, SMARCD3, LEF1, WFIKKN2, PDGFB, RORA, SLC8A1, AKAP13, RXRA, SGCA, BOC, LMNA, ABL1, CAPN2, EP300, MYOZ3, FLNB, DMD, ANKRD2, BCL9L, MAP3K5, ACVR1, SVIL, TGFB2, MYOCD, EDN1, SMAD3, SORT1, TNNC1, CFLAR, NR2F2, TGFBR2, FOXP1, VEGFA, TGFBR3, BMP4, SKI, RCAN1, CXCL10, RARA, TLL2, SIK1, OBSL1, FGFR2, ENG, HBEGF
GO:0014706~striated muscle tissue development	33	1.23316e-05	HDAC4, CAMK2D, LEF1, SLC8A1, AKAP13, RXRA, LMNA, EP300, FLNB, DMD, ANKRD2, BCL9L, ACVR1, SVIL, TGFB2, MYOCD, EDN1, TNNC1, CFLAR, NR2F2, TGFBR2, FOXP1, VEGFA, TGFBR3, BMP4, SKI, RCAN1, RARA, TLL2, SIK1, OBSL1, FGFR2, ENG
GO:0048568~embryonic organ development	37	1.27569e-05	YAP1, RARG, PKDCC, CSF2, LEF1, PDGFB, PRDM1, CELSR1, CYR61, HHEX, EFEMP1, CHST11, SIX2, TEAD2, ACVR1, TGFB2, ST14, EDN1, SMAD3, MICAL2, HNF1B, NR2F2, VASH1, WNT16, RUNX2, PBX1, HIPK2, TGFBR2, VEGFA, BMP4, MTHFD1, ZFAT, RARA, PLCD3, FGFR2, ENG, CCDC40
GO:0060537~muscle tissue development	34	1.27776e-05	HDAC4, CAMK2D, LEF1, SLC8A1, AKAP13, RXRA, LMNA, EP300, FLNB, DMD, ANKRD2, BCL9L, ACVR1, SVIL, TGFB2, MYOCD, EDN1, SMAD3, TNNC1, CFLAR, NR2F2, TGFBR2, FOXP1, VEGFA, TGFBR3, BMP4, SKI, RCAN1, RARA, TLL2, SIK1, OBSL1, FGFR2, ENG
GO:0043542~endothelial cell migration	20	1.27861e-05	SEMA5A, EDN1, NRP2, S100A2, ANGPT1, DAB2IP, PDGFB, PRKX, NR2F2, VASH1, ETS1, RHOB, HDAC7, FOXP1, VEGFA, BMP4, GIPC1, ATOH8, ZC3H12A, PTK2B
GO:0001944~vasculature development	48	1.32865e-05	SEMA5A, YAP1, COL18A1, NRP2, LAMA4, LEF1, SERPINE1, LRP5, STAB2, PDGFB, RORA, PRKX, PRDM1, ETS1, CYR61, AQP1, HDAC7, HHEX, ZC3H12A, PTK2B, TEAD2, JAK1, ACVR1, NTRK1, TGFB2, MYOCD, EDN1, ANGPT1, EGF, UNC5B, DAB2IP, NR2F2, VASH1, HIPK2, RHOB, TGFBR2, RUNX1, VAV2, VEGFA, TGFBR3, BMP4, ACTA2, CXCL10, COL4A1, TGFBI, PLCD3, FGFR2, ENG
GO:0010594~regulation of endothelial cell migration	17	1.34695e-05	SEMA5A, EDN1, NRP2, ANGPT1, DAB2IP, PDGFB, NR2F2, VASH1, ETS1, RHOB, HDAC7, FOXP1, VEGFA, BMP4, ATOH8, ZC3H12A, PTK2B
GO:0044057~regulation of system process	42	1.3514e-05	HDAC4, GLP1R, CAMK2D, CHRM1, SEMA3A, STK39, PDGFB, CACNA1C, DBH, PLA2G6, SLC8A1, AQP1, GLS, AKAP13, C1QTNF1, RAB11FIP1, SLN, ZC3H12A, ABL1, DMD, RAB11FIP3, PRKG1, RAB8B, KCNJ5, TGFB2, MYOCD, EDN1, TNNC1, KCNIP3, CACNA2D3, CACNA2D4, INHBA, ADORA2A, KCNQ1, P2RX1, FKBP1B, GTF2IRD1, INHA, SGK1, IL6ST, MGLL, HBEGF
GO:0051093~negative regulation of developmental process	55	1.38733e-05	SEMA5A, SEMA5B, RARG, WWC1, SERPINE1, HHEX, EFEMP1, ANKRD2, JAK3, EPHA4, MYOCD, SEMA6A, HNF1B, VASH1, TGFBR2, FOXP1, RUNX1, DNM3, RARA, ARHGEF2, HDAC4, YAP1, SEMA3A, LEF1, PDGFB, TACSTD2, SEZ6, DTX1, TNFRSF11B, PIK3R1, ADAMTS12, FSTL4, FSTL3, CORO1C, RAI1, PRDM16, ABL1, SPP1, PTK2B, EIF4E, MAP4K4, TGFB2, SEMA4D, ZBTB16, DAB2IP, CFLAR, INHBA, PBX1, BMP4, SKI, RCAN1, CXCL10, TLL2, BCOR, INHA
GO:0016049~cell growth	38	1.41364e-05	SEMA5A, SEMA5B, CDKN1A, RARG, CAMK2D, NRP2, DGKD, SLC44A4, SERPINE2, CPNE5, SEMA3A, LEF1, NEDD4L, PTPRJ, FSTL4, RERG, PPP1R9B, RIMS2, ABL1, SPP1, PLXNA2, PTK2B, PLXNA1, TGFB2, MYOCD, EDN1, SEMA6A, SMAD3, SEMA4D, EMP3, INHBA, TGFBR2, VEGFA, TGFBR3, OLFM1, FMOD, CRLF3, HBEGF
GO:0007389~pattern specification process	38	1.41364e-05	RARG, NRP2, SMARCD3, SEMA3A, LEF1, LRP5, PKD1L1, CELSR1, PCSK6, ETS2, HHEX, SIX2, PLXNA2, EP300, ACVR1, EDN1, SMAD3, EGF, ZBTB16, SHROOM3, MICAL2, HNF1B, NR2F2, AXIN2, MID1, PBX1, BICC1, HIPK2, TGFBR2, VEGFA, BMP4, SKI, COL4A1, BCOR, SSBP3, FGFR2, ENG, CCDC40
GO:0031346~positive regulation of cell projection organization	30	1.41535e-05	SEMA5A, HDAC4, CPNE5, SEZ6, NEDD4L, KALRN, CORO1C, RIMS2, SEPT9, CUX2, CUX1, ABL1, PTK2B, DMD, FAM150B, RAB8B, NTRK1, EPHA4, SEMA4D, ITGA3, DAB2IP, PTK6, BAIAP2, VEGFA, DNM3, FES, FKBP1B, LCN2, PLXNB2, OBSL1
GO:0051130~positive regulation of cellular component organization	78	1.42902e-05	SEMA5A, CSF2, CPNE5, WIPF1, SERPINE1, PTPRJ, ARHGEF10L, HNMT, PPP1R9B, BBC3, RIMS2, SEPT9, HHAT, SLN, MYO18A, FAM150B, SYNPO, BOK, RAB8B, ACVR1, EPHA4, EDN1, ITGA3, HNF1B, AXIN2, ANK1, TGFBR2, DDB2, DNM3, SFRP4, OLFM1, IRF8, OBSL1, ENG, HDAC4, LEF1, AMIGO2, PDGFB, LRP5, SEZ6, NEDD4L, PIK3R1, PLA2G6, KALRN, CORO1C, C2, CUX2, CUX1, ZNF703, ABL1, GCNT2, PTK2B, DMD, NPHP4, TPPP, BCL9L, NTRK1, TGFB2, …
GO:0007169~transmembrane receptor protein tyrosine kinase signaling pathway	50	1.43093e-05	KLB, NRP2, DGKD, IRS1, PTPRJ, EPS8, SPRED2, HHEX, EFEMP1, AP3S1, ANKS1A, JAK3, GIT1, JAK1, EPHA4, EPHA8, INSRR, VAV2, COL4A1, MAPKAPK2, ROR1, HBEGF, PXN, PDGFB, MST1R, PIK3R1, ADAMTS12, KALRN, FSTL4, ABL1, PTK2B, PAK2, FAM83A, NTRK1, ANGPT1, SORT1, EGF, DAB2IP, IGF2, CRIM1, PTK6, SORBS1, BAIAP2, SULF2, VEGFA, FER, FES, FGFR4, FGF12, FGFR2
GO:0048736~appendage development	21	1.55571e-05	TGFB2, CREBBP, RARG, PKDCC, ZBTB16, LEF1, LRP5, CACNA1C, NR2F2, AFF3, RUNX2, PBX1, SKI, BMP4, FRAS1, CHST11, SMOC1, GNA12, PLXNA2, RARA, FGFR2
GO:0060173~limb development	21	1.55571e-05	TGFB2, CREBBP, RARG, PKDCC, ZBTB16, LEF1, LRP5, CACNA1C, NR2F2, AFF3, RUNX2, PBX1, SKI, BMP4, FRAS1, CHST11, SMOC1, GNA12, PLXNA2, RARA, FGFR2
GO:0031175~neuron projection development	59	1.57682e-05	SEMA5A, SEMA5B, NRP2, CPNE5, CTNND2, PPP1R9B, RIMS2, CRTAC1, BOC, FAM150B, MNX1, PRKG1, KIRREL3, EPHA4, SEMA6A, UNC5B, ITGA3, EPHA8, FOXP1, DNM3, OLFM1, ADORA2A, CDH11, SGK1, OBSL1, SEMA3A, SEZ6, NEDD4L, ADCY1, KALRN, FSTL4, NTN3, CUX2, CUX1, CLMN, ABL1, SPP1, PLXNA2, PTK2B, MAP6, PLXNA1, DMD, PAK2, MAP4K4, NTRK1, TGFB2, SEMA4D, DAB2IP, PTK6, BAIAP2, GP5, SSH1, VEGFA, NFASC, FES, FKBP1B, PLXNB2, …
GO:0031589~cell-substrate adhesion	30	1.59942e-05	ITGB5, PXN, SERPINE1, TACSTD2, PTPRJ, PRKX, LAMC1, PIK3R1, ADAMTS12, CYR61, CORO1C, ABL1, GCNT2, PTK2B, DMD, TMEM8B, SMAD3, VWF, ANGPT1, PLEKHA2, ITGA3, TBCD, SORBS1, MERTK, RHOD, VEGFA, FER, DLC1, TRIP6, ZYX
GO:0003012~muscle system process	36	1.65148e-05	HDAC4, CAMK2D, CHRM1, ITGB5, PXN, DYSF, NEDD4L, CACNA1C, PLA2G6, SLC8A1, CKMT2, AKAP13, SGCA, SLN, CALD1, ZC3H12A, DMD, ANKRD2, PRKG1, KCNJ5, MYOCD, EDN1, DTNA, TPM4, TNNC1, MYOF, CFLAR, SORBS1, SULF2, ACTA2, KCNQ1, P2RX1, FKBP1B, GTF2IRD1, IL6ST, FGF12
GO:0010717~regulation of epithelial to mesenchymal transition	13	1.9242e-05	ACVR1, TGFB2, SMAD3, LEF1, DAB2IP, AXIN2, TGFBR2, OLFM1, BAMBI, ZNF703, GCNT2, ENG, BCL9L
GO:0048584~positive regulation of response to stimulus	118	2.37671e-05	SEMA5A, KLB, CSF2, WIPF1, IRS1, WWC1, SERPINE1, ETS1, EPS8, RIMS2, ZC3H12A, EP300, FAM150B, IL6R, MAP3K5, ACVR1, EPHA4, PRKCH, UNC5B, EPHA8, NSMCE1, MID1, HIC1, SFRP4, DEPDC1B, MAPKAPK2, IL6ST, CFB, PDGFB, IL20RA, TNFRSF11B, MST1R, PIK3R1, DDX60, PLA2G6, C2, ABL1, S100A14, NDFIP2, CREBBP, TGFB2, SMAD3, IGF2, TNFRSF10B, PTK6, INHBA, AZU1, BMP4, CXCL10, RHEB, BAMBI, GIPC1, TRIP6, FGFR4, FGFR2, PTPR…
GO:0007162~negative regulation of cell adhesion	24	2.39796e-05	SEMA5A, SEMA4D, SERPINE2, ANGPT1, LEF1, SERPINE1, TACSTD2, TBCD, DTX1, PIK3R1, VTCN1, CORO1C, BMP4, C1QTNF1, ADORA2A, DLC1, ZNF703, DACT2, ABL1, GCNT2, PLXNB2, TGFBI, JAK3, PRKG1
GO:0010975~regulation of neuron projection development	36	2.45715e-05	SEMA5A, SEMA5B, CPNE5, SEMA3A, SEZ6, NEDD4L, KALRN, FSTL4, RIMS2, CUX2, CUX1, ABL1, SPP1, PLXNA2, PTK2B, PLXNA1, DMD, FAM150B, MAP4K4, NTRK1, EPHA4, SEMA6A, SEMA4D, ITGA3, DAB2IP, PTK6, BAIAP2, SSH1, VEGFA, DNM3, OLFM1, FES, FKBP1B, PLXNB2, FMOD, OBSL1
GO:0048598~embryonic morphogenesis	45	2.47681e-05	YAP1, RARG, ITGB5, LEF1, LRP5, CACNA1C, CELSR1, AFF3, ETS2, CYR61, HHEX, EFEMP1, CHST11, SIX2, GNA12, ATOH8, TEAD2, ACVR1, TGFB2, NAT8B, CREBBP, ST14, EDN1, SMAD3, ITGA3, ZBTB16, SHROOM3, MICAL2, HNF1B, INHBA, WNT16, RUNX2, PBX1, HIPK2, TGFBR2, BMP4, SKI, FRAS1, MTHFD1, DLC1, RARA, PLXNB2, FGFR2, ENG, CCDC40
GO:0050767~regulation of neurogenesis	51	2.67576e-05	SEMA5A, SEMA5B, SERPINE2, CPNE5, RIMS2, TIMP2, FAM150B, EPHA4, PRKCH, SEMA6A, ITGA3, DNM3, OLFM1, RARA, ARHGEF2, IL6ST, OBSL1, YAP1, CASZ1, SMARCD3, SEMA3A, SEZ6, NEDD4L, DTX1, KALRN, FSTL4, CUX2, CUX1, ABL1, SPP1, PLXNA2, PTK2B, PLXNA1, DMD, EIF4E, MAP4K4, NTRK1, SEMA4D, DAB2IP, PTK6, BAIAP2, PBX1, SSH1, VEGFA, BMP4, SKI, FES, RHEB, FKBP1B, PLXNB2, FMOD
GO:0006936~muscle contraction	31	2.69227e-05	HDAC4, CAMK2D, CHRM1, ITGB5, PXN, DYSF, NEDD4L, CACNA1C, PLA2G6, SLC8A1, CKMT2, SGCA, CALD1, ZC3H12A, DMD, ANKRD2, PRKG1, KCNJ5, MYOCD, EDN1, DTNA, TPM4, TNNC1, MYOF, SORBS1, SULF2, ACTA2, KCNQ1, P2RX1, FKBP1B, FGF12
GO:0061448~connective tissue development	25	2.73494e-05	RARG, PKDCC, LRP5, PDGFB, ADAMTS12, CYR61, EFEMP1, CHST11, SIX2, SOX5, TGFB2, EDN1, SMAD3, ZBTB16, AXIN2, RUNX2, TGFBR2, SULF2, RUNX1, BMP4, ACTA2, MGP, ZNF516, RARA, TGFBI
GO:0061138~morphogenesis of a branching epithelium	21	2.81605e-05	YAP1, ACVR1, ST14, EDN1, EGF, SEMA3A, LEF1, CTSZ, TACSTD2, LRP5, HNF1B, CELSR1, PBX1, TGFBR2, VEGFA, BMP4, HHEX, COL4A1, PLXNA1, FGFR2, ENG
GO:0045937~positive regulation of phosphate metabolic process	70	2.94594e-05	GLP1R, KLB, CDKN1A, CSF2, IRS1, WWC1, CYR61, AKAP13, C1QTNF1, ZC3H12A, TIMP2, FAM150B, IL6R, MAP3K5, ACVR1, EPHA4, EDN1, EPHA8, TNFRSF19, TRAF2, AXIN2, WNT16, MID1, TGFBR2, VAV2, ADCY9, ADORA2A, MDFIC, MAPKAPK2, ARHGEF2, IL6ST, SQSTM1, ENG, PFKFB1, CAMK2D, PDGFB, PRR5L, TNFRSF11B, MST1R, ADCY1, PLA2G6, ABL1, GCNT2, PTK2B, PAK2, PPARGC1B, NTRK1, TGFB2, MAP3K1, SMAD3, SEMA4D, ANGPT1, EGF, DAB2IP, I…
GO:0010562~positive regulation of phosphorus metabolic process	70	2.94594e-05	GLP1R, KLB, CDKN1A, CSF2, IRS1, WWC1, CYR61, AKAP13, C1QTNF1, ZC3H12A, TIMP2, FAM150B, IL6R, MAP3K5, ACVR1, EPHA4, EDN1, EPHA8, TNFRSF19, TRAF2, AXIN2, WNT16, MID1, TGFBR2, VAV2, ADCY9, ADORA2A, MDFIC, MAPKAPK2, ARHGEF2, IL6ST, SQSTM1, ENG, PFKFB1, CAMK2D, PDGFB, PRR5L, TNFRSF11B, MST1R, ADCY1, PLA2G6, ABL1, GCNT2, PTK2B, PAK2, PPARGC1B, NTRK1, TGFB2, MAP3K1, SMAD3, SEMA4D, ANGPT1, EGF, DAB2IP, I…
GO:0018108~peptidyl-tyrosine phosphorylation	32	2.95059e-05	PKDCC, CSF2, PDGFB, MST1R, EFEMP1, CUX1, ABL1, PTK2B, FAM150B, JAK3, PAK2, IL6R, JAK1, NTRK1, EPHA4, SEMA4D, ANGPT1, EGF, EPHA8, INSRR, IGF2, PTK6, MERTK, VEGFA, FER, FES, ROR1, ARHGEF2, FGFR4, IL6ST, FGFR2, HBEGF
GO:0042327~positive regulation of phosphorylation	64	2.99705e-05	KLB, CDKN1A, CSF2, IRS1, WWC1, CYR61, AKAP13, C1QTNF1, ZC3H12A, TIMP2, FAM150B, IL6R, MAP3K5, ACVR1, EPHA4, EDN1, EPHA8, TNFRSF19, TRAF2, AXIN2, WNT16, MID1, TGFBR2, VAV2, ADCY9, MDFIC, MAPKAPK2, ARHGEF2, IL6ST, SQSTM1, ENG, PFKFB1, CAMK2D, PDGFB, PRR5L, TNFRSF11B, MST1R, ADCY1, PLA2G6, ABL1, GCNT2, PTK2B, PAK2, PPARGC1B, NTRK1, TGFB2, MAP3K1, SEMA4D, ANGPT1, EGF, DAB2IP, IGF2, TNFRSF10B, PTK6, I…
GO:0018212~peptidyl-tyrosine modification	32	3.27103e-05	PKDCC, CSF2, PDGFB, MST1R, EFEMP1, CUX1, ABL1, PTK2B, FAM150B, JAK3, PAK2, IL6R, JAK1, NTRK1, EPHA4, SEMA4D, ANGPT1, EGF, EPHA8, INSRR, IGF2, PTK6, MERTK, VEGFA, FER, FES, ROR1, ARHGEF2, FGFR4, IL6ST, FGFR2, HBEGF
GO:0007267~cell-cell signaling	93	3.27425e-05	GLP1R, SEMA5A, RARG, CHRM1, SERPINE2, IRS1, CTNND2, KCNC4, DBH, CELSR1, LIMD1, CYR61, GLS, RIMS2, RPH3A, HHEX, C1QTNF1, DLGAP1, SLC18A1, SLC12A7, SLC18A2, RAB8B, TLE3, EDN1, HNF1B, AXIN2, WNT16, HIC1, SYTL3, DKK3, NISCH, SFRP4, DEPDC1B, ADORA2A, KCNQ1, RARA, ROR1, CSNK1G1, RAPGEF4, YAP1, CHAT, LEF1, LYPD1, PDGFB, PRICKLE2, LRP5, SEZ6, CACNA1C, PLA2G6, KALRN, CUX2, RAB11FIP1, ZNF703, ABL1, PTK2B, …
GO:0060348~bone development	21	3.31461e-05	RARG, SEMA4D, SPNS2, LRP5, AXIN2, DHRS3, RUNX2, TGFBR2, FOXP1, SULF2, SKI, BMP4, AKAP13, RARA, PLS3, FAM20C, EP300, ALPL, FGFR2, PAPPA2, ENG
GO:0035329~hippo signaling	9	3.58888e-05	YAP1, WWC1, NPHP4, AMOTL2, LIMD1, TEAD1, TEAD2, TJP2, TEAD3
GO:0045926~negative regulation of growth	25	3.59757e-05	SEMA5A, SEMA5B, CDKN1A, SERPINE2, SEMA3A, WWC1, PTPRJ, FSTL4, RERG, PPP1R9B, BBC3, RAI1, SPP1, TGFB2, SEMA6A, SMAD3, SEMA4D, PTK6, INHBA, TGFBR2, BMP4, IRF8, TLL2, CRLF3, SQSTM1
GO:0001649~osteoblast differentiation	22	3.68994e-05	ACVR1, HDAC4, WWOX, SMAD3, TPM4, SEMA4D, LEF1, LRP5, RRBP1, AXIN2, LIMD1, CYR61, RUNX2, HDAC7, SKI, BMP4, VCAN, SPP1, FAM20C, ALPL, IL6ST, IL6R
GO:0097191~extrinsic apoptotic signaling pathway	24	3.69051e-05	YAP1, ACVR1, WWOX, TGFB2, SMAD3, CSF2, SORT1, UNC5B, SERPINE1, DAB2IP, TNFRSF10B, TRAF2, CFLAR, INHBA, PIK3R1, SH3RF1, BMP4, LMNA, LCN2, FAS, ARHGEF2, PAK2, IL6R, BOK
GO:0050769~positive regulation of neurogenesis	34	3.74509e-05	SEMA5A, SMARCD3, SERPINE2, CPNE5, SEMA3A, SEZ6, NEDD4L, KALRN, RIMS2, CUX2, CUX1, ABL1, TIMP2, PTK2B, DMD, FAM150B, NTRK1, EPHA4, PRKCH, SEMA6A, SEMA4D, ITGA3, DAB2IP, PTK6, BAIAP2, VEGFA, BMP4, FES, RHEB, FKBP1B, RARA, PLXNB2, IL6ST, OBSL1
GO:0009605~response to external stimulus	119	3.80895e-05	SEMA5A, SEMA5B, CSF2, SERPINE2, WIPF1, SERPINE1, RORA, PRDM1, ETS1, SLC8A1, IFI44L, AQP1, ABHD12, PPP1CC, ZC3H12A, GGT1, LGALS8, IL6R, EPHA4, SEMA6A, UNC5B, EPHA8, IL1R2, CACNA2D4, FOXP1, SLPI, MAPKAPK2, RBP1, SIK1, IL6ST, CFB, PFKFB1, MAX, PDGFB, STK39, TNFRSF11B, VTCN1, MST1R, DDX60, ADAMTS12, PLA2G6, KALRN, C2, ABL1, PLXNA2, PLXNA1, S100A14, TGFB2, SMAD3, BTBD17, TNFRSF10B, AZU1, BMP4, RCAN1, …
GO:0030855~epithelial cell differentiation	44	3.82136e-05	YAP1, COL18A1, CDKN1A, RARG, EHF, LEF1, PDGFB, PRKX, PRDM1, HHEX, RXRA, SIX2, ZNF703, ATOH8, DACT2, FLNB, DMD, ACVR1, NTRK1, ST14, PRKCH, SMAD3, MGMT, ANXA4, PTCH2, SHROOM3, HNF1B, PTK6, NR2F2, WNT16, FOXP1, VEGFA, BMP4, ACTA2, SFRP4, ELF3, COL4A1, PALLD, RHEB, RARA, FAM20C, FGFR2, TJP2, ENG
GO:0065009~regulation of molecular function	155	4.00425e-05	KLB, CSF2, SERPINE2, IRS1, SERPINE1, AQP1, SLN, ZC3H12A, EP300, TRIM26, FAM150B, SBF2, IL6R, RGS6, MAP3K5, EPHA4, PRKCH, EPHA8, SFRP4, DEPDC1B, ADCY9, SLPI, KCNQ1, MAPKAPK2, SIK1, CARD16, PFKFB1, PDGFB, LYPD1, STK39, NEDD4L, MST1R, PIK3R1, PLA2G6, KALRN, CORO1C, NUAK1, MICAL1, ABL1, TBC1D14, SRGAP3, PPARGC1B, TBC1D16, NDFIP2, TGFB2, EIF2B3, PTPRN2, SMAD3, IQSEC1, CRIM1, IGF2, TBCD, TNFRSF10B, PTK…
GO:0097190~apoptotic signaling pathway	45	4.13581e-05	YAP1, CDKN1A, CSF2, SERPINE1, IL20RA, TNFRSF11B, DBH, PIK3R1, PTTG1IP, PLA2G6, SH3RF1, BBC3, LMNA, ABL1, E2F2, EP300, ANKRD2, PAK2, IKBKE, IL6R, BOK, MAP3K5, PHLDA3, ACVR1, WWOX, TGFB2, SMAD3, SORT1, UNC5B, BIK, DAB2IP, TNFRSF10B, ACSL5, TRAF2, CFLAR, PPP2R5C, INHBA, MEIS3, HIC1, HIPK2, BMP4, ADORA2A, LCN2, FAS, ARHGEF2
GO:0051960~regulation of nervous system development	55	4.17909e-05	SEMA5A, SEMA5B, RARG, SERPINE2, CPNE5, CELSR1, RIMS2, TIMP2, FAM150B, EPHA4, PRKCH, SEMA6A, ITGA3, DNM3, OLFM1, RARA, ARHGEF2, IL6ST, OBSL1, YAP1, CASZ1, SMARCD3, SEMA3A, AMIGO2, SEZ6, NEDD4L, DTX1, KALRN, FSTL4, CUX2, CUX1, ABL1, SPP1, PLXNA2, PTK2B, PLXNA1, DMD, EIF4E, MAP4K4, NTRK1, SEMA4D, EGF, DAB2IP, PTK6, BAIAP2, PBX1, SSH1, VEGFA, BMP4, SKI, FES, RHEB, FKBP1B, PLXNB2, FMOD
GO:0051174~regulation of phosphorus metabolic process	97	4.21562e-05	KLB, CSF2, IRS1, WWC1, ZC3H12A, FAM150B, IL6R, MAP3K5, ACVR1, EPHA4, EPHA8, MID1, ADCY9, MAPKAPK2, IL6ST, SQSTM1, PFKFB1, PDGFB, STK39, TNFRSF11B, MST1R, PIK3R1, PLA2G6, CORO1C, ACMSD, NUAK1, MICAL1, ABL1, PPARGC1B, TGFB2, SMAD3, IGF2, TNFRSF10B, PTK6, INHBA, AZU1, NR2F2, BMP4, CXCL10, FER, WNK2, PLXNB2, FGFR4, FGFR2, GLP1R, CDKN1A, SLC7A14, PTPRJ, ELFN1, SH3RF1, CYR61, PPP1R9B, SMG6, SPRED2, AKA…
GO:1903844~regulation of cellular response to transforming growth factor beta stimulus	15	4.29724e-05	MYOCD, SMAD3, ITGA3, HIPK2, TGFBR2, DKK3, SKI, TGFBR3, CHST11, BAMBI, GIPC1, PRDM16, ZNF703, ENG, BCL9L
GO:0017015~regulation of transforming growth factor beta receptor signaling pathway	15	4.29724e-05	MYOCD, SMAD3, ITGA3, HIPK2, TGFBR2, DKK3, SKI, TGFBR3, CHST11, BAMBI, GIPC1, PRDM16, ZNF703, ENG, BCL9L
GO:0051216~cartilage development	21	4.55434e-05	TGFB2, EDN1, RARG, PKDCC, SMAD3, ZBTB16, AXIN2, ADAMTS12, CYR61, RUNX2, TGFBR2, SULF2, RUNX1, BMP4, EFEMP1, CHST11, SIX2, MGP, RARA, TGFBI, SOX5
GO:0010976~positive regulation of neuron projection development	24	4.85899e-05	SEMA5A, NTRK1, EPHA4, CPNE5, SEMA4D, ITGA3, DAB2IP, SEZ6, NEDD4L, PTK6, BAIAP2, KALRN, VEGFA, RIMS2, CUX2, CUX1, FES, FKBP1B, ABL1, PLXNB2, PTK2B, DMD, FAM150B, OBSL1
GO:0042325~regulation of phosphorylation	86	5.4163e-05	KLB, CDKN1A, CSF2, IRS1, WWC1, PTPRJ, SH3RF1, CYR61, PPP1R9B, SPRED2, AKAP13, HHEX, C1QTNF1, ZC3H12A, TIMP2, FAM150B, IL6R, MAP3K5, ACVR1, EPHA4, MYOCD, EDN1, EPHA8, TNFRSF19, CTDSPL, TRAF2, AXIN2, WNT16, MID1, TGFBR2, VAV2, TGFBR3, ADCY9, ADORA2A, MDFIC, MAPKAPK2, ARHGEF2, IL6ST, SQSTM1, ENG, HDAC4, PFKFB1, CAMK2D, PDGFB, LRP5, STK39, PRR5L, TNFRSF11B, MST1R, PIK3R1, ADCY1, PLA2G6, CORO1C, MICAL…
GO:0060341~regulation of cellular localization	58	5.44668e-05	SEMA5A, CDKN1A, CHRM1, WWC1, KCNC4, HNMT, LITAF, SLC8A1, PPP1R9B, BBC3, RIMS2, PPP1CC, HHAT, TRIM29, RASSF5, ZC3H12A, ITGA3, TNNC1, AXIN2, ADORA2A, MDFIC, CAMK2D, PKDCC, LYPD1, LRP5, NEDD4L, PRR5L, CACNA1C, PIK3R1, PLA2G6, KALRN, SH3TC2, LMNA, ABL1, PTK2B, DMD, MAP4K4, SEC16B, TGFB2, SMAD3, ANGPT1, EGF, DAB2IP, SORBS1, SULF2, VEGFA, BMP4, REEP1, CXCL10, DIAPH1, FER, PNKD, SYT12, FES, BAMBI, TRIP6…
GO:0009725~response to hormone	59	5.55304e-05	GLP1R, CDKN1A, RARG, IRS1, RORA, HNMT, RERG, PPP1R9B, AQP1, HHEX, TIMP2, EP300, AP3S1, JAK3, EDN1, ITGA3, EPHA8, TGFBR2, FOXP1, TGFBR3, SFRP4, ADCY9, RARA, SIK1, TFF1, ENG, HDAC4, KANK2, PFKFB1, MAX, ABHD2, PXN, LEF1, LRP5, PIK3R1, ADCY1, GPR152, RXRA, GNG7, SPP1, PTK2B, GNG8, IGFBP7, EIF4E, PPARGC1B, TGFB2, EIF2B3, SORT1, IGF2, TRIP4, INHBA, SORBS1, NR2F2, BAIAP2, GNG11, BMP4, FER, FAS, ALPL
GO:0009612~response to mechanical stimulus	22	5.76823e-05	NTRK1, HDAC4, EDN1, MAP3K1, KCNC1, SERPINE2, PKD1L1, TNFRSF10B, ETS1, KALRN, SLC8A1, AQP1, TGFBR2, ABHD12, RCAN1, CXCL10, SMPD2, CASP1, FAS, PTK2B, DMD, ENG
GO:0043410~positive regulation of MAPK cascade	39	6.24542e-05	KLB, CAMK2D, WWC1, PDGFB, TNFRSF11B, MST1R, AKAP13, C1QTNF1, ZC3H12A, ABL1, GCNT2, TIMP2, PTK2B, FAM150B, IL6R, MAP3K5, NTRK1, EPHA4, TGFB2, EDN1, MAP3K1, ANGPT1, EGF, EPHA8, TNFRSF19, DAB2IP, IGF2, TRAF2, WNT16, MID1, HIPK2, VEGFA, BMP4, MDFIC, ST5, MAPKAPK2, FAS, FGFR4, FGFR2
GO:0010628~positive regulation of gene expression	100	6.47843e-05	EHF, CSF2, SERPINE1, RORA, PRDM1, ETS1, ETS2, RIMS2, ZC3H12A, EP300, ACVR1, HNF1B, RUNX2, RUNX1, FOXP1, SFRP4, OLFM1, MAML3, SQSTM1, PDGFB, PIK3R1, GLIS1, RAI1, PRDM16, CAMTA1, PPARGC1B, BCL9L, BANP, SEC16B, CREBBP, TGFB2, SMAD3, ZBTB16, TRIP4, MICAL2, INHBA, AZU1, NR2F2, PBX1, BMP4, CXCL10, NAT8, BAMBI, ZFAT, FEV, LCN2, FGFR4, FGFR2, RARG, ARHGEF10L, CYR61, HHEX, LBH, C1QTNF1, SIX2, TEAD1, TEAD2…
GO:0019220~regulation of phosphate metabolic process	96	6.60547e-05	GLP1R, KLB, CDKN1A, CSF2, IRS1, WWC1, SLC7A14, PTPRJ, ELFN1, SH3RF1, CYR61, PPP1R9B, SMG6, SPRED2, AKAP13, HHEX, C1QTNF1, ZC3H12A, TIMP2, FAM150B, IL6R, MAP3K5, ACVR1, EPHA4, MYOCD, EDN1, EPHA8, TNFRSF19, CTDSPL, TRAF2, AXIN2, WNT16, MID1, TGFBR2, VAV2, TGFBR3, ADCY9, ADORA2A, MDFIC, MAPKAPK2, ARHGEF2, IL6ST, SQSTM1, ENG, HDAC4, PFKFB1, CAMK2D, PDGFB, LRP5, STK39, PRR5L, TNFRSF11B, MST1R, PIK3R1,…
GO:0051146~striated muscle cell differentiation	25	6.89062e-05	HDAC4, CAMK2D, LEF1, WFIKKN2, SLC8A1, AKAP13, RXRA, LMNA, CAPN2, MYOZ3, DMD, ANKRD2, ACVR1, MYOCD, EDN1, SORT1, CFLAR, FOXP1, VEGFA, BMP4, SKI, CXCL10, RARA, SIK1, OBSL1
GO:0045664~regulation of neuron differentiation	43	6.92216e-05	SEMA5A, SEMA5B, CASZ1, CPNE5, SEMA3A, SEZ6, NEDD4L, DTX1, KALRN, FSTL4, RIMS2, CUX2, CUX1, ABL1, TIMP2, SPP1, PLXNA2, PTK2B, PLXNA1, DMD, FAM150B, EIF4E, MAP4K4, NTRK1, EPHA4, SEMA6A, SEMA4D, ITGA3, DAB2IP, PTK6, BAIAP2, PBX1, SSH1, VEGFA, DNM3, BMP4, OLFM1, FES, FKBP1B, RARA, PLXNB2, FMOD, OBSL1
GO:0043087~regulation of GTPase activity	50	7.34702e-05	KLB, CSF2, IRS1, RASGRF2, ARHGEF10L, AKAP13, PSD3, JAK3, SBF2, MCF2L2, RGS6, GIT1, PRKG1, JAK1, EPHA4, TBC1D8, AXIN2, VAV2, ARHGAP10, DEPDC1B, ARHGEF3, ARHGEF2, DEPDC5, HBEGF, RAPGEF4, CAMK2D, PDGFB, DENND3, ASAP2, KALRN, CORO1C, PTK2B, TBC1D14, SRGAP3, TBC1D16, NTRK1, EIF2B3, PTPRN2, SEMA4D, ANGPT1, EGF, IQSEC1, DAB2IP, TBCD, ARHGAP26, ST5, DLC1, PLXNB2, FGFR4, FGFR2
GO:0060560~developmental growth involved in morphogenesis	22	7.68016e-05	YAP1, SEMA5A, SEMA5B, NRP2, RARG, SEMA6A, CPNE5, SEMA4D, SEMA3A, NEDD4L, HNF1B, FSTL4, TGFBR2, VEGFA, RIMS2, BMP4, SPP1, PLXNA2, ABL1, PLXNA1, FMOD, FGFR2
GO:0007417~central nervous system development	61	7.92851e-05	SEMA5A, NRP2, SERPINE2, KCNC1, RORA, CELSR1, HNMT, ETS1, SLC8A1, PPP1R9B, AQP1, HHEX, CRTAC1, TIMP2, MNX1, PRKG1, BOK, SH3GL1, KIRREL3, CHST8, EPHA4, HNF1B, NAV2, TGFBR2, FOXP1, THOC6, VCAN, ADORA2A, COL4A1, CDH11, RARA, IL6ST, ENG, CASZ1, SEMA3A, LEF1, SEZ6, TTBK1, CCDC85C, ABL1, PLXNA2, ARNT2, EIF2B3, PCDH9, EGF, ZBTB16, DAB2IP, INHBA, NR2F2, BMP4, SKI, RCAN1, RHEB, DLC1, CD9, FAS, PLXNB2, TACC…
GO:2001236~regulation of extrinsic apoptotic signaling pathway	19	8.03271e-05	YAP1, ACVR1, WWOX, TGFB2, CSF2, UNC5B, SERPINE1, ACSL5, TNFRSF10B, TRAF2, CFLAR, INHBA, DBH, SH3RF1, BMP4, LMNA, FAS, ARHGEF2, PAK2
GO:0006468~protein phosphorylation	107	8.22869e-05	KLB, CSF2, IRS1, WWC1, EFEMP1, ZC3H12A, FAM150B, STK32B, IL6R, MAP3K5, ACVR1, EPHA4, PRKCH, EPHA8, MID1, ADCY9, MAPKAPK2, ROR1, SIK1, IL6ST, SQSTM1, CSNK1G1, PKDCC, PDGFB, STK39, TNFRSF11B, MST1R, PIK3R1, PLA2G6, KALRN, TTBK1, CORO1C, NUAK1, MICAL1, ABL1, NEK9, TGFB2, IGF2, TNFRSF10B, PTK6, INHBA, AZU1, NR2F2, BMP4, CXCL10, FER, FES, WNK2, FGFR4, FGF12, FGFR2, CDKN1A, RASGRF2, PTPRJ, SH3RF1, CYR6…
GO:0007010~cytoskeleton organization	73	8.22992e-05	SEMA5A, SPAG16, ITGB5, WIPF1, ARHGEF10L, CHD3, CELSR1, LIMD1, PPP1R9B, AQP1, EPS8, AKAP13, CAPN6, MYO18A, PLS3, MYOZ3, SYNPO, PRKG1, EDN1, SEMA6A, TPM4, LIMCH1, INSRR, ANK1, RHOD, MID1, FOXP1, NISCH, ARHGAP10, INF2, PALLD, ARHGEF2, OBSL1, CCDC40, TACSTD2, PIK3R1, ADD3, CORO1C, ABLIM1, ABLIM2, MICAL1, LMNA, ABL1, PTK2B, MAP6, FLNB, DMD, NPHP4, TPPP, PPARGC1B, CNTLN, SVIL, TGFB2, SMAD3, CCDC13, IQS…
GO:0048754~branching morphogenesis of an epithelial tube	18	8.25459e-05	YAP1, ACVR1, EDN1, EGF, LEF1, CTSZ, TACSTD2, LRP5, HNF1B, CELSR1, PBX1, TGFBR2, VEGFA, BMP4, HHEX, COL4A1, FGFR2, ENG
GO:0008284~positive regulation of cell proliferation	58	8.58704e-05	SEMA5A, KLB, COL18A1, CDKN1A, RARG, NRP2, CSF2, CHRM1, IRS1, LAMC2, LAMC1, ETS1, CYR61, AQP1, SIX2, JAK3, IL6R, MAP3K5, MYOCD, EDN1, PRKCH, TBC1D8, RUNX2, TGFBR2, FOXP1, TGFBR3, RARA, IL6ST, HBEGF, HDAC4, YAP1, CAMK2D, SMARCD3, HHLA2, DOT1L, LEF1, PDGFB, LRP5, MST1R, VTCN1, ZNF703, ABL1, GCNT2, PTK2B, ARNT2, TGFB2, EGF, IGF2, PBX1, HIPK2, VEGFA, BMP4, CXCL10, FER, BAMBI, FGFR4, SSBP3, FGFR2
GO:0071526~semaphorin-plexin signaling pathway	9	8.66363e-05	SEMA5A, SEMA5B, NRP2, SEMA6A, SEMA4D, SEMA3A, PLXNA2, PLXNA1, PLXNB2
GO:0043408~regulation of MAPK cascade	49	8.93408e-05	KLB, WWC1, PTPRJ, SH3RF1, CYR61, SPRED2, AKAP13, C1QTNF1, ZC3H12A, TIMP2, FAM150B, IL6R, MAP3K5, EPHA4, EDN1, EPHA8, TNFRSF19, TRAF2, WNT16, MID1, TGFBR3, MDFIC, MAPKAPK2, CAMK2D, PDGFB, TNFRSF11B, MST1R, ABL1, GCNT2, PTK2B, DMD, MAP4K4, NTRK1, TGFB2, MAP3K1, ANGPT1, EGF, DAB2IP, IGF2, INHBA, HIPK2, VEGFA, BMP4, ST5, WNK2, FAS, INHA, FGFR4, FGFR2
GO:0034329~cell junction assembly	21	8.96156e-05	PRKCH, SMAD3, FRMPD2, TBCD, PTPRJ, LAMC2, LAMC1, SORBS1, RHOD, HDAC7, CORO1C, VEGFA, NFASC, DLC1, TRIP6, ZNF703, CD9, PTK2B, NPHP4, PKP3, TNS1
GO:0035107~appendage morphogenesis	18	8.98655e-05	TGFB2, CREBBP, RARG, PKDCC, ZBTB16, LEF1, LRP5, CACNA1C, AFF3, RUNX2, PBX1, SKI, BMP4, FRAS1, CHST11, GNA12, PLXNA2, FGFR2
GO:0035108~limb morphogenesis	18	8.98655e-05	TGFB2, CREBBP, RARG, PKDCC, ZBTB16, LEF1, LRP5, CACNA1C, AFF3, RUNX2, PBX1, SKI, BMP4, FRAS1, CHST11, GNA12, PLXNA2, FGFR2
GO:0001934~positive regulation of protein phosphorylation	60	9.32794e-05	KLB, CDKN1A, CSF2, WWC1, CYR61, AKAP13, C1QTNF1, ZC3H12A, TIMP2, FAM150B, IL6R, MAP3K5, ACVR1, EPHA4, EDN1, EPHA8, TNFRSF19, TRAF2, AXIN2, WNT16, MID1, TGFBR2, ADCY9, MDFIC, MAPKAPK2, ARHGEF2, IL6ST, SQSTM1, ENG, CAMK2D, PDGFB, PRR5L, TNFRSF11B, MST1R, ADCY1, PLA2G6, ABL1, GCNT2, PTK2B, PAK2, NTRK1, TGFB2, MAP3K1, SEMA4D, ANGPT1, EGF, DAB2IP, IGF2, TNFRSF10B, PTK6, INHBA, AZU1, HIPK2, VEGFA, BMP4…
GO:1901701~cellular response to oxygen-containing compound	61	9.9228e-05	GLP1R, RARG, CSF2, CHRM1, IRS1, SERPINE1, RORA, PRDM1, LITAF, ETS1, SLC8A1, PPP1R9B, IL18BP, AQP1, ZC3H12A, CAPN2, AP3S1, JAK3, TEAD2, MAP3K5, EDN1, TRAF2, RHOB, ADCY9, COL4A1, KCNQ1, RARA, IRF8, ARHGEF2, YAP1, KANK2, MAX, PXN, LYPD1, PDGFB, PIK3R1, ADCY1, PLA2G6, GPR152, GNG7, ZNF703, ABL1, PTK2B, GNG8, EIF4E, PPARGC1B, MAP4K4, PTPRN2, DAB2IP, IGF2, PTK6, INHBA, SORBS1, BAIAP2, GNG11, SOD3, SSH1…
GO:0035051~cardiocyte differentiation	16	0.000106706	ACVR1, TGFB2, MYOCD, CAMK2D, EDN1, SLC8A1, FOXP1, VEGFA, TGFBR3, BMP4, AKAP13, RXRA, LMNA, RARA, SIK1, OBSL1
GO:0001932~regulation of protein phosphorylation	80	0.000114907	KLB, CDKN1A, CSF2, WWC1, PTPRJ, SH3RF1, CYR61, PPP1R9B, SPRED2, AKAP13, HHEX, C1QTNF1, ZC3H12A, TIMP2, FAM150B, IL6R, MAP3K5, ACVR1, EPHA4, MYOCD, EDN1, EPHA8, TNFRSF19, CTDSPL, TRAF2, AXIN2, WNT16, MID1, TGFBR2, TGFBR3, ADCY9, ADORA2A, MDFIC, MAPKAPK2, ARHGEF2, IL6ST, SQSTM1, ENG, CAMK2D, PDGFB, LRP5, STK39, PRR5L, TNFRSF11B, MST1R, ADCY1, PLA2G6, CORO1C, MICAL1, ABL1, GCNT2, PTK2B, DMD, PAK2, M…
GO:0030030~cell projection organization	80	0.000116901	SEMA5A, SPAG16, SEMA5B, NRP2, CPNE5, CTNND2, PPP1R9B, RIMS2, SEPT9, CRTAC1, BOC, FAM150B, MNX1, PRKG1, RAB8B, KIRREL3, EPHA4, SEMA6A, UNC5B, ITGA3, EPHA8, TBC1D8, EMP3, RHOD, FOXP1, VAV2, DNM3, OLFM1, ADORA2A, CDH11, SGK1, OBSL1, CCDC40, HDAC4, SEMA3A, TACSTD2, SEZ6, NEDD4L, ADCY1, KALRN, FSTL4, CORO1C, NTN3, ABLIM1, CUX2, CUX1, CLMN, ABL1, SPP1, CDH23, PLXNA2, PTK2B, MAP6, TBC1D14, PLXNA1, DMD, …
GO:0009611~response to wounding	47	0.000123658	DGKG, DGKD, SERPINA1, SERPINE2, MAX, ABHD2, SERPINE1, STAB2, PDGFB, DYSF, PIK3R1, CELSR1, ETS1, CYR61, HHEX, LBH, C1QTNF1, GNA12, SPP1, PRKG1, MAP3K5, NTRK1, EPHA4, TGFB2, EDN1, PRKCH, SMAD3, VWF, MYOF, ITPK1, AHNAK2, CFLAR, VASH1, MERTK, GP5, RHOB, TGFBR2, SULF2, VAV2, ADORA2A, NINJ2, P2RX1, FKBP1B, CD9, TFF1, ENG, HBEGF
GO:0033993~response to lipid	58	0.000125451	CDKN1A, RARG, CSF2, SERPINE1, RORA, PRDM1, HNMT, LITAF, ETS1, CXCL2, PPP1R9B, IL18BP, AQP1, ZC3H12A, CASP1, EP300, TEAD2, EDN1, TGFBR2, FOXP1, SLPI, MAPKAPK2, RBP1, RARA, IRF8, ENG, YAP1, KANK2, PFKFB1, ABHD2, LEF1, TNFRSF11B, ADCY1, RXRA, ZNF703, HSD17B2, ABL1, SPP1, PTK2B, IGFBP7, S100A14, EIF4E, PPARGC1B, ARNT2, TGFB2, DAB2IP, TNFRSF10B, TRIP4, PTK6, INHBA, NR2F2, BMP4, CXCL10, FER, LCN2, FAS,…
GO:0055007~cardiac muscle cell differentiation	14	0.000126235	ACVR1, MYOCD, CAMK2D, EDN1, SLC8A1, FOXP1, VEGFA, BMP4, AKAP13, RXRA, LMNA, RARA, SIK1, OBSL1
GO:0046777~protein autophosphorylation	23	0.000127308	NTRK1, EPHA4, CAMK2D, EPHA8, INSRR, PDGFB, STK39, PRKX, PTK6, VEGFA, FER, FES, WNK2, MAPKAPK2, ABL1, PTK2B, SIK1, FGFR4, JAK3, PAK2, FGFR2, JAK1, ENG
GO:0051962~positive regulation of nervous system development	36	0.000133691	SEMA5A, SMARCD3, SERPINE2, CPNE5, SEMA3A, AMIGO2, SEZ6, NEDD4L, KALRN, RIMS2, CUX2, CUX1, ABL1, TIMP2, PTK2B, DMD, FAM150B, NTRK1, EPHA4, PRKCH, SEMA6A, SEMA4D, ITGA3, EGF, DAB2IP, PTK6, BAIAP2, VEGFA, BMP4, FES, RHEB, FKBP1B, RARA, PLXNB2, IL6ST, OBSL1
GO:0043068~positive regulation of programmed cell death	43	0.00013737	HDAC4, COL18A1, CDKN1A, RARG, CAMK2D, RASGRF2, IL20RA, PLA2G6, KALRN, CYR61, BBC3, AKAP13, ZC3H12A, CASP1, ABL1, PAK2, BOK, MAP3K5, PHLDA3, NTRK1, WWOX, TGFB2, SMAD3, SORT1, BIK, ZBTB16, DAB2IP, TNFRSF10B, TRAF2, INHBA, RHOB, VAV2, BMP4, SFRP4, SHQ1, ADORA2A, DLC1, P2RX1, ARHGEF3, FAS, SIK1, ARHGEF2, SQSTM1
GO:0043547~positive regulation of GTPase activity	46	0.000142862	KLB, CAMK2D, CSF2, IRS1, RASGRF2, PDGFB, DENND3, ARHGEF10L, ASAP2, KALRN, CORO1C, AKAP13, PSD3, PTK2B, TBC1D14, SRGAP3, JAK3, SBF2, MCF2L2, RGS6, GIT1, TBC1D16, JAK1, NTRK1, EIF2B3, SEMA4D, ANGPT1, IQSEC1, EGF, DAB2IP, TBC1D8, TBCD, AXIN2, ARHGAP26, VAV2, ARHGAP10, DEPDC1B, ST5, DLC1, ARHGEF3, ARHGEF2, DEPDC5, FGFR4, FGFR2, HBEGF, RAPGEF4
GO:0003007~heart morphogenesis	23	0.000144527	YAP1, ACVR1, TGFB2, SMARCD3, SMAD3, TNNC1, MICAL2, AXIN2, WNT16, DHRS3, CYR61, TGFBR2, VEGFA, TGFBR3, BMP4, OLFM1, RXRA, DLC1, RARA, TEAD2, FGFR2, ENG, CCDC40
GO:1905114~cell surface receptor signaling pathway involved in cell-cell signaling	40	0.000167661	YAP1, RARG, CTNND2, LEF1, PRICKLE2, LRP5, SEZ6, CELSR1, LIMD1, RIMS2, HHEX, CUX2, ZNF703, ABL1, PTK2B, NPHP4, TBL1X, BCL9L, WWOX, TLE3, SMAD3, EGF, DAB2IP, AXIN2, MCC, WNT16, HIC1, BICC1, SULF2, DKK3, BMP4, SKI, SFRP4, DEPDC1B, ADORA2A, BAMBI, AMOTL2, ROR1, FGFR2, CSNK1G1
GO:0090288~negative regulation of cellular response to growth factor stimulus	16	0.000168215	SMAD3, DAB2IP, ADAMTS12, FSTL3, HIPK2, TGFBR2, SULF2, SKI, TGFBR3, HHEX, CHST11, BAMBI, PRDM16, ABL1, ENG, BCL9L
GO:0048738~cardiac muscle tissue development	20	0.000172435	ACVR1, TGFB2, MYOCD, CAMK2D, EDN1, TNNC1, SLC8A1, TGFBR2, FOXP1, VEGFA, TGFBR3, BMP4, AKAP13, RXRA, LMNA, RARA, SIK1, OBSL1, FGFR2, ENG
GO:0034330~cell junction organization	24	0.000173478	TGFB2, PRKCH, SMAD3, FRMPD2, TBCD, PTPRJ, LAMC2, LAMC1, SORBS1, RHOD, HDAC7, CORO1C, VEGFA, NFASC, DLC1, TRIP6, ZNF703, CDH11, CD9, PTK2B, NPHP4, PKP3, TNS1, RAB8B
GO:0014066~regulation of phosphatidylinositol 3-kinase signaling	17	0.000179864	KLB, TGFB2, SEMA4D, SERPINE2, ANGPT1, UNC5B, IRS1, EGF, DAB2IP, PDGFB, PRR5L, PIK3R1, PPP2R5C, WNT16, FGFR4, FGFR2, HBEGF
GO:0060317~cardiac epithelial to mesenchymal transition	8	0.000180271	TGFBR3, ACVR1, BMP4, OLFM1, TGFB2, WNT16, ENG, TGFBR2
GO:0030198~extracellular matrix organization	29	0.000190768	COL18A1, ITGB5, LAMA4, SERPINE1, PDGFB, LAMC2, TNFRSF11B, LAMC1, ETS1, THSD4, CYR61, ABL1, TIMP2, SPP1, CAPN2, TGFB2, SMAD3, VWF, ITGA3, SULF2, VCAN, ELF3, COL4A1, VWA1, TLL2, TGFBI, FGFR4, FMOD, ENG
GO:0060541~respiratory system development	21	0.000191982	YAP1, MYOCD, RARG, PKDCC, ITGA3, LEF1, CTSZ, CELSR1, FSTL3, TGFBR2, FOXP1, VEGFA, SKI, BMP4, HHEX, RARA, EP300, GNG8, EIF4E, FGFR2, CCDC40
GO:1904018~positive regulation of vasculature development	17	0.000195187	SEMA5A, NTRK1, MYOCD, SERPINE1, PDGFB, ETS1, HIPK2, RHOB, AQP1, TGFBR2, HDAC7, RUNX1, VEGFA, ZC3H12A, PTK2B, JAK1, ENG
GO:0030097~hemopoiesis	51	0.000197436	RARG, CSF2, RORA, PRDM1, ETS1, HHEX, SH3PXD2A, DACT2, EP300, JAK3, KIRREL3, RUNX2, TGFBR2, FOXP1, RUNX1, TGFBR3, RBP1, RARA, FAM20C, IRF8, HDAC4, LEF1, PDGFB, DTX1, PRKX, PIK3R1, FSTL3, IL1RL2, PRDM16, ABL1, PTK2B, PPARGC1B, NTRK1, TGFB2, ANGPT1, ZBTB16, INHBA, MERTK, PBX1, HIPK2, VEGFA, BMP4, GFI1B, KLF6, FES, ZFAT, KCP, FAS, INHA, SSBP3, FGFR2
GO:0048588~developmental cell growth	20	0.000198221	SEMA5A, SEMA5B, CAMK2D, EDN1, NRP2, RARG, SEMA6A, CPNE5, SEMA4D, SEMA3A, NEDD4L, FSTL4, TGFBR2, VEGFA, RIMS2, SPP1, PLXNA2, ABL1, PLXNA1, FMOD
GO:0048534~hematopoietic or lymphoid organ development	53	0.000198871	RARG, CSF2, RORA, PRDM1, ETS1, HHEX, SH3PXD2A, DACT2, EP300, JAK3, KIRREL3, SPNS2, RUNX2, TGFBR2, FOXP1, RUNX1, TGFBR3, RBP1, RARA, FAM20C, IRF8, HDAC4, LEF1, PDGFB, LRP5, DTX1, PRKX, PIK3R1, FSTL3, IL1RL2, PRDM16, ABL1, PTK2B, PPARGC1B, NTRK1, TGFB2, ANGPT1, ZBTB16, INHBA, MERTK, PBX1, HIPK2, VEGFA, BMP4, GFI1B, KLF6, FES, ZFAT, KCP, FAS, INHA, SSBP3, FGFR2
GO:0042476~odontogenesis	15	0.000199571	TGFB2, EDN1, TUFT1, LEF1, TNFRSF11B, WDR72, INHBA, AXIN2, RUNX2, AQP1, BMP4, FAM20C, ALPL, BCOR, FGFR2
GO:0043062~extracellular structure organization	29	0.000199773	COL18A1, ITGB5, LAMA4, SERPINE1, PDGFB, LAMC2, TNFRSF11B, LAMC1, ETS1, THSD4, CYR61, ABL1, TIMP2, SPP1, CAPN2, TGFB2, SMAD3, VWF, ITGA3, SULF2, VCAN, ELF3, COL4A1, VWA1, TLL2, TGFBI, FGFR4, FMOD, ENG
GO:0010942~positive regulation of cell death	44	0.00020537	HDAC4, COL18A1, CDKN1A, RARG, CAMK2D, RASGRF2, IL20RA, PLA2G6, KALRN, CYR61, BBC3, AKAP13, ZC3H12A, CASP1, ABL1, PAK2, BOK, MAP3K5, PHLDA3, NTRK1, WWOX, TGFB2, SMAD3, SORT1, BIK, ZBTB16, DAB2IP, TNFRSF10B, TRAF2, INHBA, AXIN2, RHOB, VAV2, BMP4, SFRP4, SHQ1, ADORA2A, DLC1, P2RX1, ARHGEF3, FAS, SIK1, ARHGEF2, SQSTM1
GO:0023014~signal transduction by protein phosphorylation	58	0.00020567	KLB, CSF2, IRS1, RASGRF2, WWC1, PTPRJ, SH3RF1, CYR61, SPRED2, AKAP13, C1QTNF1, ZC3H12A, TIMP2, FAM150B, JAK3, IL6R, JAK1, MAP3K5, ACVR1, EPHA4, EDN1, EPHA8, TNFRSF19, TRAF2, WNT16, MID1, TGFBR2, TGFBR3, MDFIC, MAPKAPK2, HBEGF, CAMK2D, PDGFB, STK39, TNFRSF11B, MST1R, ABL1, GCNT2, PTK2B, DMD, PAK2, MAP4K4, NTRK1, TGFB2, MAP3K1, ANGPT1, EGF, DAB2IP, IGF2, HIPK2, VEGFA, BMP4, ST5, WNK2, FAS, FGFR4, F…
GO:1904019~epithelial cell apoptotic process	13	0.000214881	SEMA5A, COL18A1, ANGPT1, SORT1, SERPINE1, DAB2IP, TGFBR2, SFRP4, ABL1, FAS, E2F2, MAP3K5, BOK
GO:0006357~regulation of transcription from RNA polymerase II promoter	104	0.000220627	EHF, WWC1, SERPINE1, RORA, PRDM1, ETS1, ETS2, TRIM29, ZC3H12A, EP300, MNX1, ACVR1, HNF1B, HIC1, RUNX2, RUNX1, FOXP1, MAML3, SQSTM1, PDGFB, NEDD4L, PIK3R1, GLIS1, FAM83G, RAI1, PRDM16, ABL1, CAMTA1, PPARGC1B, BCL9L, CREBBP, SMAD3, ZBTB16, MICAL2, INHBA, NR2F2, PBX1, BMP4, CXCL10, ZFAT, FEV, BHLHE40, GTF2IRD1, FGFR2, RARG, ARHGEF10L, CHD3, PCSK6, LITAF, MED15, CYR61, HHEX, SIX2, ANKRD2, TEAD1, TEAD…
GO:0002520~immune system development	55	0.000222396	RARG, CSF2, RORA, PRDM1, ETS1, HHEX, SH3PXD2A, DACT2, EP300, JAK3, KIRREL3, SPNS2, RUNX2, TGFBR2, FOXP1, RUNX1, TGFBR3, RBP1, RARA, FAM20C, IRF8, HDAC4, LEF1, PDGFB, LRP5, DTX1, PRKX, CACNA1C, PIK3R1, FSTL3, IL1RL2, PRDM16, ABL1, PTK2B, PPARGC1B, NTRK1, TGFB2, SMAD3, ANGPT1, ZBTB16, INHBA, MERTK, PBX1, HIPK2, VEGFA, BMP4, GFI1B, KLF6, FES, ZFAT, KCP, FAS, INHA, SSBP3, FGFR2
GO:0001569~patterning of blood vessels	8	0.00022286	ACVR1, EDN1, COL4A1, LEF1, LRP5, ENG, TGFBR2, VEGFA
GO:0045944~positive regulation of transcription from RNA polymerase II promoter	66	0.000225446	RARG, EHF, SERPINE1, RORA, ARHGEF10L, ETS1, CYR61, ETS2, HHEX, SIX2, ZC3H12A, EP300, TEAD1, TEAD2, TEAD3, ACVR1, MYOCD, EDN1, HNF1B, RUNX2, FOXP1, RUNX1, ELF3, RARA, IRF8, ARHGEF2, MAML3, SQSTM1, ENG, HDAC4, YAP1, NFIX, DOT1L, LEF1, PDGFB, LRP5, PIK3R1, GLIS1, FSTL3, RAI1, RXRA, LMNA, CAMTA1, TBL1X, PPARGC1B, BCL9L, WWOX, ARNT2, CREBBP, SMAD3, DAB2IP, MICAL2, INHBA, MEIS3, PBX1, HIPK2, VEGFA, BMP…
GO:0003148~outflow tract septum morphogenesis	7	0.000225527	ACVR1, BMP4, TGFB2, RARA, FGFR2, ENG, TGFBR2
GO:0008360~regulation of cell shape	17	0.000229264	SEMA4D, MYO10, WIPF1, SHROOM3, LIMD1, BAIAP2, TTBK1, VEGFA, EPS8, DIAPH1, FES, BAMBI, DLC1, GNA12, PLXNB2, PTK2B, CSNK1G1
GO:0051049~regulation of transport	102	0.00023765	SEMA5A, CHRM1, SERPINE2, IRS1, WWC1, SERPINE1, HNMT, SLC8A1, AQP1, RPH3A, RIMS2, PPP1CC, HHAT, SLN, ZC3H12A, IL1R2, CACNA2D3, CACNA2D4, SYTL3, FOXP1, SFRP4, KCNQ1, SIK1, PKDCC, PDGFB, STK39, NEDD4L, CACNA1C, VTCN1, PIK3R1, PLA2G6, C2, RAB11FIP1, ABL1, TBC1D14, RAB11FIP3, TBC1D16, SEC16B, NDFIP2, TGFB2, SMAD3, INHBA, AZU1, SYT6, REEP1, BMP4, CXCL10, DIAPH1, FER, FES, BAMBI, WNK2, TRIP6, NFKBIE, FG…
GO:0010959~regulation of metal ion transport	28	0.000245396	CAMK2D, SERPINE2, KCNC1, STK39, PDGFB, NEDD4L, CACNA1C, PLA2G6, SLC8A1, SLN, ABL1, PTK2B, DMD, EGF, KCNIP3, CACNA2D3, CACNA2D4, DIAPH1, CXCL10, ADORA2A, KCNQ1, P2RX1, WNK2, FKBP1B, SIK1, SGK3, SGK1, FGF12
GO:0010604~positive regulation of macromolecule metabolic process	150	0.000249512	KLB, EHF, CSF2, IRS1, WWC1, SERPINE1, RORA, PRDM1, ETS1, ETS2, RIMS2, RASSF5, ZC3H12A, EP300, FAM150B, IL6R, MAP3K5, ACVR1, EPHA4, EPHA8, HNF1B, MID1, RUNX2, RUNX1, FOXP1, SFRP4, OLFM1, ADCY9, MAPKAPK2, MAML3, IL6ST, SQSTM1, PDGFB, NEDD4L, TNFRSF11B, MST1R, PIK3R1, PTTG1IP, PLA2G6, GLIS1, RAI1, PRDM16, ABL1, CAMTA1, PPARGC1B, BCL9L, BANP, SEC16B, NDFIP2, CREBBP, TGFB2, SMAD3, ZBTB16, IGF2, TNFRSF…
GO:0051150~regulation of smooth muscle cell differentiation	7	0.000290607	BMP4, RCAN1, MYOCD, SMARCD3, PDGFB, FGFR2, ENG
GO:0035411~catenin import into nucleus	7	0.000290607	SEMA5A, SMAD3, BAMBI, EGF, DAB2IP, AXIN2, SULF2
GO:0001775~cell activation	59	0.00030348	DGKG, CDKN1A, CSF2, DGKD, SERPINE2, RORA, PRDM1, HHEX, C1QTNF1, ZC3H12A, MYO18A, EP300, JAK3, PRKG1, EDN1, PRKCH, VWF, TRAF2, RUNX2, RHOB, TGFBR2, FOXP1, VAV2, ADORA2A, RARA, IL6ST, HDAC4, HHLA2, LEF1, LYPD1, PDGFB, DTX1, PIK3R1, VTCN1, IL1RL2, GNA12, ABL1, PTK2B, PAK2, NTRK1, SMAD3, ZBTB16, IGF2, INHBA, AZU1, MUC5B, MERTK, GP5, BMP4, CXCL10, KLF6, FER, FES, P2RX1, FKBP1B, CD9, FAS, CD247, INHA
GO:0034333~adherens junction assembly	11	0.000309516	SMAD3, DLC1, TRIP6, ZNF703, TBCD, PTK2B, PTPRJ, SORBS1, RHOD, CORO1C, VEGFA
GO:0090101~negative regulation of transmembrane receptor protein serine/threonine kinase signaling pathway	14	0.000310276	ACVR1, SMAD3, FSTL3, HIPK2, TGFBR2, SKI, TGFBR3, CHST11, BAMBI, PRDM16, DACT2, ABL1, ENG, BCL9L
GO:0045666~positive regulation of neuron differentiation	27	0.000316099	SEMA5A, CPNE5, SEZ6, NEDD4L, KALRN, RIMS2, CUX2, CUX1, ABL1, TIMP2, PTK2B, DMD, FAM150B, NTRK1, EPHA4, SEMA4D, ITGA3, DAB2IP, PTK6, BAIAP2, VEGFA, BMP4, FES, FKBP1B, RARA, PLXNB2, OBSL1
GO:0003002~regionalization	28	0.000345186	RARG, NRP2, SMARCD3, SEMA3A, LEF1, LRP5, PKD1L1, CELSR1, PCSK6, ETS2, HHEX, SIX2, PLXNA2, EP300, ACVR1, EDN1, SMAD3, EGF, ZBTB16, HNF1B, NR2F2, AXIN2, PBX1, HIPK2, BMP4, SKI, SSBP3, FGFR2
GO:0048858~cell projection morphogenesis	53	0.000357465	SEMA5A, SPAG16, SEMA5B, NRP2, CPNE5, CTNND2, RIMS2, SEPT9, BOC, MNX1, RAB8B, KIRREL3, EPHA4, SEMA6A, UNC5B, EPHA8, FOXP1, DNM3, OLFM1, ADORA2A, CDH11, SGK1, OBSL1, CCDC40, SEMA3A, NEDD4L, ADCY1, KALRN, FSTL4, CORO1C, NTN3, ABLIM1, CUX2, CUX1, ABL1, SPP1, PLXNA2, MAP6, PLXNA1, DMD, NTRK1, TGFB2, SEMA4D, CCDC13, DAB2IP, BAIAP2, GP5, VEGFA, TTLL5, NFASC, PLXNB2, FMOD, FGFR2
GO:0051147~regulation of muscle cell differentiation	18	0.000361672	HDAC4, MYOCD, EDN1, SMARCD3, PDGFB, CFLAR, FOXP1, BMP4, RCAN1, CXCL10, AKAP13, BOC, ABL1, SIK1, ANKRD2, FGFR2, ENG, MAP3K5
GO:0051345~positive regulation of hydrolase activity	59	0.000361904	KLB, CSF2, IRS1, RASGRF2, ARHGEF10L, CYR61, BBC3, AKAP13, PSD3, CASP1, JAK3, SBF2, MCF2L2, RGS6, GIT1, JAK1, BOK, MAP3K5, TBC1D8, TRAF2, AXIN2, VAV2, ARHGAP10, DEPDC1B, ARHGEF3, ARHGEF2, DEPDC5, HBEGF, RAPGEF4, CAMK2D, PDGFB, DENND3, ASAP2, TANK, KALRN, CORO1C, PTK2B, TBC1D14, SRGAP3, PPARGC1B, TBC1D16, NTRK1, EIF2B3, SMAD3, SEMA4D, ANGPT1, EGF, IQSEC1, DAB2IP, TBCD, TNFRSF10B, ARHGAP26, VEGFA, S…
GO:0032990~cell part morphogenesis	54	0.000362284	SEMA5A, SPAG16, SEMA5B, NRP2, CPNE5, CTNND2, RIMS2, SEPT9, OPA3, BOC, MNX1, RAB8B, KIRREL3, EPHA4, SEMA6A, UNC5B, EPHA8, FOXP1, DNM3, OLFM1, ADORA2A, CDH11, SGK1, OBSL1, CCDC40, SEMA3A, NEDD4L, ADCY1, KALRN, FSTL4, CORO1C, NTN3, ABLIM1, CUX2, CUX1, ABL1, SPP1, PLXNA2, MAP6, PLXNA1, DMD, NTRK1, TGFB2, SEMA4D, CCDC13, DAB2IP, BAIAP2, GP5, VEGFA, TTLL5, NFASC, PLXNB2, FMOD, FGFR2
GO:1903508~positive regulation of nucleic acid-templated transcription	80	0.000367671	RARG, EHF, SERPINE1, RORA, ARHGEF10L, ETS1, CYR61, ETS2, HHEX, LBH, SIX2, ZC3H12A, EP300, TEAD1, TEAD2, TEAD3, ACVR1, MYOCD, EDN1, HNF1B, RUNX2, FOXP1, RUNX1, MDFIC, ELF3, ZNF516, RARA, IRF8, ARHGEF2, MAML3, SQSTM1, ENG, CREB5, HDAC4, YAP1, NFIX, SMARCD3, DOT1L, LEF1, PDGFB, LRP5, PIK3R1, GLIS1, FSTL3, RAI1, RXRA, LMNA, ATOH8, PRDM16, CAMTA1, TBL1X, PPARGC1B, BCL9L, BANP, WWOX, ARNT2, CREBBP, SMA…
GO:0045893~positive regulation of transcription, DNA-templated	80	0.000367671	RARG, EHF, SERPINE1, RORA, ARHGEF10L, ETS1, CYR61, ETS2, HHEX, LBH, SIX2, ZC3H12A, EP300, TEAD1, TEAD2, TEAD3, ACVR1, MYOCD, EDN1, HNF1B, RUNX2, FOXP1, RUNX1, MDFIC, ELF3, ZNF516, RARA, IRF8, ARHGEF2, MAML3, SQSTM1, ENG, CREB5, HDAC4, YAP1, NFIX, SMARCD3, DOT1L, LEF1, PDGFB, LRP5, PIK3R1, GLIS1, FSTL3, RAI1, RXRA, LMNA, ATOH8, PRDM16, CAMTA1, TBL1X, PPARGC1B, BCL9L, BANP, WWOX, ARNT2, CREBBP, SMA…
GO:0032101~regulation of response to external stimulus	49	0.00037984	SEMA5A, SEMA5B, SERPINE2, SERPINE1, STAB2, RORA, PRDM1, ETS1, CXCL2, LBH, C1QTNF1, ZC3H12A, CASP1, GGT1, IL6R, PRKG1, EPHA4, EDN1, SEMA6A, IL1R2, TGFBR2, FOXP1, VAV2, ADORA2A, IL6ST, MGLL, CFB, KANK2, SEMA3A, PDGFB, STK39, ADAMTS12, DDX60, C2, IL1RL2, SPP1, PLXNA2, PTK2B, PLXNA1, S100A14, PAK2, SMAD3, SEMA4D, AZU1, VEGFA, CXCL10, FKBP1B, ZYX, CD247
GO:0006935~chemotaxis	40	0.000423628	SEMA5A, SEMA5B, NRP2, SEMA3A, LEF1, SERPINE1, PDGFB, PTPRJ, PLA2G6, CXCL2, CYR61, NTN3, BOC, PLXNA2, PTK2B, PLXNA1, S100A14, IL6R, NTRK1, EPHA4, TGFB2, EDN1, SEMA6A, SMAD3, SEMA4D, ANGPT1, UNC5B, EPHA8, AZU1, FOXP1, VEGFA, BMP4, CXCL10, FER, NFASC, FES, PLXNB2, FMOD, ENG, HBEGF
GO:0043281~regulation of cysteine-type endopeptidase activity involved in apoptotic process	20	0.000436067	TNFAIP8, SMAD3, MGMT, LEF1, TNFRSF10B, TRAF2, CYR61, SH3RF1, AQP1, BBC3, VEGFA, ADORA2A, MICAL1, DLC1, P2RX1, CASP1, FAS, PAK2, MAP3K5, BOK
GO:0009952~anterior/posterior pattern specification	20	0.000436067	RARG, SMAD3, ZBTB16, LEF1, LRP5, HNF1B, NR2F2, AXIN2, CELSR1, PCSK6, ETS2, PBX1, HIPK2, SKI, BMP4, HHEX, SIX2, PLXNA2, EP300, SSBP3
GO:0043065~positive regulation of apoptotic process	41	0.000437912	HDAC4, COL18A1, RARG, CAMK2D, RASGRF2, IL20RA, PLA2G6, KALRN, CYR61, BBC3, AKAP13, ZC3H12A, CASP1, ABL1, PAK2, BOK, MAP3K5, PHLDA3, WWOX, TGFB2, SMAD3, SORT1, BIK, ZBTB16, DAB2IP, TNFRSF10B, TRAF2, INHBA, RHOB, VAV2, BMP4, SFRP4, SHQ1, ADORA2A, DLC1, P2RX1, ARHGEF3, FAS, SIK1, ARHGEF2, SQSTM1
GO:0042330~taxis	40	0.000442843	SEMA5A, SEMA5B, NRP2, SEMA3A, LEF1, SERPINE1, PDGFB, PTPRJ, PLA2G6, CXCL2, CYR61, NTN3, BOC, PLXNA2, PTK2B, PLXNA1, S100A14, IL6R, NTRK1, EPHA4, TGFB2, EDN1, SEMA6A, SMAD3, SEMA4D, ANGPT1, UNC5B, EPHA8, AZU1, FOXP1, VEGFA, BMP4, CXCL10, FER, NFASC, FES, PLXNB2, FMOD, ENG, HBEGF
GO:0051098~regulation of binding	26	0.000446827	HDAC4, SMARCD3, DOT1L, LEF1, WFIKKN2, PDGFB, SLN, CRTAC1, ABL1, EP300, EPHA4, TGFB2, MYOCD, PRMT8, SMAD3, ANGPT1, EGF, DAB2IP, TRAF2, HIPK2, TGFBR3, BMP4, SKI, SLPI, BAMBI, RARA
GO:0072001~renal system development	25	0.000453828	YAP1, PDGFB, TACSTD2, PRKX, FSTL3, SIX2, DACT2, KIRREL3, EPHA4, TGFB2, MYOCD, SMAD3, ANGPT1, ITGA3, ZBTB16, HNF1B, PBX1, SULF2, VEGFA, BMP4, ACTA2, FRAS1, COL4A1, RARA, FGFR2
GO:0050790~regulation of catalytic activity	126	0.000462518	KLB, CSF2, SERPINE2, IRS1, SERPINE1, AQP1, SLN, FAM150B, SBF2, IL6R, RGS6, MAP3K5, EPHA4, EPHA8, DEPDC1B, ADCY9, SLPI, MAPKAPK2, CARD16, PFKFB1, PDGFB, MST1R, PIK3R1, KALRN, CORO1C, NUAK1, MICAL1, ABL1, TBC1D14, SRGAP3, PPARGC1B, TBC1D16, TGFB2, EIF2B3, PTPRN2, SMAD3, IQSEC1, CRIM1, IGF2, TBCD, TNFRSF10B, PTK6, AZU1, NR2F2, ARHGAP26, BMP4, RCAN1, CXCL10, NOSTRIN, PLXNB2, FGFR4, FGFR2, GLP1R, CDKN…
GO:0048841~regulation of axon extension involved in axon guidance	8	0.000481041	SEMA5A, SEMA5B, SEMA6A, SEMA4D, SEMA3A, PLXNA2, PLXNA1, VEGFA
GO:0009628~response to abiotic stimulus	64	0.000481307	COL18A1, SEMA5B, CDKN1A, SERPINE2, KCNC1, RORA, DBH, LIMD1, HNMT, ETS1, SLC8A1, PPP1R9B, AQP1, BBC3, ABHD12, SMPD2, PPP1CC, CAPN2, CASP1, EP300, MYOCD, EDN1, MYOF, INSRR, CACNA2D4, RHOB, TGFBR2, DDB2, TGFBR3, ZNF516, SIK1, ARHGEF2, ENG, HDAC4, YAP1, CAMK2D, STK39, PKD1L1, PIK3R1, TANK, KALRN, TRPM1, LMNA, PTK2B, IGFBP7, DMD, NPHP4, NTRK1, ARNT2, TGFB2, EIF2B3, CREBBP, MAP3K1, SMAD3, MGMT, TNFRSF1…
GO:0033002~muscle cell proliferation	17	0.000488232	HDAC4, TGFB2, CAMK2D, EDN1, ANGPT1, PDGFB, CFLAR, KALRN, TGFBR2, FOXP1, TGFBR3, BMP4, RXRA, IL6R, FGFR2, HBEGF, MAP3K5
GO:0060349~bone morphogenesis	12	0.00050364	SKI, BMP4, RARG, LRP5, RARA, ALPL, AXIN2, DHRS3, FGFR2, RUNX2, PAPPA2, TGFBR2
GO:0001655~urogenital system development	27	0.000513959	YAP1, RARG, PDGFB, TACSTD2, PRKX, FSTL3, RXRA, SIX2, DACT2, KIRREL3, EPHA4, TGFB2, MYOCD, SMAD3, ANGPT1, ITGA3, ZBTB16, HNF1B, PBX1, SULF2, VEGFA, BMP4, ACTA2, FRAS1, COL4A1, RARA, FGFR2
GO:0048638~regulation of developmental growth	26	0.000519718	SEMA5A, YAP1, SEMA5B, CPNE5, SEMA3A, WWC1, NEDD4L, FSTL4, RIMS2, RAI1, ABL1, SPP1, PLXNA2, PLXNA1, EDN1, SEMA6A, SEMA4D, HNF1B, TGFBR2, FOXP1, VEGFA, TGFBR3, BMP4, OLFM1, TLL2, FGFR2
GO:0060021~palate development	12	0.00055803	SKI, TGFBR3, TGFB2, FRAS1, PKDCC, PRDM16, WFIKKN2, LEF1, BCOR, INHBA, DHRS3, TGFBR2
GO:0045778~positive regulation of ossification	12	0.00055803	ACVR1, BMP4, TGFB2, PKDCC, SMAD3, ZBTB16, FAM20C, IL6ST, IL6R, SLC8A1, CYR61, RUNX2
GO:0045766~positive regulation of angiogenesis	15	0.000559627	SEMA5A, NTRK1, SERPINE1, ETS1, HIPK2, RHOB, AQP1, TGFBR2, HDAC7, RUNX1, VEGFA, ZC3H12A, PTK2B, JAK1, ENG
GO:0051017~actin filament bundle assembly	15	0.000559627	SMAD3, ITGB5, TACSTD2, ARHGEF10L, PIK3R1, SORBS1, BAIAP2, RHOD, EPS8, MYO1B, DLC1, ZYX, PTK2B, PLS3, SYNPO
GO:0044093~positive regulation of molecular function	102	0.000566635	KLB, CSF2, IRS1, EP300, TRIM26, FAM150B, SBF2, IL6R, RGS6, MAP3K5, EPHA4, PRKCH, EPHA8, DEPDC1B, ADCY9, MAPKAPK2, PFKFB1, PDGFB, STK39, MST1R, KALRN, CORO1C, ABL1, TBC1D14, SRGAP3, PPARGC1B, TBC1D16, TGFB2, EIF2B3, SMAD3, IQSEC1, IGF2, TBCD, TNFRSF10B, AZU1, ARHGAP26, BMP4, FER, BAMBI, WNK2, FGFR4, FGFR2, GLP1R, CDKN1A, RASGRF2, ARHGEF10L, CYR61, BBC3, AKAP13, SH3PXD2A, PSD3, CASP1, TIMP2, MCF2L2…
GO:0035148~tube formation	16	0.00056841	TGFB2, ST14, RARG, DAB2IP, SHROOM3, HNF1B, CELSR1, VEGFA, SKI, BMP4, MTHFD1, DLC1, ATOH8, RARA, PLXNB2, TEAD2
GO:1902680~positive regulation of RNA biosynthetic process	80	0.000570639	RARG, EHF, SERPINE1, RORA, ARHGEF10L, ETS1, CYR61, ETS2, HHEX, LBH, SIX2, ZC3H12A, EP300, TEAD1, TEAD2, TEAD3, ACVR1, MYOCD, EDN1, HNF1B, RUNX2, FOXP1, RUNX1, MDFIC, ELF3, ZNF516, RARA, IRF8, ARHGEF2, MAML3, SQSTM1, ENG, CREB5, HDAC4, YAP1, NFIX, SMARCD3, DOT1L, LEF1, PDGFB, LRP5, PIK3R1, GLIS1, FSTL3, RAI1, RXRA, LMNA, ATOH8, PRDM16, CAMTA1, TBL1X, PPARGC1B, BCL9L, BANP, WWOX, ARNT2, CREBBP, SMA…
GO:0035412~regulation of catenin import into nucleus	7	0.000576978	SEMA5A, SMAD3, BAMBI, EGF, DAB2IP, AXIN2, SULF2
GO:0006366~transcription from RNA polymerase II promoter	101	0.000577507	EHF, WWC1, SERPINE1, RORA, PRDM1, ETS1, ETS2, TRIM29, ZC3H12A, EP300, SOX5, ACVR1, HNF1B, HIC1, RUNX2, RUNX1, THOC6, FOXP1, MAML3, SQSTM1, MAX, PDGFB, NEDD4L, DTX1, PIK3R1, GLIS1, FAM83G, RAI1, PRDM16, ABL1, CAMTA1, PPARGC1B, BCL9L, CREBBP, SMAD3, ZBTB16, MICAL2, INHBA, NR2F2, PBX1, BMP4, CXCL10, ZFAT, FEV, BHLHE40, FGFR2, RARG, ARHGEF10L, YBX2, PCSK6, MED15, CYR61, HHEX, SIX2, ANKRD2, TEAD1, TEA…
GO:0046903~secretion	67	0.000584938	GLP1R, SERPINA1, CSF2, SLC44A4, CHRM1, SERPINE2, IRS1, KCNC4, SERPINE1, PCSK6, GLS, AQP1, RIMS2, RPH3A, C1QTNF1, ZC3H12A, MYO18A, CASP1, SLC18A2, RAB8B, EDN1, VWF, IL1R2, ANXA4, HNF1B, TRAF2, ANK1, SYTL3, FOXP1, NISCH, ADORA2A, KCNQ1, SGK1, RAPGEF4, ENG, SLC22A4, NECAB3, CHAT, PDGFB, LRP5, STK39, CACNA1C, VTCN1, PLA2G6, RAB11FIP1, ABL1, RAB11FIP3, MAP4K4, TGFB2, PTPRN2, ANGPT1, EGF, IGF2, INHBA, …
GO:1905007~positive regulation of epithelial to mesenchymal transition involved in endocardial cushion formation	4	0.000599772	ACVR1, TGFB2, ENG, TGFBR2
GO:0035113~embryonic appendage morphogenesis	15	0.000605799	TGFB2, CREBBP, RARG, ZBTB16, LEF1, LRP5, CACNA1C, AFF3, RUNX2, PBX1, SKI, BMP4, FRAS1, CHST11, GNA12
GO:0030326~embryonic limb morphogenesis	15	0.000605799	TGFB2, CREBBP, RARG, ZBTB16, LEF1, LRP5, CACNA1C, AFF3, RUNX2, PBX1, SKI, BMP4, FRAS1, CHST11, GNA12
GO:0009893~positive regulation of metabolic process	156	0.000633335	KLB, EHF, CSF2, IRS1, WWC1, SERPINE1, RORA, PRDM1, ETS1, ETS2, RIMS2, RASSF5, ZC3H12A, EP300, FAM150B, IL6R, MAP3K5, ACVR1, EPHA4, EPHA8, HNF1B, MID1, RUNX2, RUNX1, FOXP1, SFRP4, OLFM1, ADCY9, MAPKAPK2, MAML3, IL6ST, SQSTM1, PFKFB1, PDGFB, NEDD4L, TNFRSF11B, MST1R, PIK3R1, PTTG1IP, PLA2G6, GLIS1, RAI1, PRDM16, ABL1, CAMTA1, PPARGC1B, BCL9L, BANP, SEC16B, NDFIP2, CREBBP, TGFB2, SMAD3, ZBTB16, IGF2…
GO:0007423~sensory organ development	37	0.000639569	RARG, SMARCD3, MAX, LEF1, CRYBA2, LRP5, CACNA1C, PRDM1, CELSR1, TRPM1, EFEMP1, RXRA, SIX2, PRDM16, CDH23, NHS, GNG8, NPHP4, TGFB2, EDN1, SMAD3, INHBA, MERTK, WNT16, HIPK2, TGFBR2, VEGFA, BMP4, SKI, TTLL5, COL4A1, GPD2, KCNQ1, SMOC1, MAPKAPK2, RARA, FGFR2
GO:0007044~cell-substrate junction assembly	12	0.000681581	SMAD3, DLC1, TRIP6, PTK2B, PTPRJ, LAMC2, SORBS1, LAMC1, RHOD, CORO1C, TNS1, VEGFA
GO:2001233~regulation of apoptotic signaling pathway	30	0.000697613	YAP1, CSF2, SERPINE1, IL20RA, DBH, PTTG1IP, PLA2G6, SH3RF1, BBC3, LMNA, ANKRD2, PAK2, BOK, ACVR1, WWOX, TGFB2, SMAD3, UNC5B, BIK, DAB2IP, TNFRSF10B, ACSL5, TRAF2, CFLAR, INHBA, MEIS3, BMP4, ADORA2A, FAS, ARHGEF2
GO:0048661~positive regulation of smooth muscle cell proliferation	11	0.000697856	BMP4, HDAC4, CAMK2D, EDN1, PDGFB, IL6R, FGFR2, TGFBR2, MAP3K5, FOXP1, HBEGF
GO:0007160~cell-matrix adhesion	19	0.000714343	SMAD3, ITGB5, PLEKHA2, ITGA3, PXN, SERPINE1, PTPRJ, PIK3R1, SORBS1, ADAMTS12, RHOD, CORO1C, VEGFA, DLC1, TRIP6, ZYX, PTK2B, DMD, TMEM8B
GO:0000165~MAPK cascade	54	0.000724524	KLB, CSF2, IRS1, RASGRF2, WWC1, PTPRJ, SH3RF1, CYR61, SPRED2, AKAP13, C1QTNF1, ZC3H12A, TIMP2, FAM150B, JAK3, IL6R, JAK1, MAP3K5, EPHA4, EDN1, EPHA8, TNFRSF19, TRAF2, WNT16, MID1, TGFBR3, MDFIC, MAPKAPK2, HBEGF, CAMK2D, PDGFB, TNFRSF11B, MST1R, ABL1, GCNT2, PTK2B, DMD, MAP4K4, NTRK1, TGFB2, MAP3K1, ANGPT1, EGF, DAB2IP, IGF2, HIPK2, VEGFA, BMP4, ST5, WNK2, FAS, FGFR4, FGF12, FGFR2
GO:0048640~negative regulation of developmental growth	12	0.000751409	BMP4, SEMA5A, SEMA5B, RAI1, SEMA6A, SEMA4D, SEMA3A, WWC1, SPP1, TLL2, FSTL4, TGFBR2
GO:0061572~actin filament bundle organization	15	0.000764165	SMAD3, ITGB5, TACSTD2, ARHGEF10L, PIK3R1, SORBS1, BAIAP2, RHOD, EPS8, MYO1B, DLC1, ZYX, PTK2B, PLS3, SYNPO
GO:0032940~secretion by cell	60	0.000776342	GLP1R, SERPINA1, SLC44A4, SERPINE2, IRS1, KCNC4, SERPINE1, PCSK6, GLS, RIMS2, RPH3A, C1QTNF1, ZC3H12A, MYO18A, CASP1, SLC18A2, RAB8B, EDN1, VWF, IL1R2, ANXA4, HNF1B, TRAF2, ANK1, SYTL3, FOXP1, NISCH, ADORA2A, RAPGEF4, ENG, NECAB3, CHAT, PDGFB, LRP5, CACNA1C, VTCN1, PLA2G6, RAB11FIP1, ABL1, RAB11FIP3, MAP4K4, TGFB2, PTPRN2, ANGPT1, EGF, IGF2, INHBA, MERTK, SYT6, VEGFA, FER, PNKD, SYT12, FES, GIPC1…
GO:0031328~positive regulation of cellular biosynthetic process	96	0.000797519	GLP1R, RARG, EHF, CSF2, IRS1, SERPINE1, RORA, ARHGEF10L, ETS1, CYR61, ETS2, SMPD2, HHEX, LBH, SIX2, ZC3H12A, TIMP2, EP300, TEAD1, TEAD2, TEAD3, ACVR1, MYOCD, EDN1, HNF1B, RUNX2, FOXP1, RUNX1, ADCY9, ADORA2A, MDFIC, ELF3, MAPKAPK2, ZNF516, RARA, IRF8, ARHGEF2, MAML3, SQSTM1, ENG, CREB5, HDAC4, YAP1, NFIX, SMARCD3, DOT1L, LEF1, PDGFB, LRP5, PIK3R1, ADCY1, PLA2G6, GLIS1, FSTL3, RAI1, RXRA, LMNA, ATO…
GO:0045668~negative regulation of osteoblast differentiation	8	0.000798842	SKI, HDAC4, SMAD3, SEMA4D, LRP5, AXIN2, LIMD1, HDAC7
GO:0003008~system process	109	0.000823498	SEMA5B, CHRM1, SERPINE2, SLC8A1, AQP1, GLS, FAM107B, FAM134B, EFEMP1, SLN, ZC3H12A, TPM4, CACNA2D3, CACNA2D4, NISCH, ADCY9, SOAT2, KCNQ1, SCNN1A, IL6ST, PXN, PDGFB, STK39, TACSTD2, NEDD4L, CACNA1C, PLA2G6, KALRN, TRPM1, RAB11FIP1, CALD1, ABL1, CDH23, CAMTA1, RAB11FIP3, TGFB2, DTNA, CNTN5, INHBA, AZU1, NR2F2, BMP4, RCAN1, CXCL10, DIAPH1, TRPV5, GTF2IRD1, TGFBI, FGF12, GLP1R, KCNK5, COL18A1, ITGB5,…
GO:0007517~muscle organ development	29	0.000824127	HDAC4, LEF1, RXRA, SGCA, LMNA, EP300, FLNB, DMD, ANKRD2, BCL9L, SVIL, TGFB2, MYOCD, EDN1, SMAD3, TNNC1, CFLAR, NR2F2, TGFBR2, FOXP1, TGFBR3, BMP4, SKI, RCAN1, CXCL10, TLL2, FGFR2, ENG, HBEGF
GO:0001843~neural tube closure	12	0.000827073	SKI, BMP4, ST14, TGFB2, RARG, MTHFD1, DLC1, RARA, SHROOM3, PLXNB2, CELSR1, TEAD2
GO:0048705~skeletal system morphogenesis	20	0.000841152	WWOX, TGFB2, RARG, SMAD3, LRP5, AXIN2, DHRS3, RUNX2, TGFBR2, SKI, BMP4, MTHFD1, CHST11, SIX2, MGP, RARA, ALPL, PPARGC1B, FGFR2, PAPPA2
GO:0048667~cell morphogenesis involved in neuron differentiation	36	0.000843774	SEMA5A, SEMA5B, NRP2, SEMA3A, CTNND2, ADCY1, KALRN, FSTL4, NTN3, CUX2, CUX1, BOC, ABL1, SPP1, PLXNA2, MAP6, PLXNA1, NTRK1, EPHA4, TGFB2, SEMA6A, SEMA4D, UNC5B, EPHA8, BAIAP2, GP5, FOXP1, VEGFA, DNM3, OLFM1, NFASC, CDH11, PLXNB2, FMOD, OBSL1, FGFR2
GO:0060411~cardiac septum morphogenesis	10	0.0008507	TGFBR3, ACVR1, BMP4, TGFB2, RARA, DHRS3, CYR61, FGFR2, ENG, TGFBR2
GO:0045785~positive regulation of cell adhesion	30	0.000855715	HHLA2, LEF1, PTPRJ, PIK3R1, VTCN1, ETS1, CYR61, FSTL3, IL1RL2, GCNT2, PTK2B, DMD, JAK3, PAK2, TGFB2, SMAD3, ANGPT1, MYO10, PLEKHA2, ITGA3, ZBTB16, IGF2, TRAF2, AZU1, RHOD, TGFBR2, VEGFA, RARA, CD247, IL6ST
GO:0070482~response to oxygen levels	26	0.000875111	CDKN1A, CAMK2D, RORA, LIMD1, ETS1, SLC8A1, AQP1, BBC3, LMNA, CASP1, CAPN2, PTK2B, EP300, ARNT2, TGFB2, MYOCD, CREBBP, EDN1, SMAD3, SOD3, HIPK2, TGFBR2, VEGFA, TGFBR3, FAS, ENG
GO:1901342~regulation of vasculature development	22	0.000876287	SEMA5A, NTRK1, MYOCD, SERPINE1, DAB2IP, PDGFB, VASH1, ETS1, HIPK2, RHOB, AQP1, TGFBR2, HDAC7, RUNX1, VEGFA, BMP4, CXCL10, HHEX, ZC3H12A, PTK2B, JAK1, ENG
GO:0008285~negative regulation of cell proliferation	44	0.00088267	HDAC4, KANK2, COL18A1, CDKN1A, RARG, SERPINE2, PTPRJ, PRDM1, ETS1, RERG, CLMN, RASSF5, LMNA, ATOH8, TIMP2, PTK2B, IGFBP7, NTRK1, TGFB2, MYOCD, SMAD3, RARRES3, ZBTB16, DAB2IP, PPP2R5C, EMP3, INHBA, NR2F2, AXIN2, VASH1, MCC, TGFBR2, TGFBR3, BMP4, SKI, SFRP4, ADORA2A, DLC1, WNK2, RARA, CD9, TFF1, FGFR2, ENG
GO:0060606~tube closure	12	0.000908944	SKI, BMP4, ST14, TGFB2, RARG, MTHFD1, DLC1, RARA, SHROOM3, PLXNB2, CELSR1, TEAD2
GO:0048846~axon extension involved in axon guidance	8	0.000935365	SEMA5A, SEMA5B, NRP2, SEMA6A, SEMA4D, SEMA3A, FMOD, VEGFA
GO:1902284~neuron projection extension involved in neuron projection guidance	8	0.000935365	SEMA5A, SEMA5B, NRP2, SEMA6A, SEMA4D, SEMA3A, FMOD, VEGFA
GO:1902667~regulation of axon guidance	8	0.000935365	SEMA5A, SEMA5B, SEMA6A, SEMA4D, SEMA3A, PLXNA2, PLXNA1, VEGFA
GO:0016331~morphogenesis of embryonic epithelium	16	0.0009394	TGFB2, ST14, RARG, SHROOM3, HNF1B, CELSR1, WNT16, SKI, BMP4, HHEX, MTHFD1, DLC1, RARA, PLXNB2, TEAD2, FGFR2
GO:0031214~biomineral tissue development	15	0.000956177	ACVR1, PKDCC, SMAD3, TUFT1, WDR72, AXIN2, SLC8A1, BMP4, MGP, SPP1, PTK2B, FAM20C, ALPL, BCOR, FGFR2
GO:0030111~regulation of Wnt signaling pathway	26	0.0009595	YAP1, CTNND2, LEF1, LRP5, LIMD1, HHEX, ZNF703, DACT2, ABL1, NPHP4, WWOX, ITGA3, DAB2IP, HNF1B, AXIN2, MCC, HIC1, BICC1, SULF2, DKK3, SKI, SFRP4, DEPDC1B, MDFIC, BAMBI, FGFR2
GO:0051254~positive regulation of RNA metabolic process	81	0.000959957	RARG, EHF, SERPINE1, RORA, ARHGEF10L, ETS1, CYR61, ETS2, HHEX, LBH, SIX2, ZC3H12A, EP300, TEAD1, TEAD2, TEAD3, ACVR1, MYOCD, EDN1, HNF1B, RUNX2, FOXP1, RUNX1, MDFIC, ELF3, ZNF516, RARA, IRF8, ARHGEF2, MAML3, SQSTM1, ENG, CREB5, HDAC4, YAP1, NFIX, SMARCD3, DOT1L, LEF1, PDGFB, LRP5, PRR5L, PIK3R1, GLIS1, FSTL3, RAI1, RXRA, LMNA, ATOH8, PRDM16, CAMTA1, TBL1X, PPARGC1B, BCL9L, BANP, WWOX, ARNT2, CREB…
GO:0035413~positive regulation of catenin import into nucleus	5	0.000971142	SEMA5A, SMAD3, BAMBI, EGF, SULF2
GO:0009891~positive regulation of biosynthetic process	97	0.000971659	EHF, CSF2, IRS1, SERPINE1, RORA, ETS1, ETS2, ZC3H12A, EP300, ACVR1, HNF1B, RUNX2, RUNX1, FOXP1, ADCY9, MAPKAPK2, MAML3, SQSTM1, PDGFB, PIK3R1, PLA2G6, GLIS1, RAI1, PRDM16, CAMTA1, PPARGC1B, BCL9L, BANP, CREBBP, TGFB2, SMAD3, ZBTB16, IGF2, TRIP4, MICAL2, INHBA, AZU1, NR2F2, PBX1, BMP4, CXCL10, BAMBI, ZFAT, FGFR4, FGFR2, GLP1R, RARG, ARHGEF10L, CYR61, SMPD2, HHEX, LBH, SIX2, TIMP2, TEAD1, TEAD2, TE…
GO:0001654~eye development	27	0.000972554	RARG, SMARCD3, MAX, CRYBA2, LRP5, CACNA1C, PRDM1, TRPM1, EFEMP1, RXRA, NHS, NPHP4, TGFB2, SMAD3, INHBA, MERTK, WNT16, HIPK2, TGFBR2, VEGFA, BMP4, SKI, TTLL5, COL4A1, GPD2, SMOC1, RARA
GO:0051056~regulation of small GTPase mediated signal transduction	25	0.000984324	CAMK2D, RASGRF2, ARHGEF10L, KALRN, RHOBTB2, AKAP13, PSD3, TIMP2, SRGAP3, MCF2L2, NTRK1, TGFB2, IQSEC1, ITGA3, DAB2IP, ARHGAP26, RHOD, RHOB, VAV2, ARHGAP10, DEPDC1B, DLC1, ARHGEF3, ARHGEF2, SQSTM1
GO:2001237~negative regulation of extrinsic apoptotic signaling pathway	13	0.000989162	YAP1, ACVR1, CSF2, UNC5B, SERPINE1, TNFRSF10B, TRAF2, CFLAR, SH3RF1, BMP4, LMNA, FAS, ARHGEF2
GO:0001755~neural crest cell migration	9	0.00099623	ACVR1, SEMA5A, SEMA5B, NRP2, SEMA6A, SEMA4D, SEMA3A, LEF1, CORO1C
GO:0007173~epidermal growth factor receptor signaling pathway	14	0.00102585	DGKD, EGF, PXN, DAB2IP, PTPRJ, PTK6, PIK3R1, EPS8, EFEMP1, FES, ABL1, PTK2B, HBEGF, FAM83A
GO:0018193~peptidyl-amino acid modification	70	0.00102766	CSF2, ZDHHC7, SPRED2, EFEMP1, EP300, FAM150B, JAK3, STK32B, IL6R, JAK1, ACVR1, EPHA4, NAT8B, PRMT8, MYOCD, PRKCH, EPHA8, INSRR, NSMCE1, CDYL, TGFBR2, MAPKAPK2, ROR1, SGK3, ARHGEF2, SGK1, IL6ST, HBEGF, CSNK1G1, HDAC4, CAMK2D, PKDCC, DOT1L, LEF1, PDGFB, STK39, PRKX, MST1R, TTBK1, HDAC7, CUX1, PRDM16, ABL1, PTK2B, DMD, PAK2, NTRK1, CREBBP, SEMA4D, ANGPT1, GALNT2, EGF, IGF2, PTK6, AZU1, MERTK, HIPK2,…
GO:1901698~response to nitrogen compound	56	0.00104098	GLP1R, CDKN1A, CHRM1, KCNC1, IRS1, DBH, HNMT, SLC8A1, PPP1R9B, AQP1, HHEX, ZC3H12A, CAPN2, CASP1, AP3S1, JAK3, SLC18A2, MAP3K5, EDN1, TRAF2, ADCY9, ADORA2A, COL4A1, KCNQ1, TFF1, ARHGEF2, PFKFB1, NNMT, MAX, PXN, LYPD1, LRP5, PIK3R1, ADCY1, KALRN, GPR152, GNG7, ABL1, PTK2B, GNG8, PPARGC1B, NTRK1, EIF2B3, SMAD3, SORT1, MGMT, RFTN1, IGF2, SORBS1, GLRA4, BAIAP2, GNG11, SSH1, DIAPH1, FER, P2RX1
GO:0061036~positive regulation of cartilage development	7	0.00104511	BMP4, PKDCC, SMAD3, ZBTB16, CYR61, RUNX2, SOX5
GO:0016310~phosphorylation	118	0.00105702	DGKG, KLB, DGKD, CSF2, IRS1, WWC1, EFEMP1, ZC3H12A, FAM150B, STK32B, IL6R, MAP3K5, ACVR1, EPHA4, PRKCH, EPHA8, MID1, ADCY9, MAPKAPK2, ROR1, SIK1, IL6ST, SQSTM1, CSNK1G1, PFKFB1, PKDCC, PDGFB, STK39, TNFRSF11B, MST1R, PIK3R1, PLA2G6, KALRN, TTBK1, CORO1C, NUAK1, MICAL1, ABL1, PPARGC1B, NEK9, TGFB2, IGF2, TNFRSF10B, PTK6, INHBA, AZU1, NR2F2, BMP4, CXCL10, FER, FES, WNK2, PLXNB2, FGFR4, FGF12, FGFR2…
GO:0006814~sodium ion transport	19	0.00108258	SLC22A4, CAMK2D, SLC10A6, SERPINE2, STK39, SLC5A12, SLC41A1, NEDD4L, SLC5A10, SLC4A4, SLC8A1, WNK2, SCNN1A, SLC17A6, DMD, SGK3, SGK1, SLC17A2, FGF12
GO:0042060~wound healing	38	0.00111885	DGKG, DGKD, SERPINA1, SERPINE2, SERPINE1, STAB2, PDGFB, DYSF, PIK3R1, CELSR1, ETS1, CYR61, LBH, C1QTNF1, GNA12, PRKG1, MAP3K5, TGFB2, EDN1, PRKCH, SMAD3, VWF, MYOF, ITPK1, AHNAK2, CFLAR, MERTK, GP5, RHOB, TGFBR2, VAV2, ADORA2A, NINJ2, P2RX1, CD9, TFF1, ENG, HBEGF
GO:0001822~kidney development	23	0.00112008	YAP1, KIRREL3, EPHA4, TGFB2, SMAD3, ANGPT1, ITGA3, ZBTB16, PDGFB, TACSTD2, PRKX, HNF1B, PBX1, FSTL3, SULF2, VEGFA, BMP4, ACTA2, FRAS1, SIX2, DACT2, RARA, FGFR2
GO:0019932~second-messenger-mediated signaling	21	0.00113326	GLP1R, HDAC4, CAMK2D, EDN1, DGKD, MGRN1, CACNA1C, ADCY1, AZU1, SLC8A1, NCALD, PPP1R9B, RIMS2, RCAN1, CXCL10, INPP5A, ADCY9, FKBP1B, DMD, PRKG1, RAPGEF4
GO:0048015~phosphatidylinositol-mediated signaling	18	0.0011673	NTRK1, KLB, TGFB2, EDN1, SEMA4D, SERPINE2, ANGPT1, UNC5B, IRS1, EGF, DAB2IP, PDGFB, PRR5L, PIK3R1, WNT16, FGFR4, FGFR2, HBEGF
GO:0098602~single organism cell adhesion	50	0.00117577	SERPINE2, ITGB5, CTNND2, RORA, LAMC1, PRDM1, ETS1, CYR61, C1QTNF1, ANXA9, JAK3, PRKG1, ACVR1, TRAF2, RUNX2, TGFBR2, FOXP1, ADORA2A, NINJ2, RARA, PKP3, IL6ST, HHLA2, LEF1, TACSTD2, DTX1, PKD1L1, PIK3R1, VTCN1, FSTL3, CORO1C, IL1RL2, ZNF703, ABL1, GCNT2, NPHP4, PAK2, TGFB2, SMAD3, SEMA4D, MYO10, ZBTB16, IGF2, MERTK, BMP4, FER, NFASC, FKBP1B, FAS, CD247
GO:0016055~Wnt signaling pathway	34	0.00119255	YAP1, RARG, CTNND2, LEF1, PRICKLE2, LRP5, CELSR1, LIMD1, HHEX, ZNF703, ABL1, NPHP4, TBL1X, BCL9L, WWOX, TLE3, SMAD3, EGF, DAB2IP, AXIN2, MCC, WNT16, HIC1, BICC1, SULF2, DKK3, SKI, SFRP4, DEPDC1B, BAMBI, AMOTL2, ROR1, FGFR2, CSNK1G1
GO:0010557~positive regulation of macromolecule biosynthetic process	89	0.00120205	RARG, EHF, CSF2, IRS1, SERPINE1, RORA, ARHGEF10L, ETS1, CYR61, ETS2, HHEX, LBH, SIX2, ZC3H12A, EP300, TEAD1, TEAD2, TEAD3, ACVR1, MYOCD, EDN1, HNF1B, RUNX2, FOXP1, RUNX1, MDFIC, ELF3, MAPKAPK2, ZNF516, RARA, IRF8, ARHGEF2, MAML3, SQSTM1, ENG, CREB5, HDAC4, YAP1, NFIX, SMARCD3, DOT1L, LEF1, PDGFB, LRP5, PIK3R1, GLIS1, FSTL3, RAI1, RXRA, LMNA, ATOH8, PRDM16, PTK2B, CAMTA1, TBL1X, PPARGC1B, BCL9L, B…
GO:0048589~developmental growth	40	0.00120773	SEMA5A, YAP1, SEMA5B, RARG, CAMK2D, NRP2, PKDCC, CPNE5, SEMA3A, WWC1, NEDD4L, FSTL4, RIMS2, RAI1, HHEX, RXRA, CHST11, ABL1, SPP1, PLXNA2, PLXNA1, TGFB2, EDN1, SEMA6A, SMAD3, SEMA4D, HNF1B, CFLAR, TGFBR2, FOXP1, VEGFA, TGFBR3, BMP4, OLFM1, GPD2, NINJ2, RARA, TLL2, FMOD, FGFR2
GO:0001666~response to hypoxia	24	0.00121631	ARNT2, TGFB2, CREBBP, MYOCD, CAMK2D, EDN1, SMAD3, RORA, LIMD1, ETS1, SOD3, SLC8A1, HIPK2, AQP1, TGFBR2, BBC3, VEGFA, TGFBR3, LMNA, CASP1, CAPN2, PTK2B, EP300, ENG
GO:0198738~cell-cell signaling by wnt	34	0.00123454	YAP1, RARG, CTNND2, LEF1, PRICKLE2, LRP5, CELSR1, LIMD1, HHEX, ZNF703, ABL1, NPHP4, TBL1X, BCL9L, WWOX, TLE3, SMAD3, EGF, DAB2IP, AXIN2, MCC, WNT16, HIC1, BICC1, SULF2, DKK3, SKI, SFRP4, DEPDC1B, BAMBI, AMOTL2, ROR1, FGFR2, CSNK1G1
GO:0031399~regulation of protein modification process	92	0.00123766	KLB, CDKN1A, CSF2, WWC1, PTPRJ, SH3RF1, CYR61, PPP1R9B, SPRED2, AKAP13, HHEX, C1QTNF1, RASSF5, ZC3H12A, TIMP2, EP300, FAM150B, IL6R, MAP3K5, ACVR1, EPHA4, MYOCD, EDN1, EPHA8, TNFRSF19, CTDSPL, TRAF2, AXIN2, WNT16, MID1, TGFBR2, TGFBR3, ADCY9, ADORA2A, MDFIC, MAPKAPK2, ARHGEF2, IL6ST, SQSTM1, ENG, HDAC4, CAMK2D, PDGFB, LRP5, STK39, PRR5L, TNFRSF11B, MST1R, ADCY1, PTTG1IP, PLA2G6, TANK, CORO1C, NUA…
GO:1900180~regulation of protein localization to nucleus	20	0.00124478	SEMA5A, CDKN1A, TGFB2, SMAD3, ANGPT1, EGF, DAB2IP, PIK3R1, AXIN2, LITAF, SULF2, BMP4, MDFIC, TRIM29, BAMBI, RASSF5, LMNA, TRIP6, ZC3H12A, NFKBIE
GO:0045216~cell-cell junction organization	20	0.00124478	TGFB2, SMAD3, FRMPD2, TBCD, PTPRJ, SORBS1, RHOD, HDAC7, CORO1C, VEGFA, NFASC, DLC1, TRIP6, ZNF703, CDH11, CD9, PTK2B, NPHP4, PKP3, RAB8B
GO:0055085~transmembrane transport	76	0.00124875	KCNK5, SLC44A4, KCNC1, KCNC4, SLC7A14, SLC4A4, SLC8A1, AQP1, BBC3, SLN, SLC18A1, SLC12A7, SLC18A2, RAB8B, ABCC1, SLC2A13, SPNS2, SLC39A11, TAP2, CACNA2D3, CACNA2D4, ANO7, SLC7A5, SLC7A5P2, KCNQ1, SCNN1A, SLC7A5P1, SGK3, SGK1, SLC29A3, SLC22A4, CAMK2D, TTYH3, SLC43A3, SLC22A1, STK39, NEDD4L, PKD1L1, SLC5A12, SLC41A1, SLC3A1, CACNA1C, SLC5A10, SLC1A5, PLA2G6, ADD3, NCALD, TRPM1, SV2B, ABL1, SLC19A3…
GO:0052547~regulation of peptidase activity	30	0.00132056	TNFAIP8, SERPINA1, SERPINE2, LEF1, WFIKKN2, SERPINE1, TANK, SH3RF1, CYR61, AQP1, BBC3, MICAL1, CASP1, TIMP2, PAK2, BOK, MAP3K5, SMAD3, MGMT, CRIM1, TNFRSF10B, TRAF2, VEGFA, ADORA2A, SLPI, DLC1, P2RX1, FAS, CARD16, PI16
GO:0043010~camera-type eye development	24	0.00133028	TGFB2, RARG, SMARCD3, SMAD3, MAX, CRYBA2, LRP5, CACNA1C, INHBA, WNT16, MERTK, HIPK2, TGFBR2, VEGFA, SKI, BMP4, TTLL5, RXRA, EFEMP1, COL4A1, GPD2, NHS, RARA, NPHP4
GO:1902285~semaphorin-plexin signaling pathway involved in neuron projection guidance	5	0.00135861	NRP2, SEMA3A, PLXNA2, PLXNA1, PLXNB2
GO:0003014~renal system process	13	0.00137446	EDN1, ITGA3, PDGFB, ADCY1, AQP1, SULF2, BMP4, ADCY9, ADORA2A, KCNQ1, TRPV5, FAS, SGK1
GO:0048017~inositol lipid-mediated signaling	18	0.00139347	NTRK1, KLB, TGFB2, EDN1, SEMA4D, SERPINE2, ANGPT1, UNC5B, IRS1, EGF, DAB2IP, PDGFB, PRR5L, PIK3R1, WNT16, FGFR4, FGFR2, HBEGF
GO:0030099~myeloid cell differentiation	27	0.00141957	CSF2, LEF1, PRKX, PIK3R1, ETS1, FSTL3, HHEX, SH3PXD2A, PRDM16, PTK2B, EP300, PPARGC1B, ZBTB16, INHBA, HIPK2, TGFBR2, FOXP1, RUNX1, VEGFA, TGFBR3, BMP4, FES, RBP1, RARA, IRF8, FAM20C, INHA
GO:0014020~primary neural tube formation	12	0.00142537	SKI, BMP4, ST14, TGFB2, RARG, MTHFD1, DLC1, RARA, SHROOM3, PLXNB2, CELSR1, TEAD2
GO:0030279~negative regulation of ossification	10	0.00148405	SKI, HDAC4, SMAD3, SEMA4D, LRP5, PTK2B, BCOR, AXIN2, LIMD1, HDAC7
GO:0010243~response to organonitrogen compound	50	0.00148988	GLP1R, CDKN1A, KCNC1, IRS1, DBH, HNMT, SLC8A1, PPP1R9B, AQP1, HHEX, CAPN2, CASP1, AP3S1, JAK3, SLC18A2, EDN1, ADCY9, ADORA2A, COL4A1, KCNQ1, TFF1, ARHGEF2, PFKFB1, NNMT, MAX, PXN, LYPD1, LRP5, PIK3R1, ADCY1, KALRN, GPR152, GNG7, ABL1, PTK2B, GNG8, PPARGC1B, NTRK1, EIF2B3, SORT1, MGMT, IGF2, SORBS1, GLRA4, BAIAP2, GNG11, SSH1, DIAPH1, FER, P2RX1
GO:0045935~positive regulation of nucleobase-containing compound metabolic process	91	0.00154233	GLP1R, RARG, EHF, CSF2, SERPINE1, RORA, ARHGEF10L, ETS1, CYR61, ETS2, HHEX, LBH, SIX2, ZC3H12A, TIMP2, EP300, TEAD1, TEAD2, TEAD3, ACVR1, MYOCD, EDN1, HNF1B, RUNX2, FOXP1, RUNX1, ADCY9, ADORA2A, MDFIC, ELF3, ZNF516, RARA, IRF8, ARHGEF2, MAML3, SQSTM1, ENG, CREB5, HDAC4, YAP1, NFIX, SMARCD3, DOT1L, LEF1, PDGFB, LRP5, PRR5L, PIK3R1, ADCY1, GLIS1, FSTL3, RAI1, RXRA, LMNA, ATOH8, PRDM16, PTK2B, CAMTA…
GO:0008361~regulation of cell size	17	0.00159262	SEMA5A, SEMA5B, EDN1, RARG, SEMA6A, SEMA4D, SEMA3A, FSTL4, AQP1, VAV2, VEGFA, OLFM1, SPP1, PLXNA2, ABL1, PLXNA1, SLC12A7
GO:0007411~axon guidance	20	0.00160967	SEMA5A, NTRK1, SEMA5B, EPHA4, TGFB2, NRP2, SEMA6A, SEMA4D, UNC5B, EPHA8, SEMA3A, FOXP1, NTN3, VEGFA, NFASC, BOC, PLXNA2, PLXNB2, PLXNA1, FMOD
GO:0098609~cell-cell adhesion	68	0.00163894	LAD1, SERPINE2, ITGB5, CTNND2, RORA, PRDM1, CELSR1, ETS1, CYR61, SEPT9, C1QTNF1, MPRIP, TRIM29, ANXA9, JAK3, PRKG1, SH3GL1, KIRREL3, ACVR1, TRAF2, RUNX2, TGFBR2, FOXP1, EPN2, ADORA2A, NINJ2, CDH11, RARA, PKP3, IL6ST, HHLA2, LEF1, AMIGO2, TACSTD2, DTX1, PKD1L1, PIK3R1, VTCN1, FSTL3, SLC9A3R2, IL1RL2, CALD1, ZNF703, ABL1, CDH23, GCNT2, FLNB, NPHP4, PAK2, TGFB2, SMAD3, SEMA4D, MYO10, PCDH9, ZBTB16, …
GO:0016358~dendrite development	18	0.00165561	EPHA4, SEMA4D, SEMA3A, CTNND2, DAB2IP, SEZ6, BAIAP2, KALRN, FSTL4, PPP1R9B, DNM3, CUX2, CUX1, ABL1, MAP6, OBSL1, PAK2, PRKG1
GO:0030001~metal ion transport	51	0.00168431	KCNK5, SERPINE2, KCNC1, KCNC4, SLC4A4, SLC8A1, AQP1, BBC3, SLN, SLC12A7, SLC39A11, CACNA2D3, CACNA2D4, ADORA2A, KCNQ1, SCNN1A, SIK1, SGK3, SGK1, SLC22A4, CAMK2D, PDGFB, STK39, NEDD4L, PKD1L1, SLC5A12, SLC41A1, CACNA1C, SLC5A10, PLA2G6, TRPM1, ABL1, CDH23, PTK2B, SLC17A6, DMD, SLC17A2, KCNJ5, SLC10A6, NDFIP2, EGF, KCNIP3, FAM155A, CXCL10, DIAPH1, P2RX1, KCNS3, WNK2, FKBP1B, TRPV5, FGF12
GO:0097485~neuron projection guidance	20	0.00170815	SEMA5A, NTRK1, SEMA5B, EPHA4, TGFB2, NRP2, SEMA6A, SEMA4D, UNC5B, EPHA8, SEMA3A, FOXP1, NTN3, VEGFA, NFASC, BOC, PLXNA2, PLXNB2, PLXNA1, FMOD
GO:2000116~regulation of cysteine-type endopeptidase activity	20	0.00170815	TNFAIP8, SMAD3, MGMT, LEF1, TNFRSF10B, TRAF2, CYR61, SH3RF1, AQP1, BBC3, VEGFA, ADORA2A, MICAL1, DLC1, P2RX1, CASP1, FAS, PAK2, MAP3K5, BOK
GO:0002028~regulation of sodium ion transport	11	0.00171365	CAMK2D, SERPINE2, WNK2, STK39, NEDD4L, SIK1, DMD, SGK3, SGK1, FGF12, SLC8A1
GO:0030183~B cell differentiation	13	0.00173849	NTRK1, HDAC4, INHBA, PIK3R1, PRDM1, FOXP1, KLF6, HHEX, ABL1, PTK2B, EP300, INHA, JAK3
GO:0061458~reproductive system development	31	0.00178637	RARG, CSF2, SERPINE2, SEMA3A, LEF1, PDGFB, PRDM1, CYR61, PPP1R9B, FSTL3, RXRA, HSD17B2, SPP1, BOK, NTRK1, TGFB2, MYOCD, ST14, BIK, HNF1B, INHBA, NR2F2, VASH1, MERTK, VEGFA, BMP4, ZFAT, RARA, PLCD3, INHA, FGFR2
GO:0050866~negative regulation of cell activation	16	0.00180989	SERPINE2, PDGFB, DTX1, INHBA, VTCN1, PRDM1, MERTK, BMP4, FER, C1QTNF1, ADORA2A, ZC3H12A, FAS, INHA, JAK3, PRKG1
GO:0001701~in utero embryonic development	26	0.00181354	CSF2, LEF1, PDGFB, PRDM1, CYR61, HHEX, RXRA, GNA12, HSD17B2, CAPN2, ACVR1, ARNT2, ST14, EDN1, SMAD3, ANGPT1, HNF1B, NR2F2, VASH1, TGFBR2, FOXP1, VEGFA, ELF3, ZFAT, PLCD3, FGFR2
GO:0003006~developmental process involved in reproduction	42	0.00181525	SPAG16, RARG, CSF2, SERPINE2, SEMA3A, ABHD2, LEF1, PDGFB, YBX2, PRDM1, CYR61, PPP1R9B, FSTL3, RXRA, HSD17B2, SPP1, PTK2B, BOK, ACVR1, NTRK1, TGFB2, MYOCD, ST14, BIK, ZBTB16, INSRR, HNF1B, INHBA, NR2F2, VASH1, MERTK, PBX1, VEGFA, BMP4, TTLL5, ZFAT, RARA, ALPL, PLCD3, TNP1, INHA, FGFR2
GO:0036293~response to decreased oxygen levels	24	0.00182053	ARNT2, TGFB2, CREBBP, MYOCD, CAMK2D, EDN1, SMAD3, RORA, LIMD1, ETS1, SOD3, SLC8A1, HIPK2, AQP1, TGFBR2, BBC3, VEGFA, TGFBR3, LMNA, CASP1, CAPN2, PTK2B, EP300, ENG
GO:0014032~neural crest cell development	10	0.00182485	ACVR1, SEMA5A, SEMA5B, EDN1, NRP2, SEMA6A, SEMA4D, SEMA3A, LEF1, CORO1C
GO:0003151~outflow tract morphogenesis	10	0.00182485	TGFBR3, ACVR1, BMP4, TGFB2, RARA, DHRS3, FGFR2, ENG, TGFBR2, VEGFA
GO:0048041~focal adhesion assembly	9	0.0018364	SMAD3, DLC1, TRIP6, PTK2B, PTPRJ, SORBS1, RHOD, CORO1C, VEGFA
GO:0007045~cell-substrate adherens junction assembly	9	0.0018364	SMAD3, DLC1, TRIP6, PTK2B, PTPRJ, SORBS1, RHOD, CORO1C, VEGFA
GO:0006796~phosphate-containing compound metabolic process	154	0.00185873	DGKG, KLB, DGKD, CSF2, IRS1, WWC1, RORA, AQP1, ABHD12, PPP1CC, EFEMP1, ZC3H12A, FAM150B, STK32B, IL6R, MAP3K5, ACVR1, EPHA4, ACOT7, PRKCH, EPHA8, MID1, INPP4B, ADCY9, MTHFD1, GPD2, MAPKAPK2, ROR1, SIK1, HRASLS5, IL6ST, SQSTM1, CSNK1G1, PFKFB1, ISYNA1, PKDCC, PDGFB, STK39, TNFRSF11B, MST1R, PIK3R1, PLA2G6, KALRN, TTBK1, CORO1C, ACMSD, NUAK1, INPP5A, MICAL1, ABL1, PPARGC1B, NEK9, TGFB2, PTPRN2, SMA…
GO:0010882~regulation of cardiac muscle contraction by calcium ion signaling	6	0.00186258	HDAC4, CAMK2D, FKBP1B, DMD, CACNA1C, SLC8A1
GO:0043085~positive regulation of catalytic activity	86	0.00190226	GLP1R, KLB, CDKN1A, CSF2, IRS1, RASGRF2, ARHGEF10L, CYR61, BBC3, AKAP13, SH3PXD2A, PSD3, TIMP2, CASP1, FAM150B, JAK3, SBF2, MCF2L2, IL6R, RGS6, GIT1, JAK1, BOK, MAP3K5, EPHA4, EDN1, EPHA8, TBC1D8, TRAF2, AXIN2, TGFBR2, VAV2, ARHGAP10, DEPDC1B, ADCY9, ADORA2A, MDFIC, MAPKAPK2, ARHGEF3, ARHGEF2, DEPDC5, HBEGF, RAPGEF4, PFKFB1, CAMK2D, PDGFB, DENND3, MST1R, ASAP2, ADCY1, LTC4S, TANK, KALRN, CORO1C, …
GO:0038083~peptidyl-tyrosine autophosphorylation	8	0.00191573	FER, FES, ABL1, PTK2B, PTK6, JAK3, JAK1, VEGFA
GO:0006793~phosphorus metabolic process	154	0.00204512	DGKG, KLB, DGKD, CSF2, IRS1, WWC1, RORA, AQP1, ABHD12, PPP1CC, EFEMP1, ZC3H12A, FAM150B, STK32B, IL6R, MAP3K5, ACVR1, EPHA4, ACOT7, PRKCH, EPHA8, MID1, INPP4B, ADCY9, MTHFD1, GPD2, MAPKAPK2, ROR1, SIK1, HRASLS5, IL6ST, SQSTM1, CSNK1G1, PFKFB1, ISYNA1, PKDCC, PDGFB, STK39, TNFRSF11B, MST1R, PIK3R1, PLA2G6, KALRN, TTBK1, CORO1C, ACMSD, NUAK1, INPP5A, MICAL1, ABL1, PPARGC1B, NEK9, TGFB2, PTPRN2, SMA…
GO:0030168~platelet activation	16	0.00204711	DGKG, DGKD, PRKCH, SERPINE2, VWF, PDGFB, PIK3R1, MERTK, GP5, RHOB, VAV2, C1QTNF1, P2RX1, GNA12, CD9, PRKG1
GO:0031325~positive regulation of cellular metabolic process	143	0.00213021	KLB, EHF, CSF2, IRS1, WWC1, SERPINE1, RORA, ETS1, ETS2, RASSF5, ZC3H12A, EP300, FAM150B, IL6R, MAP3K5, ACVR1, EPHA4, EPHA8, HNF1B, MID1, RUNX2, RUNX1, FOXP1, SFRP4, ADCY9, MAPKAPK2, MAML3, IL6ST, SQSTM1, PFKFB1, PDGFB, TNFRSF11B, MST1R, PIK3R1, PTTG1IP, PLA2G6, GLIS1, RAI1, PRDM16, ABL1, CAMTA1, PPARGC1B, BCL9L, BANP, NDFIP2, CREBBP, TGFB2, SMAD3, ZBTB16, IGF2, TNFRSF10B, TRIP4, MICAL2, PTK6, INH…
GO:0043393~regulation of protein binding	17	0.00213538	HDAC4, PRMT8, SMARCD3, ANGPT1, LEF1, WFIKKN2, DAB2IP, PDGFB, TRAF2, HIPK2, TGFBR3, BMP4, SLPI, BAMBI, CRTAC1, ABL1, EP300
GO:0007015~actin filament organization	26	0.002147	SEMA5A, ITGB5, WIPF1, TACSTD2, ARHGEF10L, PIK3R1, PPP1R9B, EPS8, MICAL1, ABL1, PTK2B, PLS3, SYNPO, PPARGC1B, SMAD3, TPM4, MICAL2, SORBS1, BAIAP2, RHOD, DIAPH1, FER, MYO1B, DLC1, ZYX, ARHGEF2
GO:0052548~regulation of endopeptidase activity	28	0.00215717	TNFAIP8, SERPINA1, SERPINE2, LEF1, WFIKKN2, SERPINE1, SH3RF1, CYR61, AQP1, BBC3, MICAL1, CASP1, TIMP2, PAK2, BOK, MAP3K5, SMAD3, MGMT, CRIM1, TNFRSF10B, TRAF2, VEGFA, ADORA2A, SLPI, DLC1, P2RX1, FAS, CARD16
GO:0014065~phosphatidylinositol 3-kinase signaling	12	0.00216091	EDN1, TGFB2, SERPINE2, SEMA4D, ANGPT1, UNC5B, IRS1, DAB2IP, PDGFB, PRR5L, PIK3R1, WNT16
GO:0090100~positive regulation of transmembrane receptor protein serine/threonine kinase signaling pathway	12	0.00216091	TGFBR3, ACVR1, BMP4, MYOCD, TGFB2, GIPC1, KCP, INHBA, INHA, CYR61, HIPK2, ENG
GO:0048701~embryonic cranial skeleton morphogenesis	8	0.00218305	BMP4, SMAD3, CHST11, MTHFD1, SIX2, FGFR2, RUNX2, TGFBR2
GO:0010463~mesenchymal cell proliferation	8	0.00218305	BMP4, SIX2, LMNA, LRP5, FGFR2, TGFBR2, VEGFA, FOXP1
GO:0055078~sodium ion homeostasis	8	0.00218305	EDN1, ADORA2A, TMPRSS3, SCNN1A, NEDD4L, SGK3, SGK1, SLC8A1
GO:0002573~myeloid leukocyte differentiation	18	0.00218451	CSF2, LEF1, INHBA, PIK3R1, FSTL3, TGFBR2, FOXP1, RUNX1, VEGFA, BMP4, HHEX, SH3PXD2A, PRDM16, RBP1, RARA, FAM20C, INHA, PPARGC1B
GO:0006811~ion transport	81	0.00226071	KCNK5, SLC44A4, CHRM1, SERPINE2, KCNC1, KCNC4, SLC7A14, SLC4A4, SLC8A1, GLS, AQP1, BBC3, SLN, SLC12A7, ABCC1, EDN1, SLC2A13, SLC39A11, CACNA2D3, CACNA2D4, ANO7, SFRP4, SLC7A5, ADORA2A, SLCO4A1, KCNQ1, SCNN1A, SIK1, SGK3, SGK1, SLC22A4, CAMK2D, TTYH3, SLC22A1, PDGFB, STK39, NEDD4L, PKD1L1, SLC5A12, SLC41A1, SLC3A1, CACNA1C, SLC5A10, SLC1A5, PLA2G6, NCALD, TRPM1, RXRA, ABL1, CDH23, PTK2B, LRRC8D, S…
GO:1904888~cranial skeletal system development	9	0.00229814	BMP4, TGFB2, SMAD3, CHST11, MTHFD1, SIX2, FGFR2, RUNX2, TGFBR2
GO:0031032~actomyosin structure organization	15	0.00232107	EDN1, SMAD3, ITGB5, LIMCH1, TACSTD2, ARHGEF10L, CFLAR, SORBS1, FOXP1, DLC1, MYO18A, ZYX, PTK2B, MYOZ3, OBSL1
GO:1903034~regulation of response to wounding	15	0.00232107	EPHA4, EDN1, SMAD3, SERPINE2, SERPINE1, PDGFB, STAB2, TGFBR2, VAV2, LBH, C1QTNF1, FKBP1B, SPP1, PRKG1, HBEGF
GO:0016337~single organismal cell-cell adhesion	46	0.00236461	SERPINE2, ITGB5, HHLA2, CTNND2, LEF1, DTX1, PKD1L1, RORA, PIK3R1, VTCN1, PRDM1, ETS1, CYR61, FSTL3, IL1RL2, C1QTNF1, ZNF703, ABL1, GCNT2, NPHP4, ANXA9, JAK3, PAK2, PRKG1, ACVR1, TGFB2, SMAD3, SEMA4D, MYO10, ZBTB16, IGF2, TRAF2, RUNX2, TGFBR2, FOXP1, BMP4, FER, NFASC, ADORA2A, NINJ2, FKBP1B, RARA, FAS, CD247, PKP3, IL6ST
GO:0007265~Ras protein signal transduction	25	0.00244564	CDKN1A, CAMK2D, RASGRF2, ARHGEF10L, CELSR1, KALRN, EPS8, AKAP13, PSD3, GNA12, TIMP2, MCF2L2, NTRK1, TGFB2, IQSEC1, ITGA3, DAB2IP, RHOD, RHOB, VAV2, NISCH, DLC1, MAPKAPK2, ARHGEF3, ARHGEF2
GO:0032496~response to lipopolysaccharide	24	0.002457	EDN1, CSF2, SERPINE1, DAB2IP, TNFRSF10B, TNFRSF11B, PRDM1, CXCL2, LITAF, FOXP1, IL18BP, CXCL10, FER, SLPI, MAPKAPK2, ZC3H12A, CASP1, ABL1, RARA, LCN2, IRF8, FAS, ALPL, S100A14
GO:0038127~ERBB signaling pathway	15	0.00247201	DGKD, EGF, PXN, DAB2IP, PTPRJ, PTK6, PIK3R1, EPS8, FER, EFEMP1, FES, ABL1, PTK2B, HBEGF, FAM83A
GO:0051145~smooth muscle cell differentiation	8	0.00247826	ACVR1, BMP4, RCAN1, MYOCD, SMARCD3, PDGFB, ENG, VEGFA
GO:0072132~mesenchyme morphogenesis	8	0.00247826	ACVR1, ACTA2, BMP4, TGFB2, SMAD3, LEF1, ENG, TGFBR2
GO:0000122~negative regulation of transcription from RNA polymerase II promoter	47	0.00251053	HDAC4, KANK2, RARG, NFIX, WWC1, LEF1, PDGFB, NEDD4L, PRDM1, ETS2, GLIS1, HDAC7, HHEX, CUX2, RXRA, CUX1, TRIM29, PRDM16, EP300, ANKRD2, TBL1X, CRYM, MYOCD, CREBBP, EDN1, SMAD3, SEMA4D, ZBTB16, DAB2IP, HNF1B, NR2F2, HIC1, HIPK2, FOXP1, VEGFA, BMP4, SKI, GFI1B, NFIA, BHLHE40, RARA, IRF8, ZNF217, BCOR, SQSTM1, FGFR2, ENG
GO:0090279~regulation of calcium ion import	12	0.00253023	DIAPH1, CXCL10, CAMK2D, SLN, EGF, FKBP1B, PDGFB, ABL1, PTK2B, DMD, CACNA1C, SLC8A1
GO:0031401~positive regulation of protein modification process	66	0.00253477	KLB, CDKN1A, CSF2, WWC1, CYR61, AKAP13, C1QTNF1, RASSF5, ZC3H12A, TIMP2, FAM150B, IL6R, MAP3K5, ACVR1, EPHA4, EDN1, EPHA8, TNFRSF19, TRAF2, AXIN2, WNT16, MID1, TGFBR2, ADCY9, MDFIC, MAPKAPK2, ARHGEF2, IL6ST, SQSTM1, ENG, HDAC4, CAMK2D, PDGFB, PRR5L, TNFRSF11B, MST1R, ADCY1, PTTG1IP, PLA2G6, TANK, ABL1, GCNT2, PTK2B, PAK2, NTRK1, TGFB2, NDFIP2, MAP3K1, SEMA4D, ANGPT1, EGF, DAB2IP, IGF2, TNFRSF10B,…
GO:0090257~regulation of muscle system process	18	0.00256491	HDAC4, MYOCD, CAMK2D, EDN1, CHRM1, TNNC1, CACNA1C, SLC8A1, AKAP13, SLN, KCNQ1, P2RX1, FKBP1B, ZC3H12A, GTF2IRD1, DMD, IL6ST, PRKG1
GO:0003206~cardiac chamber morphogenesis	13	0.00270501	ACVR1, TGFB2, SMARCD3, TNNC1, DHRS3, CYR61, TGFBR2, TGFBR3, BMP4, RXRA, RARA, FGFR2, ENG
GO:0003231~cardiac ventricle development	13	0.00270501	ACVR1, TGFB2, MYOCD, SMARCD3, TNNC1, PRDM1, CYR61, TGFBR2, TGFBR3, BMP4, RXRA, FGFR2, ENG
GO:0002521~leukocyte differentiation	33	0.00277659	HDAC4, CSF2, LEF1, DTX1, RORA, PIK3R1, PRDM1, FSTL3, HHEX, IL1RL2, SH3PXD2A, PRDM16, ABL1, PTK2B, EP300, JAK3, PPARGC1B, NTRK1, ZBTB16, INHBA, MERTK, RUNX2, TGFBR2, FOXP1, RUNX1, VEGFA, BMP4, KLF6, RBP1, RARA, FAM20C, FAS, INHA
GO:0010464~regulation of mesenchymal cell proliferation	7	0.00279763	BMP4, LMNA, LRP5, FGFR2, TGFBR2, VEGFA, FOXP1
GO:0055001~muscle cell development	15	0.0027982	CAMK2D, EDN1, LEF1, WFIKKN2, CFLAR, SLC8A1, FOXP1, VEGFA, SKI, BMP4, LMNA, MYOZ3, DMD, OBSL1, ENG
GO:0034332~adherens junction organization	13	0.00290199	SMAD3, TBCD, PTPRJ, SORBS1, RHOD, CORO1C, VEGFA, DLC1, TRIP6, ZNF703, CDH11, PTK2B, RAB8B
GO:0048608~reproductive structure development	30	0.0029456	RARG, CSF2, SERPINE2, SEMA3A, LEF1, PDGFB, PRDM1, CYR61, FSTL3, RXRA, HSD17B2, SPP1, BOK, NTRK1, TGFB2, MYOCD, ST14, BIK, HNF1B, INHBA, NR2F2, VASH1, MERTK, VEGFA, BMP4, ZFAT, RARA, PLCD3, INHA, FGFR2
GO:0001841~neural tube formation	12	0.00294897	SKI, BMP4, ST14, TGFB2, RARG, MTHFD1, DLC1, RARA, SHROOM3, PLXNB2, CELSR1, TEAD2
GO:0061387~regulation of extent of cell growth	12	0.00294897	SEMA5A, SEMA5B, OLFM1, SEMA6A, SEMA4D, SEMA3A, PLXNA2, SPP1, ABL1, PLXNA1, FSTL4, VEGFA
GO:0043269~regulation of ion transport	37	0.00296208	KCNK5, CAMK2D, CHRM1, SERPINE2, KCNC1, KCNC4, STK39, PDGFB, NEDD4L, CACNA1C, PLA2G6, SLC8A1, SLN, ABL1, PTK2B, LRRC8D, DMD, GABRE, KCNJ5, EDN1, EGF, KCNIP3, CACNA2D3, CACNA2D4, DIAPH1, SFRP4, CXCL10, ADORA2A, KCNQ1, KCNS3, P2RX1, WNK2, FKBP1B, SIK1, SGK3, SGK1, FGF12
GO:0055002~striated muscle cell development	14	0.00297486	CAMK2D, EDN1, LEF1, WFIKKN2, CFLAR, SLC8A1, FOXP1, VEGFA, SKI, BMP4, LMNA, MYOZ3, DMD, OBSL1
GO:1905005~regulation of epithelial to mesenchymal transition involved in endocardial cushion formation	4	0.00306836	ACVR1, TGFB2, ENG, TGFBR2
GO:0050770~regulation of axonogenesis	16	0.00309014	SEMA5A, SEMA5B, EPHA4, SEMA6A, SEMA4D, SEMA3A, FSTL4, SSH1, VEGFA, OLFM1, SPP1, PLXNA2, ABL1, PLXNB2, PLXNA1, FMOD
GO:0048010~vascular endothelial growth factor receptor signaling pathway	11	0.00314205	NRP2, HHEX, PXN, MAPKAPK2, DAB2IP, PTK2B, PIK3R1, BAIAP2, PAK2, VAV2, VEGFA
GO:0001892~embryonic placenta development	11	0.00314205	ST14, CSF2, ZFAT, LEF1, PDGFB, NR2F2, VASH1, PRDM1, PLCD3, CYR61, FGFR2
GO:0030282~bone mineralization	11	0.00314205	ACVR1, BMP4, PKDCC, SMAD3, TUFT1, PTK2B, FAM20C, BCOR, AXIN2, SLC8A1, FGFR2
GO:0001817~regulation of cytokine production	38	0.00326454	CSF2, HHLA2, LEF1, SERPINE1, RORA, UBE2L6, PIK3R1, VTCN1, DDX60, LITAF, HDAC7, IL1RL2, ZC3H12A, CASP1, ABL1, EP300, ANKRD2, JAK3, IKBKE, IL6R, TGFB2, CREBBP, SMAD3, ANGPT1, IL1R2, ANXA4, TRAF2, INHBA, AZU1, FOXP1, SULF2, RUNX1, MAPKAPK2, RARA, IRF8, ARHGEF2, INHA, IL6ST
GO:0061037~negative regulation of cartilage development	6	0.00329784	BMP4, TGFB2, RARG, EFEMP1, RARA, ADAMTS12
GO:0050920~regulation of chemotaxis	17	0.00331983	SEMA5A, SEMA5B, SEMA6A, SMAD3, SEMA4D, SEMA3A, SERPINE1, PDGFB, AZU1, CXCL2, VEGFA, CXCL10, PLXNA2, PTK2B, PLXNA1, S100A14, IL6R
GO:0046578~regulation of Ras protein signal transduction	18	0.00332097	NTRK1, TGFB2, CAMK2D, IQSEC1, ITGA3, RASGRF2, DAB2IP, ARHGEF10L, KALRN, VAV2, AKAP13, DLC1, PSD3, TIMP2, ARHGEF3, ARHGEF2, SQSTM1, MCF2L2
GO:0030098~lymphocyte differentiation	24	0.00340484	NTRK1, HDAC4, ZBTB16, LEF1, DTX1, RORA, INHBA, PIK3R1, PRDM1, MERTK, RUNX2, TGFBR2, FOXP1, BMP4, KLF6, IL1RL2, HHEX, ABL1, RARA, FAS, PTK2B, EP300, INHA, JAK3
GO:0009798~axis specification	11	0.00340683	SKI, BMP4, HHEX, EGF, SIX2, LRP5, PKD1L1, BCOR, AXIN2, PCSK6, ETS2
GO:0060322~head development	45	0.00344884	SEMA5A, RARG, NRP2, SERPINE2, KCNC1, SEMA3A, LEF1, SEZ6, RORA, HNMT, ETS1, SLC8A1, TTBK1, PPP1R9B, AQP1, HHEX, CCDC85C, CRTAC1, ABL1, PLXNA2, PRKG1, BOK, KIRREL3, ARNT2, TGFB2, EIF2B3, PCDH9, EGF, DAB2IP, HNF1B, INHBA, NR2F2, TGFBR2, BMP4, SKI, COL4A1, DLC1, RARA, CD9, FAS, PLXNB2, TACC1, TACC2, SSBP3, FGFR2
GO:0014070~response to organic cyclic compound	54	0.00362205	CDKN1A, RARG, RORA, HNMT, ETS1, SLC8A1, PPP1R9B, AQP1, ZC3H12A, CASP1, EP300, EDN1, HNF1B, AXIN2, TGFBR2, FOXP1, ADORA2A, KCNQ1, RARA, ENG, KANK2, PFKFB1, ABHD2, LEF1, LYPD1, ADCY1, KALRN, RXRA, ZNF703, ABL1, SPP1, PTK2B, IGFBP7, EIF4E, PAK2, PPARGC1B, NTRK1, ARNT2, TGFB2, SMAD3, MGMT, RFTN1, TRIP4, INHBA, NR2F2, SSH1, BMP4, CXCL10, DIAPH1, P2RX1, FKBP1B, FAS, ALPL, FGFR4
GO:0045765~regulation of angiogenesis	19	0.00362716	SEMA5A, NTRK1, SERPINE1, DAB2IP, VASH1, ETS1, HIPK2, RHOB, AQP1, TGFBR2, HDAC7, RUNX1, VEGFA, CXCL10, HHEX, ZC3H12A, PTK2B, JAK1, ENG
GO:0030308~negative regulation of cell growth	16	0.00365459	SEMA5A, SEMA5B, CDKN1A, TGFB2, SEMA6A, SMAD3, SEMA4D, SERPINE2, SEMA3A, PTPRJ, INHBA, FSTL4, RERG, PPP1R9B, SPP1, CRLF3
GO:0042063~gliogenesis	20	0.00370479	EPHA4, TGFB2, EIF2B3, PRKCH, SERPINE2, LEF1, DAB2IP, DTX1, AZU1, SKI, VCAN, ADORA2A, SH3TC2, RHEB, ABL1, CD9, PTK2B, DMD, IL6ST, BOK
GO:0003205~cardiac chamber development	15	0.00377065	ACVR1, TGFB2, MYOCD, SMARCD3, TNNC1, PRDM1, DHRS3, CYR61, TGFBR2, TGFBR3, BMP4, RXRA, RARA, FGFR2, ENG
GO:0061564~axon development	31	0.00378166	SEMA5A, SEMA5B, NRP2, SEMA3A, ADCY1, FSTL4, NTN3, CRTAC1, BOC, ABL1, SPP1, PLXNA2, PLXNA1, NTRK1, EPHA4, TGFB2, SEMA6A, SEMA4D, UNC5B, EPHA8, BAIAP2, GP5, FOXP1, VEGFA, OLFM1, NFASC, FKBP1B, CDH11, PLXNB2, FMOD, FGFR2
GO:0032874~positive regulation of stress-activated MAPK cascade	14	0.00383009	EPHA4, TGFB2, EDN1, TNFRSF19, DAB2IP, TRAF2, WNT16, MID1, HIPK2, VEGFA, MDFIC, ZC3H12A, PTK2B, MAP3K5
GO:0014033~neural crest cell differentiation	10	0.00386007	ACVR1, SEMA5A, SEMA5B, EDN1, NRP2, SEMA6A, SEMA4D, SEMA3A, LEF1, CORO1C
GO:0007369~gastrulation	16	0.0038605	ACVR1, NAT8B, SMAD3, ITGB5, ITGA3, LEF1, LRP5, HNF1B, INHBA, ETS2, TGFBR2, BMP4, HHEX, SIX2, ATOH8, FGFR2
GO:0042306~regulation of protein import into nucleus	16	0.0038605	SEMA5A, CDKN1A, SMAD3, ANGPT1, EGF, DAB2IP, PIK3R1, AXIN2, LITAF, SULF2, BMP4, MDFIC, BAMBI, TRIP6, ZC3H12A, NFKBIE
GO:0060561~apoptotic process involved in morphogenesis	6	0.00391622	BMP4, TGFB2, LEF1, LRP5, HNF1B, CYR61
GO:0071705~nitrogen compound transport	45	0.00397366	GLP1R, SLC22A4, CSF2, SLC44A4, IRS1, SLC22A1, LRP5, SLC7A14, SLC3A1, CACNA1C, SLC1A5, PLA2G6, AQP1, SMG6, RIMS2, HHEX, SLC19A3, SLC17A6, CRYM, SLC18A1, EIF4E, SLC18A2, MAP4K4, RAB8B, ABCC1, EDN1, PTPRN2, RFTN1, SLC35C1, TAP2, HNF1B, THOC6, NISCH, SLC6A6, SLC7A5, ADORA2A, SLCO4A1, KCNS3, P2RX1, SLC7A5P2, SLC7A5P1, FKBP1B, NFKBIE, SLC29A3, RAPGEF4
GO:0033674~positive regulation of kinase activity	34	0.00397709	PFKFB1, CDKN1A, IRS1, PDGFB, MST1R, ADCY1, CYR61, AKAP13, ABL1, PTK2B, FAM150B, PAK2, IL6R, MAP3K5, NTRK1, EPHA4, TGFB2, EDN1, MAP3K1, ANGPT1, EGF, EPHA8, DAB2IP, IGF2, TNFRSF10B, TRAF2, AZU1, TGFBR2, VAV2, VEGFA, BMP4, ADCY9, MDFIC, MAPKAPK2
GO:0007420~brain development	43	0.00397793	SEMA5A, NRP2, SERPINE2, KCNC1, SEMA3A, LEF1, SEZ6, RORA, HNMT, ETS1, SLC8A1, TTBK1, PPP1R9B, AQP1, HHEX, CCDC85C, CRTAC1, ABL1, PLXNA2, PRKG1, BOK, KIRREL3, ARNT2, EIF2B3, PCDH9, EGF, DAB2IP, HNF1B, INHBA, NR2F2, TGFBR2, BMP4, SKI, COL4A1, DLC1, RARA, CD9, FAS, PLXNB2, TACC1, TACC2, SSBP3, FGFR2
GO:0002076~osteoblast development	5	0.00398125	HDAC4, SMAD3, LRP5, LIMD1, RUNX2
GO:0001952~regulation of cell-matrix adhesion	11	0.00398942	SMAD3, PLEKHA2, DLC1, SERPINE1, PTK2B, PTPRJ, DMD, PIK3R1, RHOD, CORO1C, VEGFA
GO:0070304~positive regulation of stress-activated protein kinase signaling cascade	14	0.00407234	EPHA4, TGFB2, EDN1, TNFRSF19, DAB2IP, TRAF2, WNT16, MID1, HIPK2, VEGFA, MDFIC, ZC3H12A, PTK2B, MAP3K5
GO:0003170~heart valve development	7	0.00423487	ACVR1, BMP4, OLFM1, TGFB2, PRDM1, CYR61, TGFBR2
GO:0048659~smooth muscle cell proliferation	12	0.0042429	BMP4, HDAC4, CAMK2D, EDN1, PDGFB, IL6R, KALRN, FGFR2, TGFBR2, MAP3K5, FOXP1, HBEGF
GO:0045637~regulation of myeloid cell differentiation	17	0.00430351	RARG, ZBTB16, LEF1, INHBA, PIK3R1, ETS1, FSTL3, FOXP1, RUNX1, FES, PRDM16, RBP1, RARA, FAS, PTK2B, INHA, PPARGC1B
GO:0002237~response to molecule of bacterial origin	24	0.00431399	EDN1, CSF2, SERPINE1, DAB2IP, TNFRSF10B, TNFRSF11B, PRDM1, CXCL2, LITAF, FOXP1, IL18BP, CXCL10, FER, SLPI, MAPKAPK2, ZC3H12A, CASP1, ABL1, RARA, LCN2, IRF8, FAS, ALPL, S100A14
GO:0034614~cellular response to reactive oxygen species	13	0.00434208	PXN, TRAF2, ETS1, SOD3, SLC8A1, RHOB, AQP1, IL18BP, FER, ABL1, LCN2, PPARGC1B, MAP3K5
GO:0051051~negative regulation of transport	31	0.00435311	CAMK2D, PKDCC, SERPINE2, IRS1, STK39, NEDD4L, LITAF, RAB11FIP1, SLN, ZC3H12A, PTK2B, GABRE, RAB11FIP3, MAP4K4, NDFIP2, EDN1, ANGPT1, EGF, IL1R2, ANXA4, DAB2IP, INHBA, AXIN2, SFRP4, PNKD, MDFIC, KCNQ1, FKBP1B, INHA, NFKBIE, FGF12
GO:0042493~response to drug	29	0.00438476	HDAC4, COL18A1, CDKN1A, NNMT, KCNC1, SLC22A1, TNFRSF11B, ADCY1, SLC8A1, PPP1R9B, AQP1, GNA12, ABL1, TIMP2, PTK2B, SLC18A1, NTRK1, TGFB2, ABCC1, EDN1, ITGA3, MGMT, HNF1B, INHBA, TGFBR2, NAT8, ADORA2A, KCNQ1, LCN2
GO:0010692~regulation of alkaline phosphatase activity	4	0.00446646	TGFB2, SMAD3, SEMA4D, PPARGC1B
GO:0071396~cellular response to lipid	34	0.00448353	KANK2, YAP1, RARG, CSF2, ABHD2, LEF1, SERPINE1, RORA, ADCY1, PRDM1, LITAF, PPP1R9B, AQP1, RXRA, ZNF703, ZC3H12A, ABL1, PTK2B, EP300, EIF4E, TEAD2, PPARGC1B, EDN1, DAB2IP, TRIP4, PTK6, INHBA, NR2F2, FOXP1, BMP4, CXCL10, RARA, LCN2, IRF8
GO:1904589~regulation of protein import	16	0.00453584	SEMA5A, CDKN1A, SMAD3, ANGPT1, EGF, DAB2IP, PIK3R1, AXIN2, LITAF, SULF2, BMP4, MDFIC, BAMBI, TRIP6, ZC3H12A, NFKBIE
GO:0001838~embryonic epithelial tube formation	13	0.00462985	TGFB2, ST14, RARG, SHROOM3, HNF1B, CELSR1, SKI, BMP4, MTHFD1, DLC1, RARA, PLXNB2, TEAD2
GO:0007409~axonogenesis	29	0.00463629	SEMA5A, SEMA5B, NRP2, SEMA3A, ADCY1, FSTL4, NTN3, BOC, ABL1, SPP1, PLXNA2, PLXNA1, NTRK1, EPHA4, TGFB2, SEMA6A, SEMA4D, UNC5B, EPHA8, BAIAP2, GP5, FOXP1, VEGFA, OLFM1, NFASC, CDH11, PLXNB2, FMOD, FGFR2
GO:1900006~positive regulation of dendrite development	9	0.0046647	EPHA4, CUX2, CUX1, DAB2IP, ABL1, SEZ6, BAIAP2, OBSL1, KALRN
GO:0003274~endocardial cushion fusion	3	0.00466563	ACVR1, TGFB2, TGFBR2
GO:0051173~positive regulation of nitrogen compound metabolic process	93	0.00477841	GLP1R, RARG, EHF, CSF2, SERPINE1, RORA, ARHGEF10L, ETS1, CYR61, ETS2, SMPD2, HHEX, LBH, SIX2, ZC3H12A, TIMP2, EP300, TEAD1, TEAD2, TEAD3, ACVR1, MYOCD, EDN1, HNF1B, RUNX2, FOXP1, RUNX1, ADCY9, ADORA2A, MDFIC, ELF3, ZNF516, RARA, IRF8, ARHGEF2, MAML3, SQSTM1, ENG, CREB5, HDAC4, YAP1, NFIX, SMARCD3, DOT1L, LEF1, PDGFB, LRP5, PRR5L, PIK3R1, ADCY1, PLA2G6, GLIS1, FSTL3, RAI1, RXRA, LMNA, ATOH8, PRDM1…
GO:0030324~lung development	16	0.00478121	YAP1, MYOCD, PKDCC, ITGA3, CTSZ, CELSR1, FSTL3, TGFBR2, FOXP1, VEGFA, BMP4, HHEX, EP300, EIF4E, FGFR2, CCDC40
GO:0034599~cellular response to oxidative stress	19	0.00479272	MGMT, PXN, TRAF2, PRR5L, WNT16, ETS1, SOD3, SLC8A1, RHOB, AQP1, IL18BP, FER, ALDH3B1, ZC3H12A, ABL1, LCN2, ANKRD2, PPARGC1B, MAP3K5
GO:0034220~ion transmembrane transport	56	0.00483167	KCNK5, KCNC1, KCNC4, SLC4A4, SLC8A1, AQP1, BBC3, SLN, SLC12A7, ABCC1, SLC39A11, CACNA2D3, CACNA2D4, ANO7, KCNQ1, SCNN1A, SGK3, SGK1, SLC22A4, CAMK2D, TTYH3, SLC22A1, STK39, NEDD4L, PKD1L1, SLC5A12, SLC41A1, SLC3A1, CACNA1C, PLA2G6, NCALD, TRPM1, ABL1, PTK2B, LRRC8D, SLC17A6, DMD, GABRE, SLC17A2, KCNJ5, ATP8B2, KCNIP3, GLRA4, FAM155A, CXCL10, DIAPH1, P2RX1, KCNS3, WNK2, FKBP1B, TRPV5, ATP13A4, SFX…
GO:0032880~regulation of protein localization	56	0.00489692	GLP1R, SEMA5A, CDKN1A, CHRM1, IRS1, HNMT, LITAF, PPP1R9B, BBC3, HHAT, TRIM29, RASSF5, ZC3H12A, MYO18A, CASP1, ITGA3, IL1R2, ANXA4, TRAF2, AXIN2, FOXP1, ADORA2A, MDFIC, RAPGEF4, PKDCC, LYPD1, LRP5, NEDD4L, PRR5L, CACNA1C, PIK3R1, VTCN1, PLA2G6, KALRN, RAB11FIP1, SH3TC2, LMNA, ABL1, RAB11FIP3, MAP4K4, SEC16B, TGFB2, NDFIP2, SMAD3, ANGPT1, EGF, DAB2IP, SORBS1, SULF2, VEGFA, BMP4, BAMBI, KCNS3, TRIP6…
GO:0080134~regulation of response to stress	71	0.00490047	SERPINE2, SERPINE1, STAB2, RORA, ETS1, SH3RF1, BBC3, SPRED2, LBH, C1QTNF1, ZC3H12A, CASP1, EP300, GGT1, IKBKE, PRKG1, JAK1, BOK, MAP3K5, EPHA4, EDN1, IL1R2, TNFRSF19, NSMCE1, TRAF2, VASH1, AXIN2, WNT16, MID1, HIC1, TGFBR2, FOXP1, VAV2, TGFBR3, ADORA2A, MDFIC, MAPKAPK2, ARHGEF2, IL6ST, MGLL, CFB, HBEGF, CAMK2D, PDGFB, STK39, PIK3R1, PTTG1IP, ADAMTS12, DDX60, TANK, C2, NUAK1, IL1RL2, ABL1, SPP1, PT…
GO:0002064~epithelial cell development	18	0.00490831	NTRK1, COL18A1, CDKN1A, ST14, RARG, PDGFB, SHROOM3, PRDM1, BMP4, ACTA2, PALLD, SIX2, DACT2, RARA, FLNB, DMD, TJP2, ENG
GO:0072175~epithelial tube formation	13	0.00493266	TGFB2, ST14, RARG, SHROOM3, HNF1B, CELSR1, SKI, BMP4, MTHFD1, DLC1, RARA, PLXNB2, TEAD2
GO:0003198~epithelial to mesenchymal transition involved in endocardial cushion formation	5	0.00495881	ACVR1, BMP4, TGFB2, ENG, TGFBR2
GO:0030852~regulation of granulocyte differentiation	5	0.00495881	PRDM16, LEF1, RBP1, RARA, RUNX1
GO:0010832~negative regulation of myotube differentiation	5	0.00495881	HDAC4, CXCL10, MYOCD, CFLAR, ANKRD2
GO:0003279~cardiac septum development	11	0.00500793	TGFBR3, ACVR1, BMP4, TGFB2, RARA, PRDM1, DHRS3, CYR61, FGFR2, ENG, TGFBR2
GO:0030512~negative regulation of transforming growth factor beta receptor signaling pathway	9	0.00511632	SKI, TGFBR3, SMAD3, CHST11, BAMBI, PRDM16, ENG, TGFBR2, BCL9L
GO:1903845~negative regulation of cellular response to transforming growth factor beta stimulus	9	0.00511632	SKI, TGFBR3, SMAD3, CHST11, BAMBI, PRDM16, ENG, TGFBR2, BCL9L
GO:0070201~regulation of establishment of protein localization	49	0.00518863	GLP1R, SEMA5A, CDKN1A, CHRM1, IRS1, HNMT, LITAF, PPP1R9B, BBC3, HHAT, ZC3H12A, MYO18A, CASP1, ITGA3, IL1R2, ANXA4, TRAF2, AXIN2, FOXP1, ADORA2A, MDFIC, RAPGEF4, PKDCC, LRP5, PRR5L, CACNA1C, PIK3R1, VTCN1, PLA2G6, RAB11FIP1, SH3TC2, ABL1, RAB11FIP3, MAP4K4, SEC16B, TGFB2, NDFIP2, SMAD3, ANGPT1, EGF, DAB2IP, SORBS1, SULF2, BMP4, BAMBI, KCNS3, TRIP6, FKBP1B, NFKBIE
GO:0021915~neural tube development	15	0.00528354	TGFB2, ST14, RARG, ITPK1, SHROOM3, CELSR1, SKI, BMP4, MTHFD1, DLC1, PLXNA2, RARA, PLXNB2, SSBP3, TEAD2
GO:1904062~regulation of cation transmembrane transport	18	0.00538955	CAMK2D, KCNC1, KCNIP3, STK39, NEDD4L, CACNA1C, PLA2G6, SLC8A1, DIAPH1, CXCL10, SLN, KCNQ1, WNK2, FKBP1B, ABL1, PTK2B, DMD, FGF12
GO:0030510~regulation of BMP signaling pathway	10	0.00538977	SKI, BMP4, ITGA3, ABL1, KCP, PCSK6, CYR61, FSTL3, HIPK2, ENG
GO:0050775~positive regulation of dendrite morphogenesis	6	0.00539416	EPHA4, CUX2, CUX1, BAIAP2, OBSL1, KALRN
GO:0070296~sarcoplasmic reticulum calcium ion transport	6	0.00539416	CAMK2D, SLN, FKBP1B, DMD, CACNA1C, SLC8A1
GO:0032102~negative regulation of response to external stimulus	21	0.00545802	KANK2, SEMA5A, SEMA5B, EPHA4, EDN1, SEMA6A, SMAD3, SEMA4D, SERPINE2, SEMA3A, IL1R2, SERPINE1, PDGFB, RORA, PRDM1, ETS1, C1QTNF1, ADORA2A, ZC3H12A, SPP1, PRKG1
GO:0001890~placenta development	14	0.00547599	ST14, CSF2, LEF1, PDGFB, NR2F2, VASH1, PRDM1, CYR61, RXRA, ZFAT, HSD17B2, SPP1, PLCD3, FGFR2
GO:0090183~regulation of kidney development	8	0.00548776	BMP4, YAP1, SIX2, PDGFB, TACSTD2, HNF1B, PRKX, VEGFA
GO:0010810~regulation of cell-substrate adhesion	16	0.00558268	SMAD3, PLEKHA2, ITGA3, SERPINE1, TACSTD2, TBCD, PTPRJ, PIK3R1, RHOD, CYR61, CORO1C, VEGFA, DLC1, GCNT2, PTK2B, DMD
GO:1903035~negative regulation of response to wounding	9	0.00560063	EPHA4, EDN1, C1QTNF1, SMAD3, SERPINE2, SERPINE1, PDGFB, SPP1, PRKG1
GO:0030900~forebrain development	26	0.0056245	SEMA5A, NRP2, KCNC1, SEMA3A, LEF1, ETS1, SLC8A1, PPP1R9B, AQP1, HHEX, CCDC85C, CRTAC1, PRKG1, KIRREL3, EIF2B3, PCDH9, DAB2IP, INHBA, NR2F2, BMP4, SKI, DLC1, RARA, TACC1, TACC2, FGFR2
GO:0071214~cellular response to abiotic stimulus	21	0.0056973	YAP1, HDAC4, CDKN1A, CREBBP, MAP3K1, MGMT, INSRR, STK39, TNFRSF10B, PIK3R1, TANK, RHOB, AQP1, DDB2, PPP1R9B, TRPM1, CASP1, FAS, EP300, ARHGEF2, ENG
GO:0048545~response to steroid hormone	27	0.00583909	KANK2, PFKFB1, CDKN1A, RARG, ABHD2, LEF1, RORA, HNMT, PPP1R9B, AQP1, RXRA, SPP1, EP300, IGFBP7, EIF4E, PPARGC1B, TGFB2, EDN1, TRIP4, NR2F2, TGFBR2, FOXP1, BMP4, RARA, FAS, ALPL, ENG
GO:0030323~respiratory tube development	16	0.00587275	YAP1, MYOCD, PKDCC, ITGA3, CTSZ, CELSR1, FSTL3, TGFBR2, FOXP1, VEGFA, BMP4, HHEX, EP300, EIF4E, FGFR2, CCDC40
GO:0070555~response to interleukin-1	12	0.00595284	HDAC4, EDN1, IL1RL2, IL1R2, ZC3H12A, DAB2IP, LCN2, RORA, ADAMTS12, HNMT, ETS1, TANK
GO:0032268~regulation of cellular protein metabolic process	118	0.00596416	KLB, CSF2, SERPINE2, WWC1, SERPINE1, AQP1, RASSF5, ZC3H12A, EP300, FAM150B, IL6R, MAP3K5, ACVR1, EPHA4, EPHA8, IL1R2, MID1, ADCY9, SLPI, MAPKAPK2, CARD16, IL6ST, SQSTM1, PDGFB, STK39, TNFRSF11B, MST1R, PTTG1IP, PLA2G6, CORO1C, NUAK1, MICAL1, ABL1, NDFIP2, TGFB2, EIF2B3, SMAD3, CRIM1, IGF2, TNFRSF10B, PTK6, INHBA, AZU1, NR2F2, SSH1, BMP4, CXCL10, FER, GIPC1, WNK2, PLXNB2, FGFR4, FGFR2, CDKN1A, TNF…
GO:0048732~gland development	29	0.0060235	RARG, SERPINE2, SEMA3A, LEF1, LRP5, ETS1, FSTL3, HHEX, RXRA, ZNF703, ABL1, PLXNA1, TGFB2, SMAD3, EGF, MGMT, HNF1B, BAAT, PBX1, TGFBR2, SULF2, DKK3, VEGFA, TGFBR3, BMP4, ELF3, RARA, FGFR2, CCDC40
GO:0050918~positive chemotaxis	8	0.00607644	BMP4, SEMA5A, SMAD3, ANGPT1, PDGFB, PTPRJ, AZU1, VEGFA
GO:0032332~positive regulation of chondrocyte differentiation	5	0.0060852	PKDCC, SMAD3, ZBTB16, RUNX2, SOX5
GO:0010881~regulation of cardiac muscle contraction by regulation of the release of sequestered calcium ion	5	0.0060852	CAMK2D, FKBP1B, DMD, CACNA1C, SLC8A1
GO:0006883~cellular sodium ion homeostasis	5	0.0060852	TMPRSS3, NEDD4L, SGK3, SGK1, SLC8A1
GO:0060438~trachea development	5	0.0060852	BMP4, RARG, LEF1, RARA, TGFBR2
GO:0071772~response to BMP	14	0.00613572	ACVR1, LEF1, ADAMTS12, CYR61, RUNX2, FSTL3, HIPK2, SKI, TGFBR3, BMP4, FAM83G, ABL1, KCP, ENG
GO:0071773~cellular response to BMP stimulus	14	0.00613572	ACVR1, LEF1, ADAMTS12, CYR61, RUNX2, FSTL3, HIPK2, SKI, TGFBR3, BMP4, FAM83G, ABL1, KCP, ENG
GO:0043551~regulation of phosphatidylinositol 3-kinase activity	7	0.00615497	IRS1, EPHA8, DAB2IP, PDGFB, PTK2B, PIK3R1, VAV2
GO:0032926~negative regulation of activin receptor signaling pathway	4	0.0061924	SKI, ACVR1, DACT2, FSTL3
GO:0003149~membranous septum morphogenesis	4	0.0061924	BMP4, TGFB2, FGFR2, TGFBR2
GO:0050731~positive regulation of peptidyl-tyrosine phosphorylation	15	0.00620511	CSF2, SEMA4D, ANGPT1, EGF, PDGFB, IGF2, PTK6, VEGFA, ABL1, PTK2B, FAM150B, ARHGEF2, IL6ST, PAK2, IL6R
GO:2000027~regulation of organ morphogenesis	20	0.00623831	ACVR1, TGFB2, EDN1, PRICKLE2, TACSTD2, HNF1B, TNFRSF11B, CELSR1, RUNX2, TGFBR2, SULF2, VEGFA, BMP4, RXRA, SIX2, ABL1, ROR1, BCOR, FGFR2, ENG
GO:0017145~stem cell division	6	0.00626398	TGFB2, ZBTB16, LEF1, FGFR2, SOX5, TEAD3
GO:0060441~epithelial tube branching involved in lung morphogenesis	6	0.00626398	BMP4, YAP1, HHEX, CTSZ, CELSR1, FGFR2
GO:0060402~calcium ion transport into cytosol	13	0.00630541	CAMK2D, CACNA1C, SLC8A1, BBC3, TRPM1, DIAPH1, CXCL10, FAM155A, FKBP1B, TRPV5, ABL1, PTK2B, DMD
GO:0006939~smooth muscle contraction	10	0.00631203	ACTA2, MYOCD, EDN1, CHRM1, P2RX1, FKBP1B, PLA2G6, SLC8A1, PRKG1, SULF2
GO:0044087~regulation of cellular component biogenesis	48	0.00632635	HDAC4, CSF2, WIPF1, AMIGO2, TACSTD2, PTPRJ, ARHGEF10L, PIK3R1, PLA2G6, CYR61, BBC3, CORO1C, EPS8, AKAP13, SMPD2, SEPT9, CUX2, ABL1, SACS, PTK2B, TBC1D14, NPHP4, TPPP, SYNPO, TBC1D16, NTRK1, EDN1, PRKCH, SMAD3, MYO10, BIK, DAB2IP, TBC1D8, TBCD, HNF1B, BAIAP2, RHOD, SSH1, DDB2, VEGFA, DNM3, FER, SHQ1, FES, DLC1, IRF8, FAS, XAF1
GO:0051046~regulation of secretion	42	0.00637482	GLP1R, IRS1, KCNC4, LRP5, STK39, CACNA1C, VTCN1, PLA2G6, AQP1, RIMS2, RPH3A, C1QTNF1, RAB11FIP1, ZC3H12A, MYO18A, CASP1, ABL1, RAB11FIP3, MAP4K4, RAB8B, TGFB2, EDN1, ANGPT1, EGF, IL1R2, ANXA4, TRAF2, INHBA, SYTL3, FOXP1, SYT6, FER, PNKD, ADORA2A, SYT12, FES, KCNQ1, KCNS3, FKBP1B, INHA, SGK1, RAPGEF4
GO:0051246~regulation of protein metabolic process	125	0.00642149	KLB, CSF2, SERPINE2, WWC1, SERPINE1, AQP1, RASSF5, ZC3H12A, EP300, FAM150B, IL6R, MAP3K5, ACVR1, EPHA4, EPHA8, IL1R2, MID1, ADCY9, SLPI, MAPKAPK2, CARD16, IL6ST, SQSTM1, CFB, NECAB3, PDGFB, STK39, NEDD4L, TNFRSF11B, MST1R, PTTG1IP, PLA2G6, CORO1C, C2, NUAK1, MICAL1, ABL1, BANP, NDFIP2, TGFB2, EIF2B3, SMAD3, CRIM1, IGF2, TNFRSF10B, PTK6, INHBA, AZU1, NR2F2, SSH1, BMP4, CXCL10, FER, GIPC1, WNK2, PL…
GO:0051223~regulation of protein transport	45	0.00647281	SEMA5A, GLP1R, CDKN1A, PKDCC, CHRM1, IRS1, LRP5, PRR5L, CACNA1C, PIK3R1, VTCN1, PLA2G6, HNMT, LITAF, HHAT, RAB11FIP1, SH3TC2, ZC3H12A, MYO18A, CASP1, ABL1, RAB11FIP3, MAP4K4, SEC16B, TGFB2, NDFIP2, SMAD3, ANGPT1, EGF, IL1R2, ANXA4, DAB2IP, TRAF2, AXIN2, FOXP1, SULF2, BMP4, ADORA2A, MDFIC, BAMBI, KCNS3, TRIP6, FKBP1B, NFKBIE, RAPGEF4
GO:0050673~epithelial cell proliferation	25	0.0066142	SEMA5A, YAP1, EHF, NRP2, PDGFB, PRKX, LAMC1, ZNF703, ATOH8, TGFB2, ANGPT1, DAB2IP, HNF1B, NR2F2, VASH1, MCC, WNT16, FOXP1, SULF2, VEGFA, TGFBR3, BMP4, FERMT1, FGFR2, ENG
GO:0032872~regulation of stress-activated MAPK cascade	17	0.00666944	EPHA4, TGFB2, EDN1, TNFRSF19, DAB2IP, TRAF2, WNT16, MID1, SH3RF1, HIPK2, VEGFA, TGFBR3, MDFIC, ZC3H12A, PTK2B, MAP4K4, MAP3K5
GO:0002040~sprouting angiogenesis	9	0.00667318	BMP4, SEMA5A, ANGPT1, LEF1, PTK2B, JAK1, ENG, HDAC7, VEGFA
GO:0090066~regulation of anatomical structure size	32	0.00682653	SEMA5A, SEMA5B, RARG, CHRM1, WIPF1, SEMA3A, DBH, PLA2G6, FSTL4, SLC8A1, AQP1, EPS8, ABL1, SPP1, PLXNA2, PTK2B, PLXNA1, SLC12A7, PRKG1, EDN1, SEMA6A, SEMA4D, HNF1B, BAIAP2, SSH1, VAV2, VEGFA, ACTA2, OLFM1, FER, ADORA2A, P2RX1
GO:0022407~regulation of cell-cell adhesion	27	0.00687942	SERPINE2, HHLA2, LEF1, DTX1, PIK3R1, VTCN1, PRDM1, ETS1, FSTL3, IL1RL2, C1QTNF1, ZNF703, ABL1, GCNT2, JAK3, PAK2, PRKG1, MYO10, ZBTB16, IGF2, TRAF2, TGFBR2, BMP4, ADORA2A, RARA, CD247, IL6ST
GO:0070302~regulation of stress-activated protein kinase signaling cascade	17	0.00698689	EPHA4, TGFB2, EDN1, TNFRSF19, DAB2IP, TRAF2, WNT16, MID1, SH3RF1, HIPK2, VEGFA, TGFBR3, MDFIC, ZC3H12A, PTK2B, MAP4K4, MAP3K5
GO:0048565~digestive tract development	13	0.00709663	CDKN1A, TGFB2, MYOCD, PKDCC, SMAD3, HNF1B, PTK6, PRDM1, TGFBR2, BMP4, SIX2, FGFR2, CCDC40
GO:0060401~cytosolic calcium ion transport	13	0.00709663	CAMK2D, CACNA1C, SLC8A1, BBC3, TRPM1, DIAPH1, CXCL10, FAM155A, FKBP1B, TRPV5, ABL1, PTK2B, DMD
GO:0002065~columnar/cuboidal epithelial cell differentiation	11	0.00714692	BMP4, CDKN1A, RARG, RXRA, LEF1, RARA, FAM20C, PTK6, PRDM1, FGFR2, FOXP1
GO:0007205~protein kinase C-activating G-protein coupled receptor signaling pathway	6	0.00722769	DGKG, EDN1, CHRM1, DGKD, ADORA2A, AZU1
GO:0001570~vasculogenesis	9	0.0072644	TGFBR3, YAP1, MYOCD, HHEX, TEAD2, ENG, TGFBR2, HDAC7, VEGFA
GO:0030500~regulation of bone mineralization	9	0.0072644	ACVR1, BMP4, PKDCC, SMAD3, MGP, PTK2B, FAM20C, BCOR, SLC8A1
GO:1903507~negative regulation of nucleic acid-templated transcription	65	0.00730527	RARG, WWC1, PRDM1, LIMD1, ETS2, HHEX, TRIM29, EP300, ANKRD2, MYOCD, EDN1, HNF1B, CDYL, HIC1, RUNX2, FOXP1, RUNX1, DKK3, MDFIC, ELF3, RARA, IRF8, SQSTM1, ENG, HDAC4, YAP1, KANK2, NFIX, DOT1L, LEF1, PDGFB, NEDD4L, GLIS1, HDAC7, CUX2, ATXN1, RXRA, CUX1, ZNF703, ATOH8, PRDM16, TBL1X, CRYM, PPARGC1B, RUNX1T1, CREBBP, SMAD3, SEMA4D, ZBTB16, KCNIP3, DAB2IP, NR2F2, HIPK2, VEGFA, BMP4, SKI, GFI1B, NFIA, F…
GO:0006937~regulation of muscle contraction	14	0.00764452	HDAC4, MYOCD, CAMK2D, EDN1, CHRM1, TNNC1, CACNA1C, SLC8A1, KCNQ1, P2RX1, FKBP1B, ZC3H12A, DMD, PRKG1
GO:0001704~formation of primary germ layer	12	0.00767683	ACVR1, BMP4, SMAD3, ITGB5, ITGA3, SIX2, ATOH8, LEF1, HNF1B, INHBA, ETS2, FGFR2
GO:0010035~response to inorganic substance	31	0.00786218	SPAG16, COL18A1, CAMK2D, CSF2, KCNC1, SLC41A1, NEDD4L, TNFRSF11B, ADCY1, ETS1, SLC8A1, IL18BP, FSTL3, AQP1, ZC3H12A, ABL1, PTK2B, CPNE2, MAP3K5, NTRK1, EDN1, TNNC1, ANXA11, TRAF2, SOD3, RHOB, FKBP1B, LCN2, CD9, FAS, TFF1
GO:0003208~cardiac ventricle morphogenesis	9	0.00789426	TGFBR3, BMP4, TGFB2, RXRA, SMARCD3, TNNC1, FGFR2, ENG, TGFBR2
GO:0040013~negative regulation of locomotion	20	0.00796006	SEMA5A, SEMA5B, SEMA6A, SEMA4D, SEMA3A, ABHD2, SERPINE1, DAB2IP, TACSTD2, PTPRJ, NR2F2, VASH1, MCC, RHOB, CORO1C, NISCH, ADORA2A, DLC1, SRGAP3, ENG
GO:0051924~regulation of calcium ion transport	17	0.00801277	CAMK2D, EGF, PDGFB, CACNA2D3, CACNA1C, CACNA2D4, PLA2G6, SLC8A1, DIAPH1, CXCL10, ADORA2A, SLN, P2RX1, FKBP1B, ABL1, PTK2B, DMD
GO:0010771~negative regulation of cell morphogenesis involved in differentiation	12	0.00816316	DNM3, SEMA5A, SEMA5B, TGFB2, SEMA6A, SEMA4D, SEMA3A, DAB2IP, TACSTD2, SPP1, FSTL4, CORO1C
GO:0051271~negative regulation of cellular component movement	20	0.00827672	SEMA5A, SEMA5B, SEMA6A, SEMA4D, SEMA3A, ABHD2, SERPINE1, DAB2IP, TACSTD2, PTPRJ, NR2F2, VASH1, MCC, RHOB, CORO1C, TGFBR3, NISCH, DLC1, SRGAP3, ENG
GO:0001101~response to acid chemical	21	0.00838779	YAP1, NTRK1, COL18A1, EDN1, RARG, MGMT, PTK6, GLRA4, AQP1, PPP1R9B, RXRA, COL4A1, ZC3H12A, HSD17B2, CAPN2, RARA, CD9, PTK2B, IGFBP7, FGFR4, TEAD2
GO:1902106~negative regulation of leukocyte differentiation	10	0.00851591	BMP4, PRDM16, RARA, DTX1, INHBA, PIK3R1, INHA, JAK3, FSTL3, RUNX1
GO:0051279~regulation of release of sequestered calcium ion into cytosol	9	0.00856426	DIAPH1, CXCL10, CAMK2D, FKBP1B, ABL1, PTK2B, DMD, CACNA1C, SLC8A1
GO:0060048~cardiac muscle contraction	12	0.00867306	HDAC4, KCNJ5, CAMK2D, KCNQ1, TNNC1, ZC3H12A, FKBP1B, NEDD4L, DMD, CACNA1C, FGF12, SLC8A1
GO:0051403~stress-activated MAPK cascade	19	0.00873297	EPHA4, TGFB2, EDN1, TNFRSF19, DAB2IP, TRAF2, WNT16, MID1, SH3RF1, HIPK2, VEGFA, TGFBR3, MDFIC, MAPKAPK2, ZC3H12A, PTK2B, FGF12, MAP4K4, MAP3K5
GO:0097193~intrinsic apoptotic signaling pathway	21	0.00876084	WWOX, CDKN1A, DAB2IP, IL20RA, TNFRSF10B, TRAF2, PIK3R1, PTTG1IP, PPP2R5C, HIC1, HIPK2, BBC3, ABL1, E2F2, EP300, ANKRD2, ARHGEF2, IKBKE, MAP3K5, BOK, PHLDA3
GO:0003181~atrioventricular valve morphogenesis	5	0.00882038	ACVR1, OLFM1, TGFB2, CYR61, TGFBR2
GO:0030509~BMP signaling pathway	13	0.00891218	ACVR1, LEF1, CYR61, RUNX2, FSTL3, HIPK2, SKI, TGFBR3, BMP4, FAM83G, ABL1, KCP, ENG
GO:0044744~protein targeting to nucleus	21	0.00901293	SEMA5A, CDKN1A, TGFB2, SMAD3, ANGPT1, EGF, DAB2IP, PIK3R1, PTTG1IP, AXIN2, LITAF, SULF2, BMP4, MDFIC, BAMBI, SIX2, LMNA, TRIP6, ZC3H12A, NFKBIE, JAK3
GO:0006606~protein import into nucleus	21	0.00901293	SEMA5A, CDKN1A, TGFB2, SMAD3, ANGPT1, EGF, DAB2IP, PIK3R1, PTTG1IP, AXIN2, LITAF, SULF2, BMP4, MDFIC, BAMBI, SIX2, LMNA, TRIP6, ZC3H12A, NFKBIE, JAK3
GO:0032870~cellular response to hormone stimulus	38	0.00905129	HDAC4, KANK2, GLP1R, RARG, IRS1, MAX, ABHD2, PXN, LEF1, RORA, ADCY1, PIK3R1, AQP1, GPR152, RXRA, GNG7, GNG8, EP300, IGFBP7, AP3S1, JAK3, EIF4E, PPARGC1B, EDN1, EPHA8, IGF2, TRIP4, SORBS1, INHBA, NR2F2, BAIAP2, GNG11, FOXP1, BMP4, FER, ADCY9, RARA, SIK1
GO:1901509~regulation of endothelial tube morphogenesis	3	0.00908399	CXCL10, ADAMTS12, FOXP1
GO:0061343~cell adhesion involved in heart morphogenesis	3	0.00908399	ACVR1, TGFB2, TGFBR2
GO:0050818~regulation of coagulation	10	0.00914838	EDN1, C1QTNF1, LBH, SERPINE2, ANXA4, SERPINE1, PDGFB, STAB2, PRKG1, VAV2
GO:0010817~regulation of hormone levels	31	0.00930862	GLP1R, IRS1, CTSZ, SLC22A1, LRP5, CACNA1C, PLA2G6, PCSK6, RIMS2, C1QTNF1, RAB11FIP1, IYD, BCO2, CRYM, RAB11FIP3, MAP4K4, RAB8B, CHST8, STARD3, EDN1, PTPRN2, HNF1B, INHBA, DHRS3, DKK3, SLCO4A1, KCNS3, FKBP1B, RBP1, INHA, RAPGEF4
GO:0050678~regulation of epithelial cell proliferation	22	0.0093989	YAP1, SEMA5A, TGFB2, NRP2, SMAD3, ANGPT1, DAB2IP, PDGFB, TACSTD2, LAMC1, NR2F2, VASH1, MCC, FOXP1, SULF2, VEGFA, TGFBR3, BMP4, ZNF703, ATOH8, FGFR2, ENG
GO:1903522~regulation of blood circulation	22	0.0093989	GLP1R, HDAC4, KCNJ5, TGFB2, CAMK2D, EDN1, CHRM1, KCNIP3, SEMA3A, CACNA2D3, CACNA1C, CACNA2D4, DBH, PLA2G6, SLC8A1, KCNQ1, P2RX1, FKBP1B, ZC3H12A, ABL1, DMD, HBEGF
GO:0072006~nephron development	13	0.00941814	YAP1, KIRREL3, ANGPT1, ITGA3, PDGFB, TACSTD2, HNF1B, PBX1, SULF2, VEGFA, BMP4, ACTA2, SIX2
GO:1902593~single-organism nuclear import	21	0.00945602	SEMA5A, CDKN1A, TGFB2, SMAD3, ANGPT1, EGF, DAB2IP, PIK3R1, PTTG1IP, AXIN2, LITAF, SULF2, BMP4, MDFIC, BAMBI, SIX2, LMNA, TRIP6, ZC3H12A, NFKBIE, JAK3
GO:1902742~apoptotic process involved in development	6	0.00945612	BMP4, TGFB2, LEF1, LRP5, HNF1B, CYR61
GO:1902105~regulation of leukocyte differentiation	19	0.00946626	ZBTB16, LEF1, DTX1, INHBA, PIK3R1, PRDM1, FSTL3, TGFBR2, FOXP1, RUNX1, BMP4, IL1RL2, PRDM16, RBP1, RARA, FAS, INHA, JAK3, PPARGC1B
GO:0006812~cation transport	55	0.00961568	KCNK5, SLC44A4, SERPINE2, KCNC1, KCNC4, SLC4A4, SLC8A1, AQP1, BBC3, SLN, SLC12A7, SLC2A13, SLC39A11, CACNA2D3, CACNA2D4, ADORA2A, KCNQ1, SCNN1A, SIK1, SGK3, SGK1, SLC22A4, CAMK2D, SLC22A1, PDGFB, STK39, NEDD4L, PKD1L1, SLC5A12, SLC41A1, CACNA1C, SLC5A10, PLA2G6, TRPM1, ABL1, CDH23, PTK2B, SLC17A6, DMD, SLC17A2, KCNJ5, SLC10A6, NDFIP2, EGF, KCNIP3, FAM155A, CXCL10, DIAPH1, P2RX1, KCNS3, WNK2, FKBP…
GO:0051148~negative regulation of muscle cell differentiation	8	0.00974894	BMP4, HDAC4, RCAN1, CXCL10, MYOCD, PDGFB, CFLAR, ANKRD2
GO:0030516~regulation of axon extension	10	0.00981575	SEMA5A, SEMA5B, OLFM1, SEMA6A, SEMA4D, SEMA3A, PLXNA2, ABL1, PLXNA1, VEGFA
GO:1901699~cellular response to nitrogen compound	35	0.00987124	GLP1R, CHRM1, IRS1, MAX, PXN, LYPD1, ADCY1, PIK3R1, SLC8A1, PPP1R9B, AQP1, GPR152, GNG7, ZC3H12A, ABL1, CAPN2, GNG8, AP3S1, JAK3, MAP3K5, NTRK1, EDN1, SMAD3, IGF2, TRAF2, SORBS1, BAIAP2, GNG11, SSH1, DIAPH1, FER, ADCY9, COL4A1, KCNQ1, ARHGEF2
GO:1902679~negative regulation of RNA biosynthetic process	65	0.0098883	RARG, WWC1, PRDM1, LIMD1, ETS2, HHEX, TRIM29, EP300, ANKRD2, MYOCD, EDN1, HNF1B, CDYL, HIC1, RUNX2, FOXP1, RUNX1, DKK3, MDFIC, ELF3, RARA, IRF8, SQSTM1, ENG, HDAC4, YAP1, KANK2, NFIX, DOT1L, LEF1, PDGFB, NEDD4L, GLIS1, HDAC7, CUX2, ATXN1, RXRA, CUX1, ZNF703, ATOH8, PRDM16, TBL1X, CRYM, PPARGC1B, RUNX1T1, CREBBP, SMAD3, SEMA4D, ZBTB16, KCNIP3, DAB2IP, NR2F2, HIPK2, VEGFA, BMP4, SKI, GFI1B, NFIA, F…
GO:0072332~intrinsic apoptotic signaling pathway by p53 class mediator	9	0.0100307	WWOX, CDKN1A, EP300, E2F2, PTTG1IP, PPP2R5C, HIPK2, BOK, PHLDA3
GO:0033688~regulation of osteoblast proliferation	5	0.0104456	SMAD3, ABL1, LRP5, CYR61, FGFR2
GO:0048103~somatic stem cell division	5	0.0104456	TGFB2, LEF1, FGFR2, SOX5, TEAD3
GO:0080135~regulation of cellular response to stress	36	0.010462	CAMK2D, PIK3R1, PTTG1IP, SH3RF1, BBC3, SPRED2, NUAK1, ZC3H12A, ABL1, SPP1, PTK2B, EP300, BOK, MAP4K4, MAP3K5, EPHA4, TGFB2, CREBBP, EDN1, MGMT, TNFRSF19, DAB2IP, NSMCE1, TRAF2, AXIN2, VASH1, WNT16, MID1, HIC1, HIPK2, VEGFA, TGFBR3, MDFIC, FKBP1B, MAPKAPK2, ARHGEF2
GO:0051253~negative regulation of RNA metabolic process	67	0.0105925	RARG, WWC1, PRDM1, LIMD1, ETS2, HHEX, TRIM29, ZC3H12A, EP300, ANKRD2, MYOCD, EDN1, HNF1B, CDYL, HIC1, RUNX2, FOXP1, RUNX1, DKK3, SHQ1, MDFIC, ELF3, RARA, IRF8, SQSTM1, ENG, HDAC4, YAP1, KANK2, NFIX, DOT1L, LEF1, PDGFB, NEDD4L, GLIS1, HDAC7, CUX2, ATXN1, RXRA, CUX1, ZNF703, ATOH8, PRDM16, TBL1X, CRYM, PPARGC1B, RUNX1T1, CREBBP, SMAD3, SEMA4D, ZBTB16, KCNIP3, DAB2IP, NR2F2, HIPK2, VEGFA, BMP4, SKI,…
GO:0055006~cardiac cell development	8	0.0106437	TGFBR3, BMP4, CAMK2D, EDN1, LMNA, OBSL1, SLC8A1, VEGFA
GO:0072577~endothelial cell apoptotic process	7	0.0106535	SEMA5A, COL18A1, ANGPT1, SERPINE1, DAB2IP, ABL1, MAP3K5
GO:0060350~endochondral bone morphogenesis	7	0.0106535	BMP4, RARG, RARA, ALPL, AXIN2, RUNX2, TGFBR2
GO:0034111~negative regulation of homotypic cell-cell adhesion	4	0.0106948	C1QTNF1, SERPINE2, ZNF703, PRKG1
GO:1902287~semaphorin-plexin signaling pathway involved in axon guidance	4	0.0106948	SEMA3A, PLXNA2, PLXNA1, PLXNB2
GO:0002684~positive regulation of immune system process	54	0.0107012	CDKN1A, WIPF1, SERPINE1, PTPRJ, PRDM1, ETS1, CXCL2, MYO18A, EP300, JAK3, IKBKE, IL6R, PRKCH, TAP2, TRAF2, TGFBR2, FOXP1, RUNX1, VAV2, MAPKAPK2, RARA, IL6ST, CFB, C1S, HHLA2, LEF1, PIK3R1, VTCN1, DDX60, PLA2G6, TANK, C2, IL1RL2, ABL1, PTK2B, S100A14, PAK2, PPARGC1B, TGFB2, CREBBP, MAP3K1, MYO10, ZBTB16, RFTN1, DAB2IP, IGF2, INHBA, BAIAP2, VEGFA, CXCL10, FER, FES, CD247, SPG21
GO:1902042~negative regulation of extrinsic apoptotic signaling pathway via death domain receptors	6	0.0107301	SERPINE1, FAS, TNFRSF10B, TRAF2, CFLAR, ARHGEF2
GO:0051224~negative regulation of protein transport	16	0.0108705	NDFIP2, PKDCC, ANGPT1, IRS1, IL1R2, ANXA4, DAB2IP, AXIN2, LITAF, RAB11FIP1, MDFIC, FKBP1B, ZC3H12A, NFKBIE, RAB11FIP3, MAP4K4
GO:0050865~regulation of cell activation	32	0.0109304	CDKN1A, SERPINE2, HHLA2, PDGFB, DTX1, RORA, PIK3R1, VTCN1, PRDM1, IL1RL2, C1QTNF1, ZC3H12A, MYO18A, JAK3, PAK2, PRKG1, ZBTB16, IGF2, TRAF2, INHBA, MUC5B, MERTK, TGFBR2, BMP4, FER, ADORA2A, FES, RARA, FAS, CD247, INHA, IL6ST
GO:0050773~regulation of dendrite development	12	0.0109632	DNM3, EPHA4, CUX2, CUX1, SEMA4D, DAB2IP, ABL1, SEZ6, BAIAP2, OBSL1, KALRN, FSTL4
GO:1903827~regulation of cellular protein localization	35	0.0109722	SEMA5A, CDKN1A, PKDCC, CHRM1, LYPD1, NEDD4L, PRR5L, PIK3R1, HNMT, KALRN, LITAF, PPP1R9B, BBC3, HHAT, SH3TC2, TRIM29, RASSF5, ZC3H12A, LMNA, SEC16B, TGFB2, SMAD3, ANGPT1, ITGA3, EGF, DAB2IP, SORBS1, AXIN2, SULF2, VEGFA, BMP4, MDFIC, BAMBI, TRIP6, NFKBIE
GO:0051346~negative regulation of hydrolase activity	27	0.010973	TNFAIP8, SERPINA1, SERPINE2, LEF1, WFIKKN2, SERPINE1, SLC7A14, ELFN1, SH3RF1, PPP1R9B, AQP1, MICAL1, ABL1, TIMP2, PAK2, TGFB2, PTPRN2, SEMA4D, SORT1, DAB2IP, CRIM1, VEGFA, ADORA2A, SLPI, FKBP1B, CARD16, PI16
GO:0003015~heart process	19	0.0110465	HDAC4, KCNJ5, TGFB2, CAMK2D, EDN1, KCNIP3, SEMA3A, TNNC1, CACNA2D3, NEDD4L, CACNA1C, CACNA2D4, SLC8A1, AKAP13, KCNQ1, FKBP1B, ZC3H12A, DMD, FGF12
GO:1990138~neuron projection extension	13	0.0110708	SEMA5A, SEMA5B, NRP2, SEMA6A, CPNE5, SEMA4D, SEMA3A, NEDD4L, VEGFA, RIMS2, PLXNA2, PLXNA1, FMOD
GO:0048562~embryonic organ morphogenesis	21	0.0113427	YAP1, ACVR1, EDN1, RARG, SMAD3, MICAL2, HNF1B, CELSR1, WNT16, RUNX2, HIPK2, TGFBR2, BMP4, EFEMP1, MTHFD1, CHST11, SIX2, TEAD2, FGFR2, ENG, CCDC40
GO:0002682~regulation of immune system process	73	0.0113438	CDKN1A, RARG, WIPF1, SERPINE1, PTPRJ, RORA, PRDM1, ETS1, CXCL2, ZC3H12A, MYO18A, EP300, GGT1, JAK3, IKBKE, IL6R, JAK1, HLA-H, PRKCH, SPNS2, TAP2, TRAF2, TGFBR2, FOXP1, RUNX1, VAV2, ADORA2A, MAPKAPK2, RBP1, RARA, IL6ST, CFB, C1S, HHLA2, LEF1, DTX1, PIK3R1, VTCN1, DDX60, PLA2G6, TANK, FSTL3, C2, IL1RL2, PRDM16, ABL1, PTK2B, S100A14, PAK2, PPARGC1B, TGFB2, CREBBP, MAP3K1, SMAD3, ANGPT1, MYO10, ZBTB1…
GO:0034504~protein localization to nucleus	25	0.0113621	SEMA5A, CDKN1A, PIK3R1, PTTG1IP, LITAF, HHEX, TRIM29, SIX2, ZC3H12A, LMNA, JAK3, BANP, TGFB2, SMAD3, ANGPT1, EGF, ZBTB16, DAB2IP, AXIN2, SULF2, BMP4, MDFIC, BAMBI, TRIP6, NFKBIE
GO:0050878~regulation of body fluid levels	32	0.0114463	DGKG, SLC22A4, DGKD, SERPINA1, CHRM1, SERPINE2, SERPINE1, STK39, STAB2, PDGFB, ADCY1, PIK3R1, AQP1, LBH, C1QTNF1, GNA12, PRKG1, EDN1, PRKCH, VWF, ITPK1, MERTK, GP5, RHOB, VAV2, VEGFA, ADCY9, ADORA2A, P2RX1, SCNN1A, TRPV5, CD9
GO:0060395~SMAD protein signal transduction	8	0.0115967	SKI, BMP4, TGFB2, SMAD3, ATOH8, INHBA, INHA, HIPK2
GO:0060389~pathway-restricted SMAD protein phosphorylation	8	0.0115967	TGFBR3, ACVR1, BMP4, TGFB2, INHBA, INHA, ENG, TGFBR2
GO:0045936~negative regulation of phosphate metabolic process	34	0.0116159	HDAC4, CDKN1A, LRP5, STK39, PDGFB, SLC7A14, PRR5L, PTPRJ, ELFN1, PPP1R9B, CORO1C, SPRED2, HHEX, MICAL1, ZC3H12A, ABL1, DMD, PAK2, TGFB2, MYOCD, EDN1, SEMA4D, ANGPT1, DAB2IP, CTDSPL, PTK6, INHBA, NR2F2, BMP4, ADORA2A, WNK2, FKBP1B, INHA, ENG
GO:0010563~negative regulation of phosphorus metabolic process	34	0.0116159	HDAC4, CDKN1A, LRP5, STK39, PDGFB, SLC7A14, PRR5L, PTPRJ, ELFN1, PPP1R9B, CORO1C, SPRED2, HHEX, MICAL1, ZC3H12A, ABL1, DMD, PAK2, TGFB2, MYOCD, EDN1, SEMA4D, ANGPT1, DAB2IP, CTDSPL, PTK6, INHBA, NR2F2, BMP4, ADORA2A, WNK2, FKBP1B, INHA, ENG
GO:0035050~embryonic heart tube development	9	0.0116757	ACVR1, YAP1, HHEX, SMAD3, MICAL2, TEAD2, ENG, TGFBR2, CCDC40
GO:0009914~hormone transport	22	0.0116862	GLP1R, EDN1, PTPRN2, IRS1, SLC22A1, LRP5, HNF1B, CACNA1C, INHBA, PLA2G6, RIMS2, C1QTNF1, RAB11FIP1, SLCO4A1, KCNS3, FKBP1B, INHA, CRYM, RAB11FIP3, MAP4K4, RAB8B, RAPGEF4
GO:0003382~epithelial cell morphogenesis	7	0.011775	BMP4, COL18A1, ST14, PALLD, SIX2, DACT2, FLNB
GO:2001235~positive regulation of apoptotic signaling pathway	15	0.0117842	WWOX, TGFB2, SMAD3, BIK, DAB2IP, IL20RA, TNFRSF10B, TRAF2, INHBA, PLA2G6, BBC3, ADORA2A, FAS, PAK2, BOK
GO:0051153~regulation of striated muscle cell differentiation	10	0.0120388	BMP4, HDAC4, CXCL10, AKAP13, MYOCD, EDN1, SIK1, CFLAR, ANKRD2, FOXP1
GO:0003018~vascular process in circulatory system	14	0.0121089	EDN1, CHRM1, ANGPT1, PTPRJ, DBH, AZU1, PLA2G6, SLC8A1, VEGFA, ACTA2, ADORA2A, P2RX1, ABL1, PRKG1
GO:0003179~heart valve morphogenesis	6	0.0121166	ACVR1, BMP4, OLFM1, TGFB2, CYR61, TGFBR2
GO:0003272~endocardial cushion formation	5	0.0122526	ACVR1, BMP4, TGFB2, ENG, TGFBR2
GO:0090189~regulation of branching involved in ureteric bud morphogenesis	5	0.0122526	BMP4, SIX2, TACSTD2, HNF1B, VEGFA
GO:0046822~regulation of nucleocytoplasmic transport	17	0.0123291	SEMA5A, CDKN1A, SMAD3, ANGPT1, EGF, DAB2IP, PIK3R1, AXIN2, LITAF, SULF2, BMP4, PPP1CC, MDFIC, BAMBI, TRIP6, ZC3H12A, NFKBIE
GO:0007264~small GTPase mediated signal transduction	33	0.0126072	CDKN1A, CAMK2D, RASGRF2, ARHGEF10L, CELSR1, KALRN, RERG, RHOBTB2, EPS8, AKAP13, PSD3, GNA12, TIMP2, MCF2L2, RAB8B, NTRK1, TGFB2, IQSEC1, ITGA3, DAB2IP, RHOD, GEM, RHOB, VAV2, ARL4C, NISCH, RHEB, DLC1, MAPKAPK2, ARHGEF3, ARHGEF2, SQSTM1, RAPGEF4
GO:0003281~ventricular septum development	8	0.0126099	TGFBR3, ACVR1, BMP4, TGFB2, PRDM1, CYR61, FGFR2, TGFBR2
GO:0070509~calcium ion import	14	0.0127085	CAMK2D, PDGFB, CACNA1C, SLC8A1, BBC3, DIAPH1, CXCL10, FAM155A, SLN, FKBP1B, TRPV5, ABL1, PTK2B, DMD
GO:1903706~regulation of hemopoiesis	23	0.0128327	RARG, ZBTB16, LEF1, DTX1, INHBA, PIK3R1, PRDM1, ETS1, FSTL3, TGFBR2, FOXP1, RUNX1, BMP4, IL1RL2, FES, PRDM16, RBP1, RARA, FAS, PTK2B, INHA, JAK3, PPARGC1B
GO:0006836~neurotransmitter transport	16	0.0129435	PTPRN2, KCNC4, CHAT, SLC22A1, SYTL3, SYT6, RIMS2, RPH3A, SLC6A6, PNKD, SYT12, ADORA2A, SV2B, SLC17A6, SLC18A1, SLC18A2
GO:0007498~mesoderm development	12	0.0129647	ACVR1, BMP4, YAP1, SMAD3, ITGA3, SIX2, LEF1, INHBA, ETS2, FGFR2, TEAD2, VEGFA
GO:0036092~phosphatidylinositol-3-phosphate biosynthetic process	7	0.0129771	KLB, INPP4B, IRS1, SYNJ2, PIK3R1, FGFR4, FGFR2
GO:0001816~cytokine production	38	0.0130506	CSF2, HHLA2, LEF1, SERPINE1, RORA, UBE2L6, DBH, PIK3R1, VTCN1, DDX60, HDAC7, IL1RL2, ZC3H12A, CASP1, ABL1, EP300, JAK3, IKBKE, IL6R, TGFB2, CREBBP, SMAD3, ANGPT1, IL1R2, ANXA4, RFTN1, TRAF2, INHBA, AZU1, FOXP1, SULF2, RUNX1, MAPKAPK2, RARA, IRF8, ARHGEF2, INHA, IL6ST
GO:0006820~anion transport	30	0.0133074	TTYH3, SLC7A14, SLC5A12, SLC3A1, SLC1A5, PLA2G6, SLC4A4, AQP1, GLS, RXRA, LRRC8D, SLC17A6, GABRE, SLC17A2, SLC12A7, ABCC1, EDN1, SLC10A6, ANO7, GLRA4, SLC6A6, SLC7A5, SFRP4, ADORA2A, SLCO3A1, SLCO4A1, GIPC1, SLC22A8, NFKBIE, SLC22A7
GO:0055057~neuroblast division	4	0.0134956	LEF1, FGFR2, SOX5, TEAD3
GO:0036445~neuronal stem cell division	4	0.0134956	LEF1, FGFR2, SOX5, TEAD3
GO:0097296~activation of cysteine-type endopeptidase activity involved in apoptotic signaling pathway	4	0.0134956	SMAD3, FAS, TNFRSF10B, TRAF2
GO:0070167~regulation of biomineral tissue development	9	0.0135113	ACVR1, BMP4, PKDCC, SMAD3, MGP, PTK2B, FAM20C, BCOR, SLC8A1
GO:0008625~extrinsic apoptotic signaling pathway via death domain receptors	9	0.0135113	SORT1, SERPINE1, DAB2IP, FAS, TNFRSF10B, TRAF2, CFLAR, ARHGEF2, PIK3R1
GO:0055123~digestive system development	13	0.0136119	CDKN1A, TGFB2, MYOCD, PKDCC, SMAD3, HNF1B, PTK6, PRDM1, TGFBR2, BMP4, SIX2, FGFR2, CCDC40
GO:0032410~negative regulation of transporter activity	8	0.0136852	CAMK2D, NDFIP2, SLN, KCNQ1, FKBP1B, STK39, NEDD4L, FGF12
GO:0061041~regulation of wound healing	12	0.0136899	EDN1, C1QTNF1, LBH, SMAD3, SERPINE2, SERPINE1, PDGFB, STAB2, PRKG1, VAV2, TGFBR2, HBEGF
GO:0031098~stress-activated protein kinase signaling cascade	19	0.0138921	EPHA4, TGFB2, EDN1, TNFRSF19, DAB2IP, TRAF2, WNT16, MID1, SH3RF1, HIPK2, VEGFA, TGFBR3, MDFIC, MAPKAPK2, ZC3H12A, PTK2B, FGF12, MAP4K4, MAP3K5
GO:0045860~positive regulation of protein kinase activity	30	0.0139041	CDKN1A, PDGFB, MST1R, ADCY1, CYR61, AKAP13, ABL1, PTK2B, FAM150B, PAK2, IL6R, MAP3K5, NTRK1, EPHA4, TGFB2, EDN1, MAP3K1, ANGPT1, EGF, DAB2IP, IGF2, TNFRSF10B, TRAF2, AZU1, TGFBR2, VEGFA, BMP4, ADCY9, MDFIC, MAPKAPK2
GO:2000021~regulation of ion homeostasis	16	0.0140893	CAMK2D, EDN1, STK39, NEDD4L, CACNA1C, SLC8A1, BBC3, DIAPH1, CXCL10, ADORA2A, WNK2, FKBP1B, ABL1, PTK2B, DMD, FGF12
GO:0035902~response to immobilization stress	5	0.0142479	PTK2B, TFF1, HNMT, SLC8A1, PPP1R9B
GO:0003171~atrioventricular valve development	5	0.0142479	ACVR1, OLFM1, TGFB2, CYR61, TGFBR2
GO:0050819~negative regulation of coagulation	7	0.0142626	EDN1, C1QTNF1, SERPINE2, ANXA4, SERPINE1, PDGFB, PRKG1
GO:0010660~regulation of muscle cell apoptotic process	7	0.0142626	MYOCD, CAMK2D, EDN1, ZC3H12A, PTK2B, ENG, MAP3K5
GO:0002762~negative regulation of myeloid leukocyte differentiation	7	0.0142626	PRDM16, RARA, INHBA, PIK3R1, INHA, FSTL3, RUNX1
GO:0033762~response to glucagon	7	0.0142626	GLP1R, PFKFB1, ADCY9, GNG7, GNG8, ADCY1, GNG11
GO:0006024~glycosaminoglycan biosynthetic process	11	0.0142877	VCAN, GALNT5, CHST11, B3GNT7, ANGPT1, EGF, PDGFB, GCNT2, XYLT1, FMOD, B4GALT5
GO:0032844~regulation of homeostatic process	29	0.0144784	CAMK2D, IL20RA, LRP5, STK39, NEDD4L, RORA, TNFRSF11B, CACNA1C, PLA2G6, ETS1, SLC8A1, BBC3, SMG6, ABL1, SPP1, PTK2B, DMD, PPARGC1B, MAP4K4, TGFB2, EDN1, INHBA, DIAPH1, CXCL10, ADORA2A, WNK2, FKBP1B, FGFR4, FGF12
GO:1901374~acetate ester transport	3	0.0147401	SLC44A4, ADORA2A, SLC22A1
GO:0045892~negative regulation of transcription, DNA-templated	61	0.014777	RARG, WWC1, PRDM1, LIMD1, ETS2, HHEX, TRIM29, EP300, ANKRD2, MYOCD, EDN1, HNF1B, HIC1, RUNX2, FOXP1, RUNX1, DKK3, MDFIC, ELF3, RARA, IRF8, SQSTM1, ENG, HDAC4, KANK2, NFIX, DOT1L, LEF1, PDGFB, NEDD4L, GLIS1, HDAC7, CUX2, ATXN1, RXRA, CUX1, ZNF703, ATOH8, PRDM16, TBL1X, CRYM, PPARGC1B, RUNX1T1, CREBBP, SMAD3, SEMA4D, ZBTB16, DAB2IP, NR2F2, HIPK2, VEGFA, BMP4, SKI, GFI1B, NFIA, BHLHE40, NOSTRIN, ZNF…
GO:0086001~cardiac muscle cell action potential	8	0.0148246	KCNJ5, CAMK2D, KCNQ1, NEDD4L, DMD, CACNA1C, FGF12, SLC8A1
GO:0046888~negative regulation of hormone secretion	8	0.0148246	EDN1, RAB11FIP1, IRS1, FKBP1B, INHBA, INHA, RAB11FIP3, MAP4K4
GO:0019935~cyclic-nucleotide-mediated signaling	8	0.0148246	RIMS2, GLP1R, CXCL10, ADCY9, MGRN1, ADCY1, PRKG1, RAPGEF4
GO:0002761~regulation of myeloid leukocyte differentiation	11	0.0151337	PRDM16, LEF1, RBP1, RARA, INHBA, PIK3R1, INHA, PPARGC1B, FSTL3, RUNX1, FOXP1
GO:0006023~aminoglycan biosynthetic process	11	0.0151337	VCAN, GALNT5, CHST11, B3GNT7, ANGPT1, EGF, PDGFB, GCNT2, XYLT1, FMOD, B4GALT5
GO:0048660~regulation of smooth muscle cell proliferation	11	0.0151337	BMP4, HDAC4, CAMK2D, EDN1, PDGFB, IL6R, FGFR2, TGFBR2, MAP3K5, FOXP1, HBEGF
GO:0060412~ventricular septum morphogenesis	6	0.0152433	TGFBR3, ACVR1, BMP4, TGFB2, FGFR2, TGFBR2
GO:0030501~positive regulation of bone mineralization	6	0.0152433	ACVR1, BMP4, PKDCC, SMAD3, FAM20C, SLC8A1
GO:0032924~activin receptor signaling pathway	6	0.0152433	SKI, ACVR1, SMAD3, DACT2, INHBA, FSTL3
GO:0048813~dendrite morphogenesis	10	0.0155609	DNM3, EPHA4, CUX2, CUX1, SEMA3A, CTNND2, MAP6, BAIAP2, OBSL1, KALRN
GO:0043550~regulation of lipid kinase activity	7	0.0156341	IRS1, EPHA8, DAB2IP, PDGFB, PTK2B, PIK3R1, VAV2
GO:0007405~neuroblast proliferation	7	0.0156341	SMARCD3, LEF1, PLXNB2, FGFR2, SOX5, TEAD3, VEGFA
GO:0032970~regulation of actin filament-based process	23	0.0160284	SEMA5A, TGFB2, CAMK2D, EDN1, SMAD3, WIPF1, TNNC1, TACSTD2, ARHGEF10L, CACNA1C, PIK3R1, CELSR1, BAIAP2, RHOD, SSH1, EPS8, AKAP13, FER, FES, DLC1, ABL1, PTK2B, SYNPO
GO:1904035~regulation of epithelial cell apoptotic process	8	0.01603	SEMA5A, SFRP4, COL18A1, ANGPT1, SORT1, SERPINE1, ABL1, BOK
GO:0045321~leukocyte activation	43	0.0160388	HDAC4, CDKN1A, CSF2, HHLA2, LEF1, DTX1, RORA, PIK3R1, VTCN1, PRDM1, HHEX, IL1RL2, ZC3H12A, MYO18A, ABL1, PTK2B, EP300, JAK3, PAK2, NTRK1, EDN1, SMAD3, ZBTB16, IGF2, TRAF2, INHBA, AZU1, MUC5B, MERTK, RUNX2, TGFBR2, FOXP1, BMP4, FER, KLF6, ADORA2A, FES, FKBP1B, RARA, FAS, CD247, INHA, IL6ST
GO:0007009~plasma membrane organization	20	0.016046	TGFB2, PKDCC, ITGA3, KCNIP3, MYOF, AHNAK2, DYSF, LYPD1, ANO7, PIK3R1, SORBS1, BAIAP2, KALRN, ANK1, PPP1R9B, NFASC, PACS2, SH3TC2, PKP3, GPR158
GO:0043549~regulation of kinase activity	45	0.0163082	PFKFB1, CDKN1A, IRS1, LRP5, PDGFB, PTPRJ, MST1R, ADCY1, PIK3R1, CYR61, CORO1C, AKAP13, SPRED2, HHEX, ABL1, PTK2B, FAM150B, PAK2, IL6R, MAP3K5, NTRK1, EPHA4, TGFB2, MYOCD, EDN1, MAP3K1, ANGPT1, EGF, EPHA8, DAB2IP, IGF2, TNFRSF10B, TRAF2, PTK6, NR2F2, AZU1, TGFBR2, VAV2, VEGFA, BMP4, CXCL10, ADCY9, ADORA2A, MDFIC, MAPKAPK2
GO:1903514~calcium ion transport from endoplasmic reticulum to cytosol	5	0.0164374	CAMK2D, FKBP1B, DMD, CACNA1C, SLC8A1
GO:1905209~positive regulation of cardiocyte differentiation	5	0.0164374	BMP4, MYOCD, EDN1, TGFB2, FOXP1
GO:0002063~chondrocyte development	5	0.0164374	RARG, CHST11, RUNX2, SULF2, TGFBR2
GO:0014808~release of sequestered calcium ion into cytosol by sarcoplasmic reticulum	5	0.0164374	CAMK2D, FKBP1B, DMD, CACNA1C, SLC8A1
GO:0042481~regulation of odontogenesis	5	0.0164374	BMP4, EDN1, TNFRSF11B, BCOR, RUNX2
GO:2001241~positive regulation of extrinsic apoptotic signaling pathway in absence of ligand	4	0.0166738	WWOX, TGFB2, FAS, INHBA
GO:0032147~activation of protein kinase activity	21	0.0170125	NTRK1, TGFB2, MAP3K1, ANGPT1, EGF, DAB2IP, PDGFB, TNFRSF10B, TRAF2, ADCY1, TGFBR2, VEGFA, BMP4, AKAP13, ADCY9, MDFIC, MAPKAPK2, ABL1, PTK2B, IL6R, MAP3K5
GO:0010812~negative regulation of cell-substrate adhesion	7	0.0170943	DLC1, SERPINE1, TACSTD2, TBCD, GCNT2, PIK3R1, CORO1C
GO:0014855~striated muscle cell proliferation	7	0.0170943	TGFBR3, TGFB2, RXRA, ANGPT1, CFLAR, FGFR2, TGFBR2
GO:0060688~regulation of morphogenesis of a branching structure	7	0.0170943	BMP4, RXRA, SIX2, TACSTD2, HNF1B, FGFR2, VEGFA
GO:0023061~signal release	27	0.0172106	GLP1R, IRS1, CHAT, LRP5, CACNA1C, PLA2G6, RIMS2, RPH3A, C1QTNF1, RAB11FIP1, RAB11FIP3, SLC18A2, MAP4K4, RAB8B, EDN1, PTPRN2, HNF1B, INHBA, SYTL3, SYT6, PNKD, ADORA2A, SYT12, KCNS3, FKBP1B, INHA, RAPGEF4
GO:1904950~negative regulation of establishment of protein localization	16	0.0172982	NDFIP2, PKDCC, ANGPT1, IRS1, IL1R2, ANXA4, DAB2IP, AXIN2, LITAF, RAB11FIP1, MDFIC, FKBP1B, ZC3H12A, NFKBIE, RAB11FIP3, MAP4K4
GO:0055017~cardiac muscle tissue growth	8	0.0173033	TGFBR3, CAMK2D, EDN1, TGFB2, RXRA, FGFR2, TGFBR2, FOXP1
GO:0003143~embryonic heart tube morphogenesis	8	0.0173033	ACVR1, YAP1, SMAD3, MICAL2, TEAD2, ENG, TGFBR2, CCDC40
GO:0051170~nuclear import	21	0.0175974	SEMA5A, CDKN1A, TGFB2, SMAD3, ANGPT1, EGF, DAB2IP, PIK3R1, PTTG1IP, AXIN2, LITAF, SULF2, BMP4, MDFIC, BAMBI, SIX2, LMNA, TRIP6, ZC3H12A, NFKBIE, JAK3
GO:0071407~cellular response to organic cyclic compound	32	0.0176392	KANK2, RARG, ABHD2, LEF1, RORA, ADCY1, SLC8A1, PPP1R9B, AQP1, RXRA, ZNF703, ZC3H12A, ABL1, EP300, PAK2, EIF4E, PPARGC1B, NTRK1, EDN1, SMAD3, MGMT, TRIP4, INHBA, NR2F2, AXIN2, FOXP1, SSH1, BMP4, DIAPH1, KCNQ1, RARA, ALPL
GO:0050817~coagulation	24	0.0177328	DGKG, EDN1, DGKD, PRKCH, SERPINA1, SERPINE2, VWF, ANXA4, ITPK1, SERPINE1, PDGFB, STAB2, PIK3R1, MERTK, GP5, RHOB, VAV2, LBH, C1QTNF1, ADORA2A, P2RX1, GNA12, CD9, PRKG1
GO:0016202~regulation of striated muscle tissue development	11	0.0178958	TGFBR3, BMP4, HDAC4, MYOCD, EDN1, SMAD3, LEF1, TLL2, FGFR2, TGFBR2, FOXP1
GO:0045165~cell fate commitment	18	0.018326	ACVR1, TGFB2, PTCH2, RORA, HNF1B, NR2F2, PRDM1, WNT16, ETS2, RUNX2, BMP4, SIX2, FEV, RARA, MNX1, FGFR2, SOX5, TEAD3
GO:0001936~regulation of endothelial cell proliferation	10	0.0186607	BMP4, SEMA5A, NRP2, ANGPT1, ATOH8, PDGFB, NR2F2, VASH1, ENG, VEGFA
GO:0010880~regulation of release of sequestered calcium ion into cytosol by sarcoplasmic reticulum	5	0.0188264	CAMK2D, FKBP1B, DMD, CACNA1C, SLC8A1
GO:0048843~negative regulation of axon extension involved in axon guidance	5	0.0188264	SEMA5A, SEMA5B, SEMA6A, SEMA4D, SEMA3A
GO:0070528~protein kinase C signaling	5	0.0188264	PRKCH, PDGFB, AZU1, PLA2G6, VEGFA
GO:0061217~regulation of mesonephros development	5	0.0188264	BMP4, SIX2, TACSTD2, HNF1B, VEGFA
GO:0010605~negative regulation of macromolecule metabolic process	113	0.0188649	SERPINE2, WWC1, SERPINE1, PRDM1, ETS2, AQP1, TRIM29, ZC3H12A, EP300, IL6R, IL1R2, HNF1B, CDYL, HIC1, RUNX2, RUNX1, FOXP1, DKK3, OLFM1, SHQ1, SLPI, KCNQ1, CARD16, SQSTM1, MAX, PDGFB, STK39, NEDD4L, GLIS1, CORO1C, ATXN1, MICAL1, ZNF703, PRDM16, ABL1, PPARGC1B, BANP, NDFIP2, CREBBP, TGFB2, EIF2B3, SMAD3, ZBTB16, CRIM1, PTK6, INHBA, NR2F2, BMP4, GIPC1, FEV, WNK2, BHLHE40, NOSTRIN, FGFR2, CDKN1A, RARG…
GO:0097061~dendritic spine organization	6	0.0188672	DNM3, CUX2, ITGA3, CTNND2, BAIAP2, KALRN
GO:1903169~regulation of calcium ion transmembrane transport	11	0.0188942	DIAPH1, CXCL10, CAMK2D, SLN, FKBP1B, ABL1, PTK2B, DMD, CACNA1C, PLA2G6, SLC8A1
GO:0018210~peptidyl-threonine modification	9	0.0190098	ACVR1, SPRED2, CAMK2D, GALNT2, EGF, STK39, AZU1, HIPK2, TGFBR2
GO:0051897~positive regulation of protein kinase B signaling	9	0.0190098	SEMA5A, C1QTNF1, ANGPT1, IGF2, GCNT2, PTPRJ, MST1R, MEIS3, HBEGF
GO:0030193~regulation of blood coagulation	9	0.0190098	EDN1, C1QTNF1, LBH, SERPINE2, SERPINE1, PDGFB, STAB2, PRKG1, VAV2
GO:1900046~regulation of hemostasis	9	0.0190098	EDN1, C1QTNF1, LBH, SERPINE2, SERPINE1, PDGFB, STAB2, PRKG1, VAV2
GO:0007519~skeletal muscle tissue development	14	0.0191863	HDAC4, SVIL, MYOCD, CFLAR, NR2F2, FOXP1, SKI, RCAN1, EP300, TLL2, FLNB, DMD, ANKRD2, BCL9L
GO:0060047~heart contraction	18	0.0198624	HDAC4, KCNJ5, TGFB2, CAMK2D, EDN1, KCNIP3, SEMA3A, TNNC1, CACNA2D3, NEDD4L, CACNA1C, CACNA2D4, SLC8A1, KCNQ1, FKBP1B, ZC3H12A, DMD, FGF12
GO:0048634~regulation of muscle organ development	11	0.0199328	TGFBR3, BMP4, HDAC4, MYOCD, EDN1, SMAD3, LEF1, TLL2, FGFR2, TGFBR2, FOXP1
GO:0010558~negative regulation of macromolecule biosynthetic process	73	0.0199422	RARG, WWC1, PRDM1, LIMD1, ETS2, HHEX, TRIM29, ZC3H12A, EP300, ANKRD2, JAK3, IL6R, MYOCD, EDN1, HNF1B, CDYL, HIC1, RUNX2, FOXP1, RUNX1, DKK3, MDFIC, ELF3, RARA, IRF8, SQSTM1, HBEGF, ENG, HDAC4, YAP1, KANK2, NFIX, DOT1L, LEF1, PDGFB, NEDD4L, GLIS1, HDAC7, CUX2, ATXN1, RXRA, CUX1, ZNF703, ATOH8, PRDM16, TBL1X, CRYM, EIF4E, PPARGC1B, RUNX1T1, EIF2B3, CREBBP, SMAD3, SEMA4D, ZBTB16, KCNIP3, DAB2IP, INH…
GO:0031345~negative regulation of cell projection organization	13	0.0200011	SEMA5A, SEMA5B, EPHA4, SEMA6A, SEMA4D, ITGA3, SEMA3A, TACSTD2, SEZ6, FSTL4, DNM3, SPP1, MAP4K4
GO:1903530~regulation of secretion by cell	37	0.0200299	GLP1R, IRS1, KCNC4, LRP5, CACNA1C, VTCN1, PLA2G6, RIMS2, RPH3A, C1QTNF1, RAB11FIP1, ZC3H12A, MYO18A, CASP1, ABL1, RAB11FIP3, MAP4K4, RAB8B, TGFB2, EDN1, ANGPT1, IL1R2, ANXA4, TRAF2, INHBA, SYTL3, FOXP1, SYT6, FER, PNKD, ADORA2A, SYT12, FES, KCNS3, FKBP1B, INHA, RAPGEF4
GO:0008217~regulation of blood pressure	14	0.0200361	GLP1R, EDN1, CTSZ, PDGFB, LRP5, STK39, NAV2, NR2F2, NCALD, NISCH, ACTA2, P2RX1, SGK1, ENG
GO:0006022~aminoglycan metabolic process	14	0.0200361	GALNT5, ANGPT1, EGF, PDGFB, GXYLT1, STAB2, XYLT1, VCAN, CHST11, B3GNT7, GCNT2, CHI3L2, FMOD, B4GALT5
GO:0001707~mesoderm formation	8	0.0200606	ACVR1, BMP4, SMAD3, ITGA3, SIX2, LEF1, INHBA, FGFR2
GO:0010766~negative regulation of sodium ion transport	4	0.0202339	CAMK2D, SERPINE2, STK39, NEDD4L
GO:1900103~positive regulation of endoplasmic reticulum unfolded protein response	4	0.0202339	DAB2IP, PIK3R1, BBC3, BOK
GO:0060425~lung morphogenesis	7	0.0202902	BMP4, YAP1, HHEX, CTSZ, CELSR1, FGFR2, TGFBR2
GO:0010633~negative regulation of epithelial cell migration	7	0.0202902	SEMA3A, DAB2IP, TACSTD2, NR2F2, VASH1, MCC, CORO1C
GO:0034097~response to cytokine	45	0.020565	HDAC4, CAMK2D, LEF1, IL20RA, PDGFB, RORA, TNFRSF11B, MST1R, ADAMTS12, HNMT, AFF3, ETS1, TANK, CXCL2, IL18BP, IL1RL2, ZC3H12A, TIMP2, PTK2B, TRIM26, JAK3, IKBKE, IL6R, JAK1, MAP3K5, HLA-H, EDN1, ANGPT1, IL1R2, TNFRSF19, DAB2IP, TNFRSF10B, TRAF2, MID1, CXCL10, FER, OAS2, MAPKAPK2, RARA, LCN2, IRF8, FAS, ARHGEF2, XAF1, IL6ST
GO:1903707~negative regulation of hemopoiesis	12	0.0206435	BMP4, ZBTB16, PRDM16, RARA, DTX1, PTK2B, INHBA, PIK3R1, INHA, JAK3, FSTL3, RUNX1
GO:0071377~cellular response to glucagon stimulus	6	0.0208744	GLP1R, ADCY9, GNG7, GNG8, ADCY1, GNG11
GO:0055025~positive regulation of cardiac muscle tissue development	6	0.0208744	TGFBR3, BMP4, MYOCD, EDN1, FGFR2, FOXP1
GO:0007623~circadian rhythm	14	0.0209137	NTRK1, CSF2, SERPINE1, RORA, HNF1B, ADCY1, PROKR1, RAI1, PPP1CC, ADORA2A, BHLHE40, FAS, EP300, SIK1
GO:0015672~monovalent inorganic cation transport	30	0.020933	KCNK5, SLC22A4, CAMK2D, SERPINE2, KCNC1, KCNC4, STK39, SLC5A12, SLC41A1, NEDD4L, SLC5A10, SLC4A4, SLC8A1, AQP1, PTK2B, SLC17A6, DMD, SLC17A2, SLC12A7, KCNJ5, SLC10A6, SLC2A13, KCNIP3, KCNQ1, KCNS3, WNK2, SCNN1A, SGK3, SGK1, FGF12
GO:0043271~negative regulation of ion transport	11	0.0210126	SFRP4, CAMK2D, SERPINE2, SLN, KCNQ1, FKBP1B, STK39, PTK2B, NEDD4L, GABRE, FGF12
GO:1901861~regulation of muscle tissue development	11	0.0210126	TGFBR3, BMP4, HDAC4, MYOCD, EDN1, SMAD3, LEF1, TLL2, FGFR2, TGFBR2, FOXP1
GO:0043280~positive regulation of cysteine-type endopeptidase activity involved in apoptotic process	11	0.0210126	SMAD3, DLC1, P2RX1, CASP1, FAS, TNFRSF10B, TRAF2, CYR61, MAP3K5, BBC3, BOK
GO:0051136~regulation of NK T cell differentiation	3	0.0215283	ZBTB16, PRDM1, TGFBR2
GO:0061218~negative regulation of mesonephros development	3	0.0215283	BMP4, TACSTD2, HNF1B
GO:1900181~negative regulation of protein localization to nucleus	8	0.021548	MDFIC, ANGPT1, TRIM29, ZC3H12A, DAB2IP, AXIN2, NFKBIE, LITAF
GO:0000302~response to reactive oxygen species	16	0.0218558	EDN1, PXN, TRAF2, ETS1, SOD3, SLC8A1, RHOB, AQP1, IL18BP, FER, FKBP1B, ABL1, LCN2, PTK2B, PPARGC1B, MAP3K5
GO:0022409~positive regulation of cell-cell adhesion	18	0.0219969	MYO10, HHLA2, ZBTB16, LEF1, IGF2, TRAF2, PIK3R1, VTCN1, ETS1, FSTL3, TGFBR2, IL1RL2, RARA, GCNT2, CD247, IL6ST, JAK3, PAK2
GO:0019933~cAMP-mediated signaling	7	0.0220307	RIMS2, GLP1R, CXCL10, ADCY9, MGRN1, ADCY1, RAPGEF4
GO:0001823~mesonephros development	10	0.0221857	BMP4, SMAD3, SIX2, ZBTB16, TACSTD2, RARA, HNF1B, FGFR2, PBX1, VEGFA
GO:0022607~cellular component assembly	125	0.0222722	DGKD, CSF2, WIPF1, FRMPD2, EDC3, GLS, EPS8, ZC3H12A, SACS, PLS3, EP300, MYOZ3, SYNPO, SBF2, TNS1, MAGI1, KIRREL3, TLE3, PRKCH, HNF1B, ATG12, FOXP1, SHQ1, SOAT2, PKP3, OBSL1, SQSTM1, MAX, SLC22A1, PXN, TACSTD2, PIK3R1, CORO1C, ACMSD, SLC9A3R2, TRPM1, ZNF703, ABL1, TBC1D14, NPHP4, TPPP, BCL9L, TBC1D16, SEC16B, CREBBP, SMAD3, CCDC13, TBCD, SSH1, DIAPH1, FER, FES, TRIP6, TRPV5, LCN2, XAF1, SPAG16, SE…
GO:0042326~negative regulation of phosphorylation	27	0.022661	HDAC4, CDKN1A, LRP5, STK39, PRR5L, PTPRJ, CORO1C, SPRED2, HHEX, MICAL1, ZC3H12A, ABL1, DMD, PAK2, MYOCD, SEMA4D, ANGPT1, DAB2IP, CTDSPL, PTK6, INHBA, NR2F2, BMP4, ADORA2A, WNK2, INHA, ENG
GO:0035265~organ growth	12	0.0227287	TGFBR3, YAP1, CAMK2D, EDN1, TGFB2, RARG, RXRA, WWC1, RARA, FGFR2, TGFBR2, FOXP1
GO:0006367~transcription initiation from RNA polymerase II promoter	14	0.0227548	YAP1, CREBBP, RARG, RORA, HNF1B, MED15, RXRA, RARA, IRF8, E2F2, MAML3, TEAD1, TEAD2, TEAD3
GO:0070372~regulation of ERK1 and ERK2 cascade	18	0.0228423	NTRK1, CAMK2D, ANGPT1, DAB2IP, PDGFB, CYR61, VEGFA, TGFBR3, BMP4, ST5, WNK2, ABL1, GCNT2, PTK2B, DMD, FAM150B, FGFR4, FGFR2
GO:0046632~alpha-beta T cell differentiation	9	0.0229881	ZBTB16, LEF1, ABL1, RARA, RORA, PRDM1, JAK3, TGFBR2, FOXP1
GO:0006919~activation of cysteine-type endopeptidase activity involved in apoptotic process	9	0.0229881	SMAD3, DLC1, P2RX1, CASP1, FAS, TNFRSF10B, TRAF2, BBC3, BOK
GO:0070169~positive regulation of biomineral tissue development	6	0.0230158	ACVR1, BMP4, PKDCC, SMAD3, FAM20C, SLC8A1
GO:0050919~negative chemotaxis	6	0.0230158	SEMA5A, SEMA5B, NRP2, SEMA6A, SEMA4D, SEMA3A
GO:0043149~stress fiber assembly	8	0.0231103	SMAD3, ITGB5, DLC1, TACSTD2, ZYX, PTK2B, ARHGEF10L, SORBS1
GO:0030038~contractile actin filament bundle assembly	8	0.0231103	SMAD3, ITGB5, DLC1, TACSTD2, ZYX, PTK2B, ARHGEF10L, SORBS1
GO:0048814~regulation of dendrite morphogenesis	8	0.0231103	DNM3, EPHA4, CUX2, CUX1, SEMA4D, BAIAP2, OBSL1, KALRN
GO:0035019~somatic stem cell population maintenance	8	0.0231103	SKI, YAP1, SIX2, PRDM16, LRP5, HNF1B, PBX1, BCL9L
GO:0048332~mesoderm morphogenesis	8	0.0231103	ACVR1, BMP4, SMAD3, ITGA3, SIX2, LEF1, INHBA, FGFR2
GO:0051048~negative regulation of secretion	15	0.023287	EDN1, ANGPT1, IRS1, EGF, IL1R2, ANXA4, STK39, INHBA, PNKD, RAB11FIP1, FKBP1B, ZC3H12A, INHA, RAB11FIP3, MAP4K4
GO:0050921~positive regulation of chemotaxis	11	0.023299	SEMA5A, CXCL10, SMAD3, SERPINE1, PDGFB, PTK2B, AZU1, S100A14, IL6R, CXCL2, VEGFA
GO:0008630~intrinsic apoptotic signaling pathway in response to DNA damage	10	0.0234601	CDKN1A, ABL1, EP300, PPP2R5C, PIK3R1, IKBKE, HIC1, HIPK2, BOK, PHLDA3
GO:0021537~telencephalon development	17	0.0237302	KIRREL3, EIF2B3, NRP2, SEMA3A, LEF1, DAB2IP, INHBA, SLC8A1, AQP1, PPP1R9B, SKI, BMP4, CCDC85C, CRTAC1, RARA, TACC1, TACC2
GO:1903828~negative regulation of cellular protein localization	12	0.0238272	PKDCC, MDFIC, ANGPT1, TRIM29, ZC3H12A, TRIP6, DAB2IP, LYPD1, NEDD4L, AXIN2, NFKBIE, LITAF
GO:0032413~negative regulation of ion transmembrane transporter activity	7	0.0238691	CAMK2D, SLN, KCNQ1, FKBP1B, STK39, NEDD4L, FGF12
GO:0010657~muscle cell apoptotic process	7	0.0238691	MYOCD, CAMK2D, EDN1, ZC3H12A, PTK2B, ENG, MAP3K5
GO:1902589~single-organism organelle organization	81	0.0241301	SEMA5A, SPAG16, ITGB5, WIPF1, DYSF, ARHGEF10L, CHD3, PPP1R9B, AQP1, BBC3, EPS8, RPH3A, SEPT9, FAM134B, AKAP13, PPP1CC, CAPN6, OPA3, MYO18A, PLS3, MYOZ3, SYNPO, PRKG1, BOK, RAB8B, EDN1, TPM4, LIMCH1, INSRR, AXIN2, RHOD, MID1, SYTL3, ATG12, FOXP1, NISCH, INF2, PALLD, ARHGEF2, SQSTM1, OBSL1, CCDC40, TACSTD2, PIK3R1, CORO1C, ABLIM1, ABLIM2, MICAL1, LMNA, ABL1, VTI1A, PTK2B, MAP6, FLNB, DMD, NPHP4, TP…
GO:0010544~negative regulation of platelet activation	4	0.024178	C1QTNF1, SERPINE2, PDGFB, PRKG1
GO:0017038~protein import	22	0.024206	SEMA5A, CDKN1A, TGFB2, SMAD3, ANGPT1, EGF, DAB2IP, PIK3R1, PTTG1IP, AXIN2, LITAF, SULF2, BMP4, MDFIC, BAMBI, SIX2, LMNA, TRIP6, ZC3H12A, NFKBIE, JAK3, RAB8B
GO:1902668~negative regulation of axon guidance	5	0.0242205	SEMA5A, SEMA5B, SEMA6A, SEMA4D, SEMA3A
GO:0002053~positive regulation of mesenchymal cell proliferation	5	0.0242205	LRP5, FGFR2, TGFBR2, VEGFA, FOXP1
GO:0008045~motor neuron axon guidance	5	0.0242205	EPHA4, SEMA3A, PLXNA2, PLXNA1, FOXP1
GO:0001702~gastrulation with mouth forming second	5	0.0242205	ACVR1, HHEX, NAT8B, LRP5, ETS2
GO:0051154~negative regulation of striated muscle cell differentiation	5	0.0242205	HDAC4, CXCL10, MYOCD, CFLAR, ANKRD2
GO:0071347~cellular response to interleukin-1	9	0.0244354	EDN1, IL1RL2, IL1R2, ZC3H12A, DAB2IP, LCN2, RORA, ADAMTS12, TANK
GO:0010522~regulation of calcium ion transport into cytosol	9	0.0244354	DIAPH1, CXCL10, CAMK2D, FKBP1B, ABL1, PTK2B, DMD, CACNA1C, SLC8A1
GO:0043270~positive regulation of ion transport	16	0.0244489	EDN1, CHRM1, KCNC1, PDGFB, STK39, PLA2G6, CXCL10, ADORA2A, KCNQ1, WNK2, P2RX1, ABL1, DMD, SGK3, SGK1, FGF12
GO:0060419~heart growth	8	0.024749	TGFBR3, CAMK2D, EDN1, TGFB2, RXRA, FGFR2, TGFBR2, FOXP1
GO:1901888~regulation of cell junction assembly	8	0.024749	SMAD3, PRKCH, DLC1, PTPRJ, NPHP4, RHOD, CORO1C, VEGFA
GO:0098655~cation transmembrane transport	40	0.024801	KCNK5, SLC22A4, CAMK2D, KCNC1, KCNC4, SLC22A1, STK39, SLC41A1, NEDD4L, PKD1L1, CACNA1C, PLA2G6, SLC4A4, SLC8A1, AQP1, BBC3, TRPM1, SLN, ABL1, PTK2B, DMD, SLC17A2, SLC12A7, KCNJ5, KCNIP3, SLC39A11, CACNA2D3, CACNA2D4, DIAPH1, FAM155A, CXCL10, KCNQ1, KCNS3, P2RX1, WNK2, SCNN1A, FKBP1B, TRPV5, ATP13A4, FGF12
GO:0051050~positive regulation of transport	50	0.0248792	SEMA5A, CHRM1, KCNC1, IRS1, SERPINE1, HNMT, AQP1, BBC3, HHAT, C1QTNF1, ZC3H12A, MYO18A, CASP1, BOK, RAB8B, EDN1, SFRP4, ADORA2A, KCNQ1, SGK3, SGK1, PDGFB, STK39, NEDD4L, PRR5L, PIK3R1, VTCN1, PLA2G6, C2, ABL1, DMD, SEC16B, TGFB2, SMAD3, ANGPT1, EGF, INHBA, AZU1, SORBS1, MERTK, SULF2, VEGFA, BMP4, CXCL10, BAMBI, P2RX1, WNK2, TRIP6, INHA, FGF12
GO:0001954~positive regulation of cell-matrix adhesion	6	0.0252943	SMAD3, PLEKHA2, PTK2B, PTPRJ, DMD, VEGFA
GO:0070265~necrotic cell death	6	0.0252943	CASP1, FAS, TRAF2, CFLAR, ARHGEF2, MAP3K5
GO:0044060~regulation of endocrine process	6	0.0252943	C1QTNF1, RAB11FIP1, INHBA, INHA, RAB11FIP3, RAB8B
GO:0008016~regulation of heart contraction	17	0.0255139	GLP1R, HDAC4, KCNJ5, TGFB2, CAMK2D, EDN1, KCNIP3, SEMA3A, CACNA2D3, CACNA1C, CACNA2D4, SLC8A1, KCNQ1, FKBP1B, ZC3H12A, DMD, HBEGF
GO:0048675~axon extension	10	0.0261641	SEMA5A, SEMA5B, NRP2, SEMA6A, SEMA4D, SEMA3A, PLXNA2, PLXNA1, FMOD, VEGFA
GO:0046834~lipid phosphorylation	10	0.0261641	DGKG, KLB, DGKD, IRS1, EGF, PDGFB, PIK3R1, FGFR4, FGFR2, HBEGF
GO:0032526~response to retinoic acid	10	0.0261641	YAP1, RARG, RXRA, HSD17B2, RARA, PTK2B, IGFBP7, PTK6, TEAD2, AQP1
GO:0060996~dendritic spine development	8	0.0264655	DNM3, EPHA4, CUX2, CTNND2, BAIAP2, KALRN, PAK2, FSTL4
GO:0006897~endocytosis	38	0.026661	DGKD, WIPF1, TMPRSS3, SERPINE1, LRP5, STAB2, LOXL4, NEDD4L, PIK3R1, PLA2G6, C2, CORO1C, MYO18A, ABL1, SH3GL1, ANGPT1, MYO10, SORT1, ANXA11, AZU1, BAIAP2, MERTK, TGFBR2, VAV2, MARCH3, EPN2, VEGFA, DNM3, SFRP4, ADORA2A, SYT12, MAPKAPK2, RARA, NOSTRIN, IRF8, CD9, CD247, CSNK1G1
GO:0060538~skeletal muscle organ development	14	0.0267945	HDAC4, SVIL, MYOCD, CFLAR, NR2F2, FOXP1, SKI, RCAN1, EP300, TLL2, FLNB, DMD, ANKRD2, BCL9L
GO:0051090~regulation of sequence-specific DNA binding transcription factor activity	24	0.0271193	NTRK1, HDAC4, MYOCD, EDN1, PRKCH, ANXA4, DAB2IP, LRP5, TRAF2, CFLAR, PBX1, HIPK2, VEGFA, SFRP4, FER, BHLHE40, ZC3H12A, EP300, SIK1, TRIM26, SGK3, ARHGEF2, SGK1, PPARGC1B
GO:0001505~regulation of neurotransmitter levels	15	0.0271619	SLC44A4, PTPRN2, KCNC4, CHAT, DBH, HNMT, SYTL3, SYT6, RIMS2, RPH3A, PNKD, SYT12, ADORA2A, SV2B, SLC18A2
GO:0030162~regulation of proteolysis	40	0.0271792	TNFAIP8, SERPINA1, SERPINE2, LEF1, WFIKKN2, SERPINE1, TANK, SH3RF1, CYR61, C2, AQP1, BBC3, MICAL1, GNA12, ZC3H12A, CASP1, TIMP2, PTK2B, PAK2, BOK, MAP3K5, SMAD3, EGF, MGMT, IL1R2, DAB2IP, CRIM1, TNFRSF10B, TRAF2, VEGFA, ADORA2A, SLPI, GIPC1, DLC1, P2RX1, FAS, CARD16, PI16, FGFR4, CFB
GO:0061614~pri-miRNA transcription from RNA polymerase II promoter	5	0.0272327	BMP4, SMAD3, PDGFB, ETS1, TEAD1
GO:0010762~regulation of fibroblast migration	5	0.0272327	FER, GNA12, PRR5L, SLC8A1, CORO1C
GO:0002695~negative regulation of leukocyte activation	12	0.0273546	BMP4, FER, ADORA2A, ZC3H12A, DTX1, FAS, INHBA, VTCN1, PRDM1, INHA, MERTK, JAK3
GO:0002576~platelet degranulation	10	0.0275955	TGFB2, SERPINA1, VWF, EGF, P2RX1, SERPINE1, PDGFB, IGF2, CD9, VEGFA
GO:0032535~regulation of cellular component size	23	0.0276283	SEMA5A, SEMA5B, EDN1, RARG, SEMA6A, SEMA4D, WIPF1, SEMA3A, BAIAP2, FSTL4, SSH1, AQP1, VAV2, VEGFA, EPS8, OLFM1, FER, SPP1, PLXNA2, ABL1, PTK2B, PLXNA1, SLC12A7
GO:0071417~cellular response to organonitrogen compound	29	0.0276882	GLP1R, IRS1, MAX, PXN, ADCY1, PIK3R1, SLC8A1, PPP1R9B, AQP1, GPR152, GNG7, ABL1, CAPN2, GNG8, AP3S1, JAK3, NTRK1, EDN1, IGF2, SORBS1, BAIAP2, GNG11, SSH1, DIAPH1, FER, ADCY9, COL4A1, KCNQ1, ARHGEF2
GO:2000649~regulation of sodium ion transmembrane transporter activity	6	0.0277124	CAMK2D, WNK2, STK39, NEDD4L, DMD, FGF12
GO:1903725~regulation of phospholipid metabolic process	7	0.0278476	IRS1, EPHA8, DAB2IP, PDGFB, PTK2B, PIK3R1, VAV2
GO:0055013~cardiac muscle cell development	7	0.0278476	BMP4, CAMK2D, EDN1, LMNA, OBSL1, SLC8A1, VEGFA
GO:0032956~regulation of actin cytoskeleton organization	20	0.0280503	SEMA5A, TGFB2, EDN1, SMAD3, WIPF1, TACSTD2, ARHGEF10L, PIK3R1, CELSR1, BAIAP2, RHOD, SSH1, EPS8, AKAP13, FER, FES, DLC1, ABL1, PTK2B, SYNPO
GO:0055117~regulation of cardiac muscle contraction	8	0.0282615	HDAC4, CAMK2D, KCNQ1, ZC3H12A, FKBP1B, DMD, CACNA1C, SLC8A1
GO:0006941~striated muscle contraction	13	0.0283946	HDAC4, KCNJ5, CAMK2D, DTNA, TNNC1, NEDD4L, CACNA1C, SLC8A1, KCNQ1, FKBP1B, ZC3H12A, DMD, FGF12
GO:2001269~positive regulation of cysteine-type endopeptidase activity involved in apoptotic signaling pathway	4	0.0285059	SMAD3, FAS, TNFRSF10B, TRAF2
GO:0098916~anterograde trans-synaptic signaling	35	0.028954	CHRM1, SERPINE2, CHAT, KCNC4, LYPD1, SEZ6, DBH, PLA2G6, KALRN, GLS, RIMS2, RPH3A, CUX2, PTK2B, DLGAP1, SLC12A7, SLC18A1, SLC18A2, NTRK1, EDN1, PTPRN2, DTNA, BAIAP2, GLRA4, SYTL3, SYT6, NISCH, PNKD, ADORA2A, SYT12, GIPC1, P2RX1, RARA, PDE7B, FGF12
GO:0099536~synaptic signaling	35	0.028954	CHRM1, SERPINE2, CHAT, KCNC4, LYPD1, SEZ6, DBH, PLA2G6, KALRN, GLS, RIMS2, RPH3A, CUX2, PTK2B, DLGAP1, SLC12A7, SLC18A1, SLC18A2, NTRK1, EDN1, PTPRN2, DTNA, BAIAP2, GLRA4, SYTL3, SYT6, NISCH, PNKD, ADORA2A, SYT12, GIPC1, P2RX1, RARA, PDE7B, FGF12
GO:0007268~chemical synaptic transmission	35	0.028954	CHRM1, SERPINE2, CHAT, KCNC4, LYPD1, SEZ6, DBH, PLA2G6, KALRN, GLS, RIMS2, RPH3A, CUX2, PTK2B, DLGAP1, SLC12A7, SLC18A1, SLC18A2, NTRK1, EDN1, PTPRN2, DTNA, BAIAP2, GLRA4, SYTL3, SYT6, NISCH, PNKD, ADORA2A, SYT12, GIPC1, P2RX1, RARA, PDE7B, FGF12
GO:0099537~trans-synaptic signaling	35	0.028954	CHRM1, SERPINE2, CHAT, KCNC4, LYPD1, SEZ6, DBH, PLA2G6, KALRN, GLS, RIMS2, RPH3A, CUX2, PTK2B, DLGAP1, SLC12A7, SLC18A1, SLC18A2, NTRK1, EDN1, PTPRN2, DTNA, BAIAP2, GLRA4, SYTL3, SYT6, NISCH, PNKD, ADORA2A, SYT12, GIPC1, P2RX1, RARA, PDE7B, FGF12
GO:0051149~positive regulation of muscle cell differentiation	9	0.0291573	BMP4, MYOCD, EDN1, SMARCD3, BOC, ABL1, ENG, MAP3K5, FOXP1
GO:0006629~lipid metabolic process	68	0.0292844	PIGS, DGKG, KLB, DGKD, IRS1, RORA, CYR61, ABHD12, SMPD2, HMGCS2, GGT1, STARD3, ABCC1, EDN1, ACOT7, PLA2G4E, EPHA8, SLC35C1, SPNS2, ACSL5, BAAT, VAV2, DKK3, INPP4B, SOAT2, GPD2, MAPKAPK2, RBP1, SIK1, HRASLS5, MGLL, HBEGF, SLC22A4, ISYNA1, SMARCD3, ABHD2, PDGFB, LRP5, PIK3R1, PLA2G6, LTC4S, INPP5A, RXRA, ARSJ, ALDH3B1, HSD17B2, PTK2B, IGFBP7, BCO2, TBL1X, WWOX, CREBBP, PTPRN2, EGF, RARRES3, DAB2IP,…
GO:0060449~bud elongation involved in lung branching	3	0.0293491	BMP4, YAP1, FGFR2
GO:0060687~regulation of branching involved in prostate gland morphogenesis	3	0.0293491	BMP4, RXRA, FGFR2
GO:1905063~regulation of vascular smooth muscle cell differentiation	3	0.0293491	MYOCD, PDGFB, ENG
GO:0042045~epithelial fluid transport	3	0.0293491	EDN1, CSF2, AQP1
GO:0032270~positive regulation of cellular protein metabolic process	72	0.0294578	KLB, CDKN1A, CSF2, WWC1, CYR61, BBC3, AKAP13, C1QTNF1, RASSF5, ZC3H12A, TIMP2, CASP1, FAM150B, IL6R, BOK, MAP3K5, ACVR1, EPHA4, EDN1, EPHA8, TNFRSF19, TRAF2, AXIN2, WNT16, MID1, TGFBR2, ADCY9, MDFIC, MAPKAPK2, ARHGEF2, IL6ST, SQSTM1, ENG, HDAC4, CAMK2D, PDGFB, PRR5L, TNFRSF11B, MST1R, ADCY1, PTTG1IP, PLA2G6, TANK, RXRA, ABL1, GCNT2, PTK2B, PAK2, NTRK1, TGFB2, NDFIP2, MAP3K1, SMAD3, SEMA4D, ANGPT1…
GO:0030203~glycosaminoglycan metabolic process	13	0.0295998	GALNT5, ANGPT1, EGF, PDGFB, GXYLT1, STAB2, XYLT1, VCAN, CHST11, B3GNT7, GCNT2, FMOD, B4GALT5
GO:1904590~negative regulation of protein import	7	0.0299914	MDFIC, ANGPT1, ZC3H12A, DAB2IP, AXIN2, NFKBIE, LITAF
GO:0042308~negative regulation of protein import into nucleus	7	0.0299914	MDFIC, ANGPT1, ZC3H12A, DAB2IP, AXIN2, NFKBIE, LITAF
GO:0038034~signal transduction in absence of ligand	8	0.0301382	WWOX, TGFB2, CSF2, UNC5B, LCN2, FAS, INHBA, BOK
GO:1903729~regulation of plasma membrane organization	8	0.0301382	TGFB2, PKDCC, ITGA3, LYPD1, SORBS1, PIK3R1, KALRN, PPP1R9B
GO:0097192~extrinsic apoptotic signaling pathway in absence of ligand	8	0.0301382	WWOX, TGFB2, CSF2, UNC5B, LCN2, FAS, INHBA, BOK
GO:0010001~glial cell differentiation	14	0.0301526	EPHA4, EIF2B3, SERPINE2, LEF1, DTX1, SKI, ADORA2A, SH3TC2, RHEB, ABL1, CD9, DMD, IL6ST, BOK
GO:0043122~regulation of I-kappaB kinase/NF-kappaB signaling	17	0.0301885	NDFIP2, ANGPT1, TNFRSF19, DAB2IP, TNFRSF10B, RORA, TRAF2, CFLAR, LITAF, TANK, AKAP13, TRIP6, ZC3H12A, CASP1, ABL1, IKBKE, SQSTM1
GO:1904837~beta-catenin-TCF complex assembly	6	0.0302724	TLE3, CREBBP, LEF1, EP300, AXIN2, BCL9L
GO:0014075~response to amine	6	0.0302724	KCNC1, ADORA2A, DBH, HNMT, SLC18A2, PPP1R9B
GO:0003203~endocardial cushion morphogenesis	5	0.0304587	ACVR1, BMP4, TGFB2, ENG, TGFBR2
GO:0044255~cellular lipid metabolic process	55	0.0306687	PIGS, DGKG, KLB, DGKD, IRS1, CYR61, ABHD12, SMPD2, HMGCS2, GGT1, ABCC1, EDN1, ACOT7, PLA2G4E, EPHA8, SLC35C1, SPNS2, ACSL5, BAAT, VAV2, INPP4B, SOAT2, GPD2, MAPKAPK2, RBP1, SIK1, HRASLS5, MGLL, HBEGF, SLC22A4, ISYNA1, SMARCD3, ABHD2, PDGFB, PIK3R1, PLA2G6, LTC4S, INPP5A, RXRA, ARSJ, ALDH3B1, PTK2B, BCO2, TBL1X, CREBBP, EGF, RARRES3, DAB2IP, SYNJ2, DHRS3, FAM135B, P2RX1, PLCH2, FGFR4, FGFR2
GO:0046328~regulation of JNK cascade	13	0.0308414	EPHA4, EDN1, TNFRSF19, DAB2IP, TRAF2, WNT16, SH3RF1, HIPK2, TGFBR3, MDFIC, PTK2B, MAP4K4, MAP3K5
GO:0002027~regulation of heart rate	9	0.0308618	KCNJ5, CAMK2D, EDN1, SEMA3A, KCNQ1, FKBP1B, DMD, CACNA1C, SLC8A1
GO:0035282~segmentation	9	0.0308618	BMP4, NRP2, SMAD3, SEMA3A, LEF1, PLXNA2, EP300, AXIN2, PCSK6
GO:0007599~hemostasis	23	0.0310957	DGKG, EDN1, DGKD, PRKCH, SERPINA1, SERPINE2, VWF, ITPK1, SERPINE1, PDGFB, STAB2, PIK3R1, MERTK, GP5, RHOB, VAV2, LBH, C1QTNF1, ADORA2A, P2RX1, GNA12, CD9, PRKG1
GO:0009100~glycoprotein metabolic process	25	0.031292	POMT2, NECAB3, GXYLT1, XYLT1, ADAMTS12, PCSK6, TRAK1, ART3, FUT6, CHST11, GCNT2, MAN1C1, JAK3, CHST8, GALNT5, GALNT2, B3GALT5, MUC5B, SULF2, DPY19L1, VCAN, B3GNT7, OAS2, HBEGF, B4GALT5
GO:0018209~peptidyl-serine modification	18	0.0317398	CAMK2D, PRKCH, ANGPT1, GALNT2, PDGFB, STK39, PRKX, TTBK1, HIPK2, TGFBR2, VEGFA, MAPKAPK2, DMD, SGK3, SGK1, PAK2, STK32B, CSNK1G1
GO:0051282~regulation of sequestering of calcium ion	10	0.0322189	DIAPH1, CXCL10, CAMK2D, FKBP1B, ABL1, PTK2B, DMD, CACNA1C, SLC8A1, BBC3
GO:0061045~negative regulation of wound healing	7	0.0322406	EDN1, C1QTNF1, SMAD3, SERPINE2, SERPINE1, PDGFB, PRKG1
GO:0045669~positive regulation of osteoblast differentiation	7	0.0322406	ACVR1, BMP4, FAM20C, IL6ST, IL6R, CYR61, RUNX2
GO:0036211~protein modification process	174	0.0323064	KLB, CHRM1, CSF2, IRS1, WWC1, GXYLT1, KLHL33, UBE2L6, ZDHHC7, PPP1CC, HHAT, EFEMP1, RASSF5, ZC3H12A, EP300, FAM150B, STK32B, IL6R, MAP3K5, ACVR1, EPHA4, PRKCH, EPHA8, NSMCE1, CDYL, MID1, ATG12, ADCY9, MAPKAPK2, ROR1, SIK1, IL6ST, SQSTM1, CSNK1G1, PKDCC, PDGFB, STK39, NEDD4L, DTX1, TNFRSF11B, MST1R, PIK3R1, PTTG1IP, PLA2G6, KALRN, TTBK1, ART3, CORO1C, FUT6, NUAK1, MICAL1, ARSJ, PRDM16, ABL1, KLHL2…
GO:0006464~cellular protein modification process	174	0.0323064	KLB, CHRM1, CSF2, IRS1, WWC1, GXYLT1, KLHL33, UBE2L6, ZDHHC7, PPP1CC, HHAT, EFEMP1, RASSF5, ZC3H12A, EP300, FAM150B, STK32B, IL6R, MAP3K5, ACVR1, EPHA4, PRKCH, EPHA8, NSMCE1, CDYL, MID1, ATG12, ADCY9, MAPKAPK2, ROR1, SIK1, IL6ST, SQSTM1, CSNK1G1, PKDCC, PDGFB, STK39, NEDD4L, DTX1, TNFRSF11B, MST1R, PIK3R1, PTTG1IP, PLA2G6, KALRN, TTBK1, ART3, CORO1C, FUT6, NUAK1, MICAL1, ARSJ, PRDM16, ABL1, KLHL2…
GO:0045638~negative regulation of myeloid cell differentiation	9	0.0326334	ZBTB16, PRDM16, RARA, PTK2B, INHBA, PIK3R1, INHA, FSTL3, RUNX1
GO:2001056~positive regulation of cysteine-type endopeptidase activity	11	0.0327175	SMAD3, DLC1, P2RX1, CASP1, FAS, TNFRSF10B, TRAF2, CYR61, MAP3K5, BBC3, BOK
GO:0060986~endocrine hormone secretion	6	0.0329763	C1QTNF1, RAB11FIP1, INHBA, INHA, RAB11FIP3, RAB8B
GO:0055012~ventricular cardiac muscle cell differentiation	4	0.0332153	MYOCD, RXRA, LMNA, RARA
GO:0035886~vascular smooth muscle cell differentiation	4	0.0332153	MYOCD, PDGFB, ENG, VEGFA
GO:0006913~nucleocytoplasmic transport	28	0.0338123	SEMA5A, CDKN1A, PIK3R1, PTTG1IP, LITAF, SMG6, AKAP13, HHEX, ATXN1, SIX2, ZC3H12A, LMNA, CCHCR1, JAK3, EIF4E, TGFB2, SMAD3, ANGPT1, EGF, DAB2IP, AXIN2, SULF2, THOC6, BMP4, MDFIC, BAMBI, TRIP6, NFKBIE
GO:0051641~cellular localization	120	0.0338876	SEMA5A, CHRM1, WIPF1, WWC1, HNMT, CELSR1, SLC8A1, RPH3A, RIMS2, PPP1CC, HHAT, TRIM29, RASSF5, ZC3H12A, SIL1, PLEKHJ1, SEMA6A, LMAN1L, TAP2, ANK1, MID1, GEM, SYTL3, THOC6, PKP3, OBSL1, PKDCC, CHAT, LYPD1, NEDD4L, CACNA1C, PIK3R1, PTTG1IP, PLA2G6, KALRN, TRPM1, ATXN1, ABL1, VTI1A, PLXNA2, MAP6, TBC1D14, RAB11FIP3, CNTLN, TBC1D16, BANP, SEC16B, TGFB2, PTPRN2, SMAD3, ZBTB16, SYT6, REEP1, BMP4, CXCL10…
GO:1903053~regulation of extracellular matrix organization	5	0.0339003	TGFB2, SMAD3, ABL1, FGFR4, ETS1
GO:0043552~positive regulation of phosphatidylinositol 3-kinase activity	5	0.0339003	IRS1, EPHA8, PDGFB, PTK2B, VAV2
GO:0061001~regulation of dendritic spine morphogenesis	5	0.0339003	DNM3, EPHA4, CUX2, BAIAP2, KALRN
GO:1904030~negative regulation of cyclin-dependent protein kinase activity	5	0.0339003	MYOCD, CDKN1A, HHEX, DAB2IP, NR2F2
GO:0060997~dendritic spine morphogenesis	5	0.0339003	DNM3, CUX2, CTNND2, BAIAP2, KALRN
GO:0045736~negative regulation of cyclin-dependent protein serine/threonine kinase activity	5	0.0339003	MYOCD, CDKN1A, HHEX, DAB2IP, NR2F2
GO:0098662~inorganic cation transmembrane transport	36	0.0340631	KCNK5, CAMK2D, KCNC1, KCNC4, STK39, SLC41A1, NEDD4L, PKD1L1, CACNA1C, PLA2G6, SLC4A4, SLC8A1, AQP1, BBC3, TRPM1, SLN, ABL1, PTK2B, DMD, SLC17A2, SLC12A7, KCNJ5, KCNIP3, SLC39A11, CACNA2D3, CACNA2D4, DIAPH1, FAM155A, CXCL10, KCNQ1, KCNS3, WNK2, SCNN1A, FKBP1B, TRPV5, FGF12
GO:1904063~negative regulation of cation transmembrane transport	7	0.0345966	CAMK2D, SLN, KCNQ1, FKBP1B, STK39, NEDD4L, FGF12
GO:0070371~ERK1 and ERK2 cascade	17	0.0352174	NTRK1, CAMK2D, ANGPT1, EGF, DAB2IP, PDGFB, VEGFA, BMP4, ST5, WNK2, ABL1, GCNT2, PTK2B, DMD, FAM150B, FGFR4, FGFR2
GO:0009890~negative regulation of biosynthetic process	75	0.0354037	RARG, WWC1, PRDM1, LIMD1, ETS2, HHEX, TRIM29, ZC3H12A, EP300, ANKRD2, JAK3, IL6R, SLC18A2, MYOCD, EDN1, HNF1B, CDYL, HIC1, RUNX2, FOXP1, RUNX1, DKK3, MDFIC, ELF3, RARA, IRF8, SIK1, SQSTM1, HBEGF, ENG, HDAC4, YAP1, KANK2, NFIX, DOT1L, LEF1, PDGFB, NEDD4L, GLIS1, HDAC7, CUX2, ATXN1, RXRA, CUX1, ZNF703, ATOH8, PRDM16, TBL1X, CRYM, EIF4E, PPARGC1B, RUNX1T1, EIF2B3, CREBBP, SMAD3, SEMA4D, ZBTB16, KCNI…
GO:0051208~sequestering of calcium ion	10	0.0355838	DIAPH1, CXCL10, CAMK2D, FKBP1B, ABL1, PTK2B, DMD, CACNA1C, SLC8A1, BBC3
GO:0030195~negative regulation of blood coagulation	6	0.0358259	EDN1, C1QTNF1, SERPINE2, SERPINE1, PDGFB, PRKG1
GO:1900047~negative regulation of hemostasis	6	0.0358259	EDN1, C1QTNF1, SERPINE2, SERPINE1, PDGFB, PRKG1
GO:0010977~negative regulation of neuron projection development	11	0.0358381	DNM3, SEMA5A, SEMA5B, EPHA4, SEMA6A, SEMA4D, SEMA3A, SPP1, SEZ6, FSTL4, MAP4K4
GO:0034612~response to tumor necrosis factor	18	0.0359573	HDAC4, EDN1, TNFRSF19, DAB2IP, TNFRSF10B, RORA, TRAF2, TNFRSF11B, ADAMTS12, AFF3, TANK, IL18BP, ZC3H12A, LCN2, FAS, PTK2B, ARHGEF2, MAP3K5
GO:0007266~Rho protein signal transduction	9	0.0363817	AKAP13, ITGA3, DLC1, GNA12, ARHGEF3, CELSR1, RHOD, KALRN, RHOB
GO:0002694~regulation of leukocyte activation	28	0.0364342	CDKN1A, HHLA2, DTX1, RORA, PIK3R1, VTCN1, PRDM1, IL1RL2, ZC3H12A, MYO18A, JAK3, PAK2, ZBTB16, IGF2, TRAF2, INHBA, MUC5B, MERTK, TGFBR2, BMP4, FER, ADORA2A, FES, RARA, FAS, CD247, INHA, IL6ST
GO:0071356~cellular response to tumor necrosis factor	17	0.0366964	HDAC4, EDN1, TNFRSF19, DAB2IP, TNFRSF10B, RORA, TRAF2, TNFRSF11B, ADAMTS12, TANK, IL18BP, ZC3H12A, LCN2, FAS, PTK2B, ARHGEF2, MAP3K5
GO:0071478~cellular response to radiation	12	0.0370205	TRPM1, YAP1, CDKN1A, CREBBP, MGMT, EP300, PIK3R1, TANK, RHOB, AQP1, DDB2, PPP1R9B
GO:0070588~calcium ion transmembrane transport	18	0.0370543	CAMK2D, CACNA2D3, PKD1L1, CACNA1C, CACNA2D4, PLA2G6, SLC8A1, BBC3, TRPM1, DIAPH1, CXCL10, FAM155A, SLN, FKBP1B, TRPV5, ABL1, PTK2B, DMD
GO:0055024~regulation of cardiac muscle tissue development	7	0.0370609	TGFBR3, BMP4, MYOCD, EDN1, FGFR2, TGFBR2, FOXP1
GO:0043502~regulation of muscle adaptation	7	0.0370609	HDAC4, AKAP13, CAMK2D, EDN1, TNNC1, GTF2IRD1, IL6ST
GO:0010629~negative regulation of gene expression	74	0.0371608	CDKN1A, RARG, SERPINE2, WWC1, SERPINE1, PRDM1, LIMD1, ETS2, HHEX, TRIM29, ZC3H12A, EP300, ANKRD2, MYOCD, EDN1, IL1R2, HNF1B, HIC1, RUNX2, FOXP1, RUNX1, DKK3, OLFM1, SHQ1, MDFIC, ELF3, KCNQ1, RARA, IRF8, SQSTM1, ENG, HDAC4, KANK2, NFIX, MAX, DOT1L, LEF1, PDGFB, NEDD4L, GLIS1, HDAC7, CUX2, ATXN1, RXRA, CUX1, ZNF703, ATOH8, PRDM16, TBL1X, CRYM, EIF4E, PPARGC1B, RUNX1T1, TGFB2, EIF2B3, NDFIP2, CREBBP…
GO:0009306~protein secretion	28	0.0372242	GLP1R, NECAB3, IRS1, LRP5, CACNA1C, VTCN1, PLA2G6, RIMS2, RAB11FIP1, ZC3H12A, MYO18A, CASP1, ABL1, RAB11FIP3, MAP4K4, RAB8B, TGFB2, PTPRN2, ANGPT1, IL1R2, ANXA4, HNF1B, TRAF2, FOXP1, ADORA2A, KCNS3, FKBP1B, RAPGEF4
GO:0060070~canonical Wnt signaling pathway	19	0.0372741	YAP1, RARG, SMAD3, EGF, LEF1, DAB2IP, LRP5, AXIN2, LIMD1, MCC, BICC1, DKK3, SULF2, SFRP4, BAMBI, NPHP4, TBL1X, FGFR2, BCL9L
GO:0098660~inorganic ion transmembrane transport	40	0.0373784	KCNK5, CAMK2D, TTYH3, KCNC1, KCNC4, STK39, SLC41A1, NEDD4L, PKD1L1, CACNA1C, PLA2G6, SLC4A4, SLC8A1, AQP1, BBC3, TRPM1, SLN, ABL1, PTK2B, DMD, GABRE, SLC17A2, SLC12A7, KCNJ5, KCNIP3, SLC39A11, CACNA2D3, ANO7, CACNA2D4, GLRA4, DIAPH1, FAM155A, CXCL10, KCNQ1, KCNS3, WNK2, SCNN1A, FKBP1B, TRPV5, FGF12
GO:0048333~mesodermal cell differentiation	5	0.0375589	BMP4, ITGA3, SIX2, INHBA, FGFR2
GO:0043114~regulation of vascular permeability	5	0.0375589	ADORA2A, ANGPT1, PTPRJ, AZU1, VEGFA
GO:0031099~regeneration	13	0.0376154	PFKFB1, EPHA4, CDKN1A, NNMT, CFLAR, BAAT, TGFBR2, SULF2, TGFBR3, NINJ2, FKBP1B, SPP1, MAP4K4
GO:0003139~secondary heart field specification	3	0.0381093	BMP4, SMARCD3, AXIN2
GO:2000727~positive regulation of cardiac muscle cell differentiation	4	0.0383022	BMP4, MYOCD, EDN1, FOXP1
GO:0048339~paraxial mesoderm development	4	0.0383022	YAP1, SMAD3, LEF1, TEAD2
GO:0002067~glandular epithelial cell differentiation	6	0.0388226	BMP4, RARG, RXRA, RARA, FGFR2, FOXP1
GO:0055010~ventricular cardiac muscle tissue morphogenesis	6	0.0388226	TGFBR3, TGFB2, RXRA, TNNC1, FGFR2, ENG
GO:0031324~negative regulation of cellular metabolic process	111	0.0389159	SERPINE2, WWC1, SERPINE1, PRDM1, ETS2, AQP1, TRIM29, ZC3H12A, EP300, IL1R2, HNF1B, CDYL, HIC1, RUNX2, RUNX1, FOXP1, DKK3, SHQ1, SLPI, SIK1, CARD16, SQSTM1, PDGFB, STK39, NEDD4L, GLIS1, CORO1C, ATXN1, MICAL1, ZNF703, PRDM16, ABL1, PPARGC1B, CREBBP, TGFB2, EIF2B3, SMAD3, ZBTB16, CRIM1, PTK6, INHBA, NR2F2, BMP4, GIPC1, FEV, WNK2, BHLHE40, NOSTRIN, FGFR2, CDKN1A, RARG, TNFAIP8, SERPINA1, WFIKKN2, SLC…
GO:0018105~peptidyl-serine phosphorylation	17	0.0390556	CAMK2D, PRKCH, ANGPT1, PDGFB, STK39, PRKX, TTBK1, HIPK2, TGFBR2, VEGFA, MAPKAPK2, DMD, SGK3, SGK1, PAK2, STK32B, CSNK1G1
GO:0030048~actin filament-based movement	11	0.0391597	KCNJ5, CAMK2D, MYO1B, TPM4, WIPF1, KCNQ1, TNNC1, NEDD4L, DMD, CACNA1C, FGF12
GO:1903510~mucopolysaccharide metabolic process	10	0.0391824	VCAN, CHST11, B3GNT7, ANGPT1, EGF, PDGFB, STAB2, XYLT1, FMOD, B4GALT5
GO:0046631~alpha-beta T cell activation	10	0.0391824	ADORA2A, ZBTB16, LEF1, ABL1, RARA, RORA, PRDM1, JAK3, TGFBR2, FOXP1
GO:0001935~endothelial cell proliferation	10	0.0391824	BMP4, SEMA5A, NRP2, ATOH8, PDGFB, PRKX, NR2F2, VASH1, ENG, VEGFA
GO:0010721~negative regulation of cell development	20	0.0392424	SEMA5A, SEMA5B, EPHA4, TGFB2, SEMA6A, SEMA4D, SEMA3A, DAB2IP, TACSTD2, SEZ6, DTX1, FSTL4, PBX1, CORO1C, SKI, DNM3, SPP1, ARHGEF2, EIF4E, MAP4K4
GO:0032386~regulation of intracellular transport	28	0.0398266	SEMA5A, CDKN1A, CHRM1, WWC1, PRR5L, PIK3R1, HNMT, LITAF, PPP1CC, HHAT, SH3TC2, ZC3H12A, SEC16B, SMAD3, ANGPT1, EGF, TNNC1, DAB2IP, AXIN2, SULF2, BMP4, REEP1, FER, MDFIC, FES, BAMBI, TRIP6, NFKBIE
GO:0010466~negative regulation of peptidase activity	17	0.0403198	TNFAIP8, SERPINA1, SERPINE2, LEF1, WFIKKN2, SERPINE1, CRIM1, SH3RF1, AQP1, VEGFA, ADORA2A, SLPI, MICAL1, TIMP2, PI16, CARD16, PAK2
GO:0045859~regulation of protein kinase activity	40	0.0403797	CDKN1A, LRP5, PDGFB, PTPRJ, MST1R, ADCY1, CYR61, CORO1C, AKAP13, SPRED2, HHEX, ABL1, PTK2B, FAM150B, PAK2, IL6R, MAP3K5, NTRK1, EPHA4, TGFB2, MYOCD, EDN1, MAP3K1, ANGPT1, EGF, DAB2IP, IGF2, TNFRSF10B, TRAF2, PTK6, NR2F2, AZU1, TGFBR2, VEGFA, BMP4, CXCL10, ADCY9, ADORA2A, MDFIC, MAPKAPK2
GO:0051260~protein homooligomerization	18	0.0403973	DGKD, KCNC1, VWF, BIK, KCNC4, SLC22A1, TRAF2, BBC3, GLS, SKI, RXRA, C1QTNF1, KCNS3, P2RX1, LCN2, FAS, IKBKE, LNX2
GO:0042307~positive regulation of protein import into nucleus	9	0.0404097	BMP4, SEMA5A, SMAD3, BAMBI, EGF, ZC3H12A, TRIP6, PIK3R1, SULF2
GO:0061337~cardiac conduction	9	0.0404097	KCNJ5, CAMK2D, KCNIP3, KCNQ1, FKBP1B, CACNA2D3, CACNA2D4, CACNA1C, SLC8A1
GO:0051169~nuclear transport	28	0.0406568	SEMA5A, CDKN1A, PIK3R1, PTTG1IP, LITAF, SMG6, AKAP13, HHEX, ATXN1, SIX2, ZC3H12A, LMNA, CCHCR1, JAK3, EIF4E, TGFB2, SMAD3, ANGPT1, EGF, DAB2IP, AXIN2, SULF2, THOC6, BMP4, MDFIC, BAMBI, TRIP6, NFKBIE
GO:0018107~peptidyl-threonine phosphorylation	8	0.0407768	ACVR1, SPRED2, CAMK2D, EGF, STK39, AZU1, HIPK2, TGFBR2
GO:0022408~negative regulation of cell-cell adhesion	11	0.0408975	BMP4, C1QTNF1, SERPINE2, ADORA2A, LEF1, ZNF703, ABL1, DTX1, VTCN1, JAK3, PRKG1
GO:0035725~sodium ion transmembrane transport	11	0.0408975	CAMK2D, WNK2, SCNN1A, STK39, SLC41A1, NEDD4L, DMD, FGF12, SLC17A2, SLC4A4, SLC8A1
GO:2000249~regulation of actin cytoskeleton reorganization	5	0.0414352	FES, ABL1, PTK2B, BAIAP2, RHOD
GO:0045684~positive regulation of epidermis development	5	0.0414352	BMP4, SFRP4, TGFB2, PRKCH, PTCH2
GO:0045055~regulated exocytosis	19	0.0417321	TGFB2, SERPINA1, VWF, EGF, SERPINE1, PDGFB, IGF2, SYTL3, SYT6, VEGFA, RIMS2, RPH3A, FER, RAB11FIP1, SYT12, FES, P2RX1, CD9, RAPGEF4
GO:0009948~anterior/posterior axis specification	6	0.0419677	SKI, BMP4, HHEX, SIX2, PCSK6, ETS2
GO:0045661~regulation of myoblast differentiation	6	0.0419677	BMP4, CXCL10, MYOCD, BOC, ANKRD2, MAP3K5
GO:0010862~positive regulation of pathway-restricted SMAD protein phosphorylation	6	0.0419677	ACVR1, BMP4, TGFB2, INHBA, INHA, ENG
GO:0060711~labyrinthine layer development	6	0.0419677	ST14, LEF1, VASH1, PLCD3, CYR61, FGFR2
GO:0009187~cyclic nucleotide metabolic process	14	0.0420497	GLP1R, EDN1, RORA, ADCY1, GUCA2A, AQP1, VEGFA, CXCL10, ADCY9, ADORA2A, TIMP2, PTK2B, PDE7B, PDE7A
GO:1903531~negative regulation of secretion by cell	13	0.0421501	EDN1, ANGPT1, IRS1, IL1R2, ANXA4, INHBA, PNKD, RAB11FIP1, FKBP1B, ZC3H12A, INHA, RAB11FIP3, MAP4K4
GO:0006952~defense response	75	0.0424768	SERPINA1, SERPINE1, STAB2, RORA, PRDM1, ETS1, CXCL2, IFI44L, ZC3H12A, CASP1, EP300, TRIM26, GGT1, LGALS8, JAK3, IKBKE, IL6R, JAK1, MAP3K5, ACVR1, HLA-H, EDN1, IL1R2, MID1, ATG12, FOXP1, ADORA2A, SLPI, ELF3, OAS2, MAPKAPK2, IRF8, ARHGEF2, IL6ST, MGLL, CFB, HDAC4, CAMK2D, C1S, LYPD1, STK39, TNFRSF11B, MST1R, ADAMTS12, DDX60, PLA2G6, TANK, KALRN, C2, IL1RL2, ABL1, SPP1, PTK2B, S100A14, EIF4E, PAK2, …
GO:0048863~stem cell differentiation	9	0.0425307	YAP1, MYOCD, TGFB2, HHEX, TACSTD2, HNF1B, FGFR2, RUNX2, SOX5
GO:2001234~negative regulation of apoptotic signaling pathway	15	0.0430404	YAP1, ACVR1, CSF2, UNC5B, SERPINE1, TNFRSF10B, TRAF2, CFLAR, PTTG1IP, MEIS3, SH3RF1, BMP4, LMNA, FAS, ARHGEF2
GO:0005975~carbohydrate metabolic process	42	0.0434557	POMT2, HDAC4, KLB, PYGB, PFKFB1, ISYNA1, IRS1, LRP5, GXYLT1, PDGFB, SLC3A1, RORA, TRAK1, ART3, FUT6, PPP1CC, C1QTNF1, INPP5A, CHST11, GCNT2, MAN1C1, PTK2B, PGM5, CHST8, GALNT5, GALNT2, EGF, SLC35C1, IGF2, B3GALT5, SORBS1, MUC5B, NISCH, DPY19L1, B3GNT7, OAS2, GPD2, CHI3L2, SIK1, TFF1, IL6ST, B4GALT5
GO:0034765~regulation of ion transmembrane transport	24	0.0436789	KCNK5, KCNJ5, CAMK2D, KCNC1, KCNIP3, KCNC4, STK39, CACNA2D3, NEDD4L, CACNA1C, CACNA2D4, PLA2G6, SLC8A1, DIAPH1, CXCL10, SLN, KCNQ1, KCNS3, WNK2, FKBP1B, ABL1, PTK2B, DMD, FGF12
GO:0015696~ammonium transport	4	0.0437609	SLC44A4, ADORA2A, SLC22A1, AQP1
GO:1902895~positive regulation of pri-miRNA transcription from RNA polymerase II promoter	4	0.0437609	BMP4, SMAD3, PDGFB, TEAD1
GO:0032331~negative regulation of chondrocyte differentiation	4	0.0437609	BMP4, RARG, EFEMP1, ADAMTS12
GO:0015711~organic anion transport	21	0.0442074	EDN1, SLC10A6, SLC7A14, SLC3A1, SLC5A12, SLC1A5, PLA2G6, SLC4A4, AQP1, GLS, SLC6A6, SLC7A5, RXRA, ADORA2A, SLCO3A1, SLCO4A1, GIPC1, SLC17A6, SLC22A8, NFKBIE, SLC22A7
GO:1904591~positive regulation of protein import	9	0.044724	BMP4, SEMA5A, SMAD3, BAMBI, EGF, ZC3H12A, TRIP6, PIK3R1, SULF2
GO:0006644~phospholipid metabolic process	24	0.0447341	PIGS, KLB, ISYNA1, RARRES3, PLA2G4E, IRS1, EGF, EPHA8, DAB2IP, PDGFB, SYNJ2, PIK3R1, PLA2G6, VAV2, ABHD12, SMPD2, INPP4B, INPP5A, PTK2B, HRASLS5, PLCH2, FGFR4, FGFR2, HBEGF
GO:0001933~negative regulation of protein phosphorylation	24	0.0447341	CDKN1A, MYOCD, SEMA4D, ANGPT1, DAB2IP, LRP5, CTDSPL, STK39, PTPRJ, PTK6, PRR5L, NR2F2, CORO1C, BMP4, SPRED2, HHEX, ADORA2A, MICAL1, WNK2, ZC3H12A, ABL1, DMD, PAK2, ENG
GO:0014068~positive regulation of phosphatidylinositol 3-kinase signaling	7	0.0451151	TGFB2, SEMA4D, ANGPT1, UNC5B, PDGFB, PRR5L, WNT16
GO:0042310~vasoconstriction	7	0.0451151	ACTA2, EDN1, CHRM1, P2RX1, ABL1, DBH, SLC8A1
GO:0050771~negative regulation of axonogenesis	7	0.0451151	SEMA5A, SEMA5B, SEMA6A, SEMA4D, SEMA3A, SPP1, FSTL4
GO:0043507~positive regulation of JUN kinase activity	7	0.0451151	EPHA4, EDN1, MDFIC, DAB2IP, PTK2B, TRAF2, MAP3K5
GO:0030307~positive regulation of cell growth	12	0.0452432	RIMS2, SEMA5A, EDN1, TGFB2, SLC44A4, CPNE5, SEMA4D, LEF1, PTK2B, NEDD4L, VEGFA, HBEGF
GO:0030851~granulocyte differentiation	5	0.0455292	CSF2, PRDM16, LEF1, RARA, RUNX1
GO:0048566~embryonic digestive tract development	5	0.0455292	TGFB2, PKDCC, SIX2, HNF1B, FGFR2
GO:0090218~positive regulation of lipid kinase activity	5	0.0455292	IRS1, EPHA8, PDGFB, PTK2B, VAV2
GO:0031327~negative regulation of cellular biosynthetic process	73	0.0462613	RARG, WWC1, PRDM1, LIMD1, ETS2, HHEX, TRIM29, ZC3H12A, EP300, ANKRD2, JAK3, MYOCD, EDN1, HNF1B, CDYL, HIC1, RUNX2, FOXP1, RUNX1, DKK3, MDFIC, ELF3, RARA, IRF8, SIK1, SQSTM1, HBEGF, ENG, HDAC4, YAP1, KANK2, NFIX, DOT1L, LEF1, PDGFB, NEDD4L, GLIS1, HDAC7, CUX2, ATXN1, RXRA, CUX1, ZNF703, ATOH8, PRDM16, TBL1X, CRYM, EIF4E, PPARGC1B, RUNX1T1, EIF2B3, CREBBP, SMAD3, SEMA4D, ZBTB16, KCNIP3, DAB2IP, INH…
GO:0060041~retina development in camera-type eye	11	0.0464257	SKI, TGFB2, TTLL5, RARG, SMARCD3, COL4A1, MAX, LRP5, NPHP4, MERTK, HIPK2
GO:0045665~negative regulation of neuron differentiation	14	0.0466611	SEMA5A, SEMA5B, EPHA4, SEMA6A, SEMA4D, SEMA3A, SEZ6, DTX1, FSTL4, PBX1, DNM3, SPP1, EIF4E, MAP4K4
GO:0048511~rhythmic process	20	0.0467238	NTRK1, TGFB2, CREBBP, CSF2, SERPINE1, RORA, HNF1B, INHBA, ADCY1, ETS1, VEGFA, PROKR1, RAI1, PPP1CC, ADORA2A, BHLHE40, FAS, EP300, SIK1, INHA
GO:0051480~regulation of cytosolic calcium ion concentration	19	0.0468297	GLP1R, CAMK2D, EDN1, SMAD3, CACNA1C, PLA2G6, SLC8A1, BBC3, TRPM1, DIAPH1, CXCL10, FAM155A, C1QTNF1, FKBP1B, TRPV5, CDH23, ABL1, PTK2B, DMD
GO:0009101~glycoprotein biosynthetic process	22	0.0469267	POMT2, CHST8, GALNT5, NECAB3, GALNT2, GXYLT1, XYLT1, B3GALT5, MUC5B, TRAK1, ART3, FUT6, DPY19L1, VCAN, CHST11, B3GNT7, OAS2, MAN1C1, GCNT2, JAK3, HBEGF, B4GALT5
GO:0070252~actin-mediated cell contraction	9	0.0469904	KCNJ5, CAMK2D, TPM4, KCNQ1, TNNC1, NEDD4L, DMD, CACNA1C, FGF12
GO:0010952~positive regulation of peptidase activity	12	0.0470264	SMAD3, DLC1, P2RX1, CASP1, FAS, TNFRSF10B, TRAF2, TANK, CYR61, MAP3K5, BBC3, BOK
GO:0050680~negative regulation of epithelial cell proliferation	10	0.0471034	TGFBR3, BMP4, TGFB2, ATOH8, DAB2IP, NR2F2, VASH1, MCC, FGFR2, ENG
GO:0098722~asymmetric stem cell division	3	0.0477215	ZBTB16, SOX5, TEAD3
GO:0090154~positive regulation of sphingolipid biosynthetic process	3	0.0477215	SMPD2, PLA2G6, CYR61
GO:0006307~DNA dealkylation involved in DNA repair	3	0.0477215	MPG, MGMT, ASCC2
GO:2001224~positive regulation of neuron migration	3	0.0477215	SEMA6A, SEMA3A, DAB2IP
GO:0032464~positive regulation of protein homooligomerization	3	0.0477215	BIK, FAS, BBC3
GO:0001778~plasma membrane repair	3	0.0477215	AHNAK2, MYOF, DYSF
GO:0070571~negative regulation of neuron projection regeneration	3	0.0477215	EPHA4, SPP1, MAP4K4
GO:0003413~chondrocyte differentiation involved in endochondral bone morphogenesis	3	0.0477215	RARG, AXIN2, TGFBR2
GO:0090331~negative regulation of platelet aggregation	3	0.0477215	C1QTNF1, SERPINE2, PRKG1
GO:0021785~branchiomotor neuron axon guidance	3	0.0477215	SEMA3A, PLXNA2, PLXNA1
GO:2000304~positive regulation of ceramide biosynthetic process	3	0.0477215	SMPD2, PLA2G6, CYR61
GO:1903076~regulation of protein localization to plasma membrane	7	0.0480237	PKDCC, ITGA3, LYPD1, SORBS1, PIK3R1, KALRN, PPP1R9B
GO:0002088~lens development in camera-type eye	7	0.0480237	SKI, BMP4, SMAD3, CRYBA2, NHS, HIPK2, TGFBR2
GO:0051781~positive regulation of cell division	8	0.048202	SVIL, TGFB2, MACC1, GIPC1, PDGFB, IGF2, FGFR2, VEGFA
GO:0051893~regulation of focal adhesion assembly	6	0.0487065	SMAD3, DLC1, PTPRJ, RHOD, CORO1C, VEGFA
GO:0090109~regulation of cell-substrate junction assembly	6	0.0487065	SMAD3, DLC1, PTPRJ, RHOD, CORO1C, VEGFA
GO:0030336~negative regulation of cell migration	15	0.0490277	SEMA3A, ABHD2, SERPINE1, DAB2IP, TACSTD2, PTPRJ, NR2F2, VASH1, MCC, RHOB, CORO1C, NISCH, DLC1, SRGAP3, ENG
GO:0046330~positive regulation of JNK cascade	10	0.0492381	EPHA4, EDN1, MDFIC, TNFRSF19, DAB2IP, PTK2B, TRAF2, WNT16, HIPK2, MAP3K5
GO:0072089~stem cell proliferation	9	0.0493305	SMARCD3, SIX2, LEF1, PLXNB2, FGFR2, SOX5, TEAD3, RUNX1, VEGFA
GO:0045934~negative regulation of nucleobase-containing compound metabolic process	68	0.0495398	RARG, WWC1, PRDM1, LIMD1, ETS2, SMG6, HHEX, TRIM29, ZC3H12A, EP300, ANKRD2, MYOCD, EDN1, HNF1B, CDYL, HIC1, RUNX2, FOXP1, RUNX1, DKK3, SHQ1, MDFIC, ELF3, RARA, IRF8, SQSTM1, ENG, HDAC4, YAP1, KANK2, NFIX, DOT1L, LEF1, PDGFB, NEDD4L, GLIS1, HDAC7, CUX2, ATXN1, RXRA, CUX1, ZNF703, ATOH8, PRDM16, TBL1X, CRYM, PPARGC1B, RUNX1T1, CREBBP, SMAD3, SEMA4D, ZBTB16, KCNIP3, DAB2IP, NR2F2, HIPK2, VEGFA, BMP4…
GO:0045606~positive regulation of epidermal cell differentiation	4	0.0495843	BMP4, SFRP4, PRKCH, PTCH2
GO:0010092~specification of organ identity	4	0.0495843	BMP4, SMARCD3, AXIN2, FGFR2
GO:0060351~cartilage development involved in endochondral bone morphogenesis	4	0.0495843	RARG, RARA, AXIN2, TGFBR2
GO:0070570~regulation of neuron projection regeneration	4	0.0495843	EPHA4, FKBP1B, SPP1, MAP4K4
GO:0060713~labyrinthine layer morphogenesis	4	0.0495843	ST14, LEF1, CYR61, FGFR2
GO:0007413~axonal fasciculation	4	0.0495843	SEMA5A, EPHA4, CRTAC1, SEMA3A
GO:2000736~regulation of stem cell differentiation	5	0.0498405	YAP1, TGFB2, TACSTD2, TEAD2, SOX5
GO:0010765~positive regulation of sodium ion transport	5	0.0498405	WNK2, DMD, SGK3, SGK1, FGF12
GO:2000826~regulation of heart morphogenesis	5	0.0498405	ACVR1, BMP4, TGFB2, ENG, TGFBR2
GO:0097300~programmed necrotic cell death	5	0.0498405	CASP1, FAS, TRAF2, ARHGEF2, MAP3K5
GO:0032885~regulation of polysaccharide biosynthetic process	5	0.0498405	IRS1, EGF, PDGFB, IGF2, SORBS1
GO:2000113~negative regulation of cellular macromolecule biosynthetic process	66	0.0498504	RARG, WWC1, PRDM1, LIMD1, ETS2, HHEX, TRIM29, ZC3H12A, EP300, ANKRD2, JAK3, MYOCD, EDN1, HNF1B, HIC1, RUNX2, FOXP1, RUNX1, DKK3, MDFIC, ELF3, RARA, IRF8, SQSTM1, HBEGF, ENG, HDAC4, KANK2, NFIX, DOT1L, LEF1, PDGFB, NEDD4L, GLIS1, HDAC7, CUX2, ATXN1, RXRA, CUX1, ZNF703, ATOH8, PRDM16, TBL1X, CRYM, EIF4E, PPARGC1B, RUNX1T1, EIF2B3, CREBBP, SMAD3, SEMA4D, ZBTB16, DAB2IP, NR2F2, HIPK2, VEGFA, BMP4, SK…
GO:1901653~cellular response to peptide	20	0.0505492	GLP1R, EDN1, IRS1, MAX, PXN, IGF2, ADCY1, PIK3R1, SORBS1, BAIAP2, GNG11, PPP1R9B, GPR152, FER, ADCY9, GNG7, GNG8, AP3S1, ARHGEF2, JAK3
GO:0046879~hormone secretion	19	0.0505839	GLP1R, EDN1, PTPRN2, IRS1, LRP5, HNF1B, CACNA1C, INHBA, PLA2G6, RIMS2, C1QTNF1, RAB11FIP1, KCNS3, FKBP1B, INHA, RAB11FIP3, MAP4K4, RAB8B, RAPGEF4
GO:0044723~single-organism carbohydrate metabolic process	36	0.050709	POMT2, HDAC4, PYGB, PFKFB1, ISYNA1, IRS1, LRP5, GXYLT1, PDGFB, TRAK1, ART3, FUT6, PPP1CC, INPP5A, CHST11, GCNT2, MAN1C1, PTK2B, PGM5, CHST8, GALNT5, GALNT2, EGF, SLC35C1, IGF2, B3GALT5, SORBS1, MUC5B, NISCH, DPY19L1, B3GNT7, OAS2, GPD2, SIK1, IL6ST, B4GALT5
GO:0043500~muscle adaptation	8	0.0508558	HDAC4, AKAP13, CAMK2D, EDN1, TNNC1, GTF2IRD1, CFLAR, IL6ST
GO:0050886~endocrine process	8	0.0508558	EDN1, C1QTNF1, RAB11FIP1, CTSZ, INHBA, INHA, RAB11FIP3, RAB8B
GO:0010951~negative regulation of endopeptidase activity	16	0.0509967	TNFAIP8, SERPINA1, SERPINE2, LEF1, WFIKKN2, SERPINE1, CRIM1, SH3RF1, AQP1, VEGFA, ADORA2A, SLPI, MICAL1, TIMP2, CARD16, PAK2
GO:0044089~positive regulation of cellular component biogenesis	26	0.0510081	HDAC4, CSF2, WIPF1, AMIGO2, PTPRJ, ARHGEF10L, BBC3, SEPT9, CUX2, PTK2B, NPHP4, TPPP, SYNPO, NTRK1, EDN1, SMAD3, BIK, HNF1B, BAIAP2, DDB2, VEGFA, DNM3, FER, FES, IRF8, FAS
GO:1904375~regulation of protein localization to cell periphery	7	0.0510453	PKDCC, ITGA3, LYPD1, SORBS1, PIK3R1, KALRN, PPP1R9B
GO:0098656~anion transmembrane transport	14	0.0516123	ABCC1, TTYH3, SLC3A1, SLC5A12, ANO7, GLRA4, SLC4A4, LRRC8D, SLC17A6, SLC22A8, GABRE, SLC12A7, SLC17A2, SLC22A7
GO:0021761~limbic system development	9	0.0517449	KIRREL3, EIF2B3, NRP2, SEMA3A, LEF1, RARA, ETS1, FGFR2, PPP1R9B
GO:0050730~regulation of peptidyl-tyrosine phosphorylation	15	0.0522287	CSF2, SEMA4D, ANGPT1, EGF, PDGFB, IGF2, PTK6, VEGFA, ABL1, PTK2B, FAM150B, ARHGEF2, IL6ST, PAK2, IL6R
GO:2001239~regulation of extrinsic apoptotic signaling pathway in absence of ligand	6	0.0523013	WWOX, TGFB2, CSF2, UNC5B, FAS, INHBA
GO:0070374~positive regulation of ERK1 and ERK2 cascade	13	0.0523336	NTRK1, CAMK2D, ANGPT1, PDGFB, VEGFA, BMP4, ST5, ABL1, GCNT2, PTK2B, FAM150B, FGFR4, FGFR2
GO:0045861~negative regulation of proteolysis	20	0.0526842	TNFAIP8, SERPINA1, SERPINE2, IL1R2, LEF1, WFIKKN2, SERPINE1, CRIM1, DAB2IP, SH3RF1, AQP1, VEGFA, ADORA2A, SLPI, GIPC1, MICAL1, TIMP2, PI16, CARD16, PAK2
GO:0046486~glycerolipid metabolic process	23	0.0529845	DGKG, PIGS, SLC22A4, KLB, DGKD, PLA2G4E, IRS1, EGF, ABHD2, PDGFB, SYNJ2, PIK3R1, PLA2G6, ABHD12, INPP4B, INPP5A, SIK1, HRASLS5, PLCH2, FGFR4, MGLL, FGFR2, HBEGF
GO:0043154~negative regulation of cysteine-type endopeptidase activity involved in apoptotic process	8	0.0536001	TNFAIP8, ADORA2A, MICAL1, LEF1, PAK2, SH3RF1, AQP1, VEGFA
GO:0051493~regulation of cytoskeleton organization	25	0.0536265	SEMA5A, WIPF1, TACSTD2, ARHGEF10L, PIK3R1, CELSR1, EPS8, AKAP13, CAPN6, ABL1, CAPN2, PTK2B, SYNPO, TGFB2, EDN1, SMAD3, TBCD, BAIAP2, RHOD, MID1, SSH1, FER, FES, DLC1, ARHGEF2
GO:1901652~response to peptide	26	0.0539176	GLP1R, PFKFB1, IRS1, MAX, PXN, LRP5, ADCY1, PIK3R1, PPP1R9B, GPR152, HHEX, GNG7, GNG8, AP3S1, JAK3, EDN1, EIF2B3, SORT1, IGF2, SORBS1, BAIAP2, GNG11, FER, ADCY9, TFF1, ARHGEF2
GO:0043647~inositol phosphate metabolic process	7	0.0541807	INPP4B, ISYNA1, INPP5A, ITPK1, PTK2B, PLCH2, PLCD3
GO:0046823~negative regulation of nucleocytoplasmic transport	7	0.0541807	MDFIC, ANGPT1, ZC3H12A, DAB2IP, AXIN2, NFKBIE, LITAF
GO:0090311~regulation of protein deacetylation	5	0.0543681	SKI, SPRED2, CAMK2D, EP300, VEGFA
GO:1905207~regulation of cardiocyte differentiation	5	0.0543681	BMP4, MYOCD, EDN1, TGFB2, FOXP1
GO:0045843~negative regulation of striated muscle tissue development	5	0.0543681	BMP4, MYOCD, LEF1, TLL2, TGFBR2
GO:0045787~positive regulation of cell cycle	21	0.0544601	SVIL, CDKN1A, TGFB2, EDN1, SMARCD3, EGF, LEF1, DAB2IP, PDGFB, LRP5, IGF2, PTK6, PPP2R5C, PBX1, GIPC1, ABL1, RARA, EP300, CRLF3, EIF4E, FGFR2
GO:0051099~positive regulation of binding	11	0.0545504	SKI, BMP4, MYOCD, TGFB2, BAMBI, EGF, ABL1, RARA, EP300, TRAF2, HIPK2
GO:0045619~regulation of lymphocyte differentiation	11	0.0545504	BMP4, IL1RL2, ZBTB16, RARA, DTX1, FAS, INHBA, PRDM1, INHA, JAK3, TGFBR2
GO:0009892~negative regulation of metabolic process	117	0.0552237	SERPINE2, WWC1, SERPINE1, PRDM1, ETS2, AQP1, TRIM29, ZC3H12A, EP300, IL6R, IL1R2, HNF1B, CDYL, HIC1, RUNX2, RUNX1, FOXP1, DKK3, OLFM1, SHQ1, SLPI, KCNQ1, SIK1, CARD16, SQSTM1, MAX, PDGFB, STK39, NEDD4L, GLIS1, CORO1C, ATXN1, MICAL1, ZNF703, PRDM16, ABL1, PPARGC1B, BANP, NDFIP2, CREBBP, TGFB2, EIF2B3, SMAD3, ZBTB16, CRIM1, PTK6, INHBA, NR2F2, BMP4, GIPC1, FEV, WNK2, BHLHE40, NOSTRIN, FGFR2, CDKN1A…
GO:2001267~regulation of cysteine-type endopeptidase activity involved in apoptotic signaling pathway	4	0.0557641	SMAD3, FAS, TNFRSF10B, TRAF2
GO:0051250~negative regulation of lymphocyte activation	10	0.0560215	BMP4, ADORA2A, DTX1, FAS, INHBA, VTCN1, PRDM1, INHA, MERTK, JAK3
GO:0003229~ventricular cardiac muscle tissue development	6	0.0560467	TGFBR3, TGFB2, RXRA, TNNC1, FGFR2, ENG
GO:1903391~regulation of adherens junction organization	6	0.0560467	SMAD3, DLC1, PTPRJ, RHOD, CORO1C, VEGFA
GO:0051966~regulation of synaptic transmission, glutamatergic	6	0.0560467	NTRK1, SERPINE2, ADORA2A, PTK2B, PLA2G6, KALRN
GO:0071345~cellular response to cytokine stimulus	38	0.056344	HDAC4, CAMK2D, LEF1, IL20RA, PDGFB, RORA, TNFRSF11B, MST1R, ADAMTS12, TANK, CXCL2, IL18BP, IL1RL2, ZC3H12A, PTK2B, TRIM26, JAK3, IL6R, JAK1, MAP3K5, HLA-H, EDN1, ANGPT1, IL1R2, TNFRSF19, DAB2IP, TNFRSF10B, TRAF2, MID1, CXCL10, FER, OAS2, LCN2, IRF8, FAS, ARHGEF2, XAF1, IL6ST
GO:0033273~response to vitamin	8	0.0564354	KANK2, CXCL10, MGMT, FKBP1B, RBP1, SPP1, RARA, ALPL
GO:0022600~digestive system process	8	0.0564354	CHRM1, SOAT2, KCNQ1, STK39, TFF1, SGK1, TJP2, AQP1
GO:0010950~positive regulation of endopeptidase activity	11	0.0567191	SMAD3, DLC1, P2RX1, CASP1, FAS, TNFRSF10B, TRAF2, CYR61, MAP3K5, BBC3, BOK
GO:0046488~phosphatidylinositol metabolic process	14	0.0569121	PIGS, KLB, PLA2G4E, IRS1, EGF, PDGFB, SYNJ2, PIK3R1, INPP4B, INPP5A, PLCH2, FGFR4, FGFR2, HBEGF
GO:0046849~bone remodeling	7	0.0574303	SPP1, IL20RA, LRP5, PTK2B, TNFRSF11B, WNT16, PPARGC1B
GO:0043401~steroid hormone mediated signaling pathway	13	0.058003	KANK2, RARG, ABHD2, LEF1, TRIP4, RORA, NR2F2, FOXP1, BMP4, RXRA, RARA, EP300, PPARGC1B
GO:0060600~dichotomous subdivision of an epithelial terminal unit	3	0.0581038	SEMA3A, PLXNA1, CELSR1
GO:0051152~positive regulation of smooth muscle cell differentiation	3	0.0581038	MYOCD, SMARCD3, ENG
GO:0030853~negative regulation of granulocyte differentiation	3	0.0581038	PRDM16, RARA, RUNX1
GO:0015849~organic acid transport	10	0.0584105	SLC6A6, SLC7A5, SLC10A6, RXRA, SLC7A5P2, SLC7A5P1, SLC7A14, SLC3A1, SLC1A5, NFKBIE
GO:0048706~embryonic skeletal system development	10	0.0584105	BMP4, SMAD3, CHST11, MTHFD1, SIX2, FGFR2, RUNX2, PBX1, SULF2, TGFBR2
GO:0035023~regulation of Rho protein signal transduction	10	0.0584105	AKAP13, ITGA3, RASGRF2, DLC1, ARHGEF3, ARHGEF10L, ARHGEF2, KALRN, MCF2L2, VAV2
GO:0051238~sequestering of metal ion	10	0.0584105	DIAPH1, CXCL10, CAMK2D, FKBP1B, ABL1, PTK2B, DMD, CACNA1C, SLC8A1, BBC3
GO:0007596~blood coagulation	21	0.0586991	DGKG, EDN1, DGKD, PRKCH, SERPINA1, SERPINE2, VWF, ITPK1, SERPINE1, PDGFB, PIK3R1, MERTK, GP5, RHOB, VAV2, C1QTNF1, ADORA2A, P2RX1, GNA12, CD9, PRKG1
GO:0043434~response to peptide hormone	24	0.058755	GLP1R, PFKFB1, EDN1, EIF2B3, SORT1, IRS1, MAX, PXN, LRP5, IGF2, ADCY1, PIK3R1, SORBS1, BAIAP2, GNG11, GPR152, FER, HHEX, ADCY9, GNG7, GNG8, TFF1, AP3S1, JAK3
GO:0046649~lymphocyte activation	35	0.059084	HDAC4, CDKN1A, HHLA2, LEF1, DTX1, RORA, PIK3R1, VTCN1, PRDM1, HHEX, IL1RL2, ABL1, PTK2B, EP300, JAK3, PAK2, NTRK1, SMAD3, ZBTB16, IGF2, TRAF2, INHBA, MERTK, RUNX2, TGFBR2, FOXP1, BMP4, KLF6, ADORA2A, FKBP1B, RARA, FAS, CD247, INHA, IL6ST
GO:0006942~regulation of striated muscle contraction	8	0.059362	HDAC4, CAMK2D, KCNQ1, ZC3H12A, FKBP1B, DMD, CACNA1C, SLC8A1
GO:2000379~positive regulation of reactive oxygen species metabolic process	8	0.059362	HDAC4, CDKN1A, EDN1, SMAD3, ZC3H12A, PDGFB, PTK2B, TGFBR2
GO:0097553~calcium ion transmembrane import into cytosol	9	0.0594388	CXCL10, FAM155A, CAMK2D, FKBP1B, ABL1, DMD, CACNA1C, SLC8A1, BBC3
GO:1902656~calcium ion import into cytosol	9	0.0594388	CXCL10, FAM155A, CAMK2D, FKBP1B, ABL1, DMD, CACNA1C, SLC8A1, BBC3
GO:0034762~regulation of transmembrane transport	24	0.0595244	KCNK5, KCNJ5, CAMK2D, KCNC1, KCNIP3, KCNC4, STK39, CACNA2D3, NEDD4L, CACNA1C, CACNA2D4, PLA2G6, SLC8A1, DIAPH1, CXCL10, SLN, KCNQ1, KCNS3, WNK2, FKBP1B, ABL1, PTK2B, DMD, FGF12
GO:0003333~amino acid transmembrane transport	6	0.0599427	SLC6A6, SLC7A5, SLC7A5P2, SLC7A5P1, SLC7A14, SLC1A5
GO:1902305~regulation of sodium ion transmembrane transport	6	0.0599427	CAMK2D, WNK2, STK39, NEDD4L, DMD, FGF12
GO:0043124~negative regulation of I-kappaB kinase/NF-kappaB signaling	6	0.0599427	ZC3H12A, DAB2IP, ABL1, RORA, TANK, LITAF
GO:0007610~behavior	31	0.0600813	GLP1R, CSF2, SERPINE2, LYPD1, SEZ6, DBH, ADCY1, PLA2G6, CELSR1, KALRN, PPP1R9B, GLS, EPS8, ABHD12, CUX2, CDH23, ABL1, GNG8, NPHP4, EIF4E, SLC18A2, KIRREL3, NTRK1, EPHA4, ITGA3, NAV2, HIPK2, ADORA2A, VWA1, SGK1, FGF12
GO:0071300~cellular response to retinoic acid	7	0.0607942	YAP1, RARG, RARA, PTK2B, PTK6, TEAD2, AQP1
GO:0021675~nerve development	7	0.0607942	NTRK1, NRP2, SERPINE2, SEMA3A, DMD, NAV2, SULF2
GO:0072073~kidney epithelium development	11	0.0612244	BMP4, YAP1, EPHA4, SMAD3, SIX2, TACSTD2, RARA, HNF1B, FGFR2, PBX1, VEGFA
GO:0043491~protein kinase B signaling	11	0.0612244	SEMA5A, C1QTNF1, ANGPT1, IGF2, GCNT2, PTPRJ, MST1R, MEIS3, MERTK, PHLDA3, HBEGF
GO:0006955~immune response	75	0.061272	CSF2, WIPF1, PTPRJ, RORA, PRDM1, ETS1, CXCL2, IL18BP, EP300, TRIM26, JAK3, IKBKE, IL6R, MNX1, JAK1, MAP3K5, HLA-H, EDN1, PRKCH, IL1R2, SPNS2, TAP2, TRAF2, MID1, ATG12, GEM, FOXP1, VAV2, TGFBR3, FCAMR, SLPI, OAS2, MAPKAPK2, RARA, IRF8, ARHGEF2, IL6ST, CFB, CAMK2D, C1S, LEF1, TNFRSF11B, MST1R, PIK3R1, VTCN1, DDX60, PLA2G6, TANK, C2, IL1RL2, ABL1, PTK2B, S100A14, PAK2, TGFB2, CREBBP, MAP3K1, SMAD3, …
GO:0001819~positive regulation of cytokine production	23	0.0615253	CREBBP, SMAD3, CSF2, HHLA2, SERPINE1, RORA, TRAF2, PIK3R1, AZU1, VTCN1, DDX60, SULF2, RUNX1, IL1RL2, MAPKAPK2, CASP1, ABL1, RARA, IRF8, EP300, ARHGEF2, IL6ST, IL6R
GO:0071383~cellular response to steroid hormone stimulus	16	0.0617943	KANK2, EDN1, RARG, ABHD2, LEF1, TRIP4, RORA, NR2F2, AQP1, FOXP1, BMP4, RXRA, RARA, EP300, EIF4E, PPARGC1B
GO:0060828~regulation of canonical Wnt signaling pathway	16	0.0617943	YAP1, CTNND2, LEF1, DAB2IP, LRP5, AXIN2, LIMD1, MCC, BICC1, DKK3, SULF2, SFRP4, BAMBI, ZNF703, NPHP4, FGFR2
GO:0050709~negative regulation of protein secretion	9	0.0621551	RAB11FIP1, ANGPT1, IRS1, ANXA4, IL1R2, ZC3H12A, FKBP1B, RAB11FIP3, MAP4K4
GO:0033687~osteoblast proliferation	4	0.0622909	SMAD3, ABL1, LRP5, CYR61
GO:0034505~tooth mineralization	4	0.0622909	ALPL, FAM20C, WDR72, BCOR
GO:0072215~regulation of metanephros development	4	0.0622909	BMP4, YAP1, PDGFB, HNF1B
GO:0034110~regulation of homotypic cell-cell adhesion	4	0.0622909	C1QTNF1, SERPINE2, ZNF703, PRKG1
GO:0072012~glomerulus vasculature development	4	0.0622909	ACTA2, BMP4, ANGPT1, PDGFB
GO:0022617~extracellular matrix disassembly	8	0.0623803	TGFB2, TIMP2, SPP1, CAPN2, TLL2, LAMC2, LAMC1, ENG
GO:0051248~negative regulation of protein metabolic process	53	0.062798	CDKN1A, TNFAIP8, SERPINA1, SERPINE2, WFIKKN2, SERPINE1, PTPRJ, LIMD1, SH3RF1, PPP1R9B, AQP1, SPRED2, HHEX, ZC3H12A, TIMP2, MYOCD, EDN1, IL1R2, CTDSPL, ADORA2A, SLPI, RARA, CARD16, ENG, LEF1, LRP5, STK39, PRR5L, CORO1C, MICAL1, ABL1, DMD, EIF4E, PAK2, BANP, EIF2B3, SMAD3, SEMA4D, ANGPT1, DAB2IP, CRIM1, PTK6, INHBA, NR2F2, VEGFA, BMP4, SKI, GIPC1, WNK2, FKBP1B, PI16, BCOR, INHA
GO:0010256~endomembrane system organization	31	0.0631301	PKDCC, SERPINE2, LYPD1, DYSF, PIK3R1, KALRN, PPP1R9B, SH3TC2, LMNA, MYO18A, VTI1A, GPR158, PLEKHJ1, SEC16B, NEK9, TGFB2, ATP8B2, LMAN1L, ITGA3, KCNIP3, MYOF, AHNAK2, ANO7, SORBS1, BAIAP2, ANK1, REEP1, NFASC, PACS2, PKP3, OBSL1
GO:0051259~protein oligomerization	27	0.0632353	CAMK2D, DGKD, KCNC1, KCNC4, SLC22A1, ACMSD, BBC3, GLS, TRPM1, SEPT9, C1QTNF1, RXRA, ZC3H12A, IKBKE, SBF2, BOK, VWF, BIK, TRAF2, SKI, KCNS3, P2RX1, TRPV5, LCN2, FAS, SQSTM1, LNX2
GO:0042542~response to hydrogen peroxide	10	0.0633828	FKBP1B, ABL1, LCN2, PTK2B, ETS1, SLC8A1, RHOB, IL18BP, AQP1, MAP3K5
GO:2001238~positive regulation of extrinsic apoptotic signaling pathway	6	0.0639888	WWOX, TGFB2, FAS, TRAF2, INHBA, PAK2
GO:0048635~negative regulation of muscle organ development	5	0.0640657	BMP4, MYOCD, LEF1, TLL2, TGFBR2
GO:0030517~negative regulation of axon extension	5	0.0640657	SEMA5A, SEMA5B, SEMA6A, SEMA4D, SEMA3A
GO:0002683~negative regulation of immune system process	23	0.0642264	TGFB2, ANGPT1, ZBTB16, DAB2IP, DTX1, PTPRJ, INHBA, PIK3R1, VTCN1, PRDM1, MERTK, FSTL3, RUNX1, BMP4, FER, ADORA2A, PRDM16, ZC3H12A, RARA, FAS, PTK2B, INHA, JAK3
GO:0071260~cellular response to mechanical stimulus	7	0.0642728	HDAC4, MAP3K1, CASP1, FAS, TNFRSF10B, AQP1, ENG
GO:0014902~myotube differentiation	9	0.0649477	SKI, HDAC4, CXCL10, MYOCD, SORT1, CAPN2, DMD, CFLAR, ANKRD2
GO:0035303~regulation of dephosphorylation	11	0.0659556	TGFB2, NUAK1, SMAD3, SEMA4D, DLC1, FKBP1B, SLC7A14, ELFN1, PPARGC1B, SMG6, PPP1R9B
GO:0051896~regulation of protein kinase B signaling	10	0.0659667	SEMA5A, C1QTNF1, ANGPT1, IGF2, GCNT2, PTPRJ, MST1R, MEIS3, PHLDA3, HBEGF
GO:0009799~specification of symmetry	10	0.0659667	ACVR1, BMP4, SMAD3, PKD1L1, MICAL2, PCSK6, BICC1, ENG, TGFBR2, CCDC40
GO:0070486~leukocyte aggregation	26	0.066392	HHLA2, LEF1, DTX1, RORA, PIK3R1, VTCN1, PRDM1, IL1RL2, ABL1, JAK3, PAK2, SMAD3, SEMA4D, ZBTB16, IGF2, TRAF2, RUNX2, TGFBR2, FOXP1, BMP4, ADORA2A, FKBP1B, RARA, FAS, CD247, IL6ST
GO:0032409~regulation of transporter activity	14	0.0665403	NDFIP2, CAMK2D, STK39, NEDD4L, PLA2G6, SLN, KCNQ1, WNK2, FKBP1B, PTK2B, DMD, SGK3, SGK1, FGF12
GO:0051402~neuron apoptotic process	14	0.0665403	NTRK1, HDAC4, TGFB2, ANGPT1, UNC5B, MAX, HIPK2, BBC3, FAM134B, ADORA2A, ABL1, FAS, PTK2B, BOK
GO:0030217~T cell differentiation	14	0.0665403	ZBTB16, LEF1, DTX1, RORA, PRDM1, RUNX2, TGFBR2, FOXP1, BMP4, IL1RL2, ABL1, RARA, FAS, JAK3
GO:0051247~positive regulation of protein metabolic process	73	0.0668265	KLB, CDKN1A, CSF2, WWC1, CYR61, BBC3, AKAP13, C1QTNF1, RASSF5, ZC3H12A, TIMP2, CASP1, FAM150B, IL6R, BOK, MAP3K5, ACVR1, EPHA4, EDN1, EPHA8, TNFRSF19, TRAF2, AXIN2, WNT16, MID1, TGFBR2, ADCY9, MDFIC, MAPKAPK2, ARHGEF2, IL6ST, SQSTM1, ENG, HDAC4, CAMK2D, PDGFB, NEDD4L, PRR5L, TNFRSF11B, MST1R, ADCY1, PTTG1IP, PLA2G6, TANK, RXRA, ABL1, GCNT2, PTK2B, PAK2, NTRK1, TGFB2, NDFIP2, MAP3K1, SMAD3, SEMA4D…
GO:0034766~negative regulation of ion transmembrane transport	7	0.0678658	CAMK2D, SLN, KCNQ1, FKBP1B, STK39, NEDD4L, FGF12
GO:0097581~lamellipodium organization	7	0.0678658	HDAC4, FER, ABLIM1, RHOD, SSH1, VAV2, CORO1C
GO:0086003~cardiac muscle cell contraction	6	0.0681847	KCNJ5, CAMK2D, KCNQ1, NEDD4L, CACNA1C, FGF12
GO:1902041~regulation of extrinsic apoptotic signaling pathway via death domain receptors	6	0.0681847	SERPINE1, FAS, TNFRSF10B, TRAF2, CFLAR, ARHGEF2
GO:0050768~negative regulation of neurogenesis	16	0.0682274	SEMA5A, SEMA5B, EPHA4, SEMA6A, SEMA4D, SEMA3A, SEZ6, DTX1, FSTL4, PBX1, SKI, DNM3, SPP1, ARHGEF2, EIF4E, MAP4K4
GO:0043207~response to external biotic stimulus	43	0.0682491	CSF2, WIPF1, SERPINE1, STAB2, TNFRSF11B, MST1R, VTCN1, PRDM1, PLA2G6, DDX60, CXCL2, LITAF, IFI44L, IL18BP, ZC3H12A, CASP1, ABL1, S100A14, LGALS8, PAK2, IKBKE, IL6R, EDN1, SMAD3, BTBD17, DAB2IP, TNFRSF10B, AZU1, MUC5B, BAIAP2, FOXP1, ACTA2, CXCL10, FER, SLPI, OAS2, MAPKAPK2, RARA, LCN2, IRF8, FAS, ALPL, CD247
GO:0051707~response to other organism	43	0.0682491	CSF2, WIPF1, SERPINE1, STAB2, TNFRSF11B, MST1R, VTCN1, PRDM1, PLA2G6, DDX60, CXCL2, LITAF, IFI44L, IL18BP, ZC3H12A, CASP1, ABL1, S100A14, LGALS8, PAK2, IKBKE, IL6R, EDN1, SMAD3, BTBD17, DAB2IP, TNFRSF10B, AZU1, MUC5B, BAIAP2, FOXP1, ACTA2, CXCL10, FER, SLPI, OAS2, MAPKAPK2, RARA, LCN2, IRF8, FAS, ALPL, CD247
GO:0071901~negative regulation of protein serine/threonine kinase activity	10	0.068616	BMP4, SPRED2, MYOCD, CDKN1A, HHEX, DAB2IP, ABL1, LRP5, PTPRJ, NR2F2
GO:0009607~response to biotic stimulus	45	0.0686751	CSF2, TUSC5, WIPF1, SERPINE1, STAB2, TNFRSF11B, MST1R, VTCN1, PRDM1, PLA2G6, HNMT, DDX60, CXCL2, LITAF, IFI44L, IL18BP, ZC3H12A, CASP1, ABL1, S100A14, LGALS8, PAK2, IKBKE, IL6R, EDN1, SMAD3, BTBD17, DAB2IP, TNFRSF10B, AZU1, MUC5B, BAIAP2, FOXP1, ACTA2, CXCL10, FER, SLPI, OAS2, MAPKAPK2, RARA, LCN2, IRF8, FAS, ALPL, CD247
GO:0048668~collateral sprouting	4	0.0691541	SEMA4D, SPP1, ABL1, FSTL4
GO:0021854~hypothalamus development	4	0.0691541	NRP2, SEMA3A, LEF1, ETS1
GO:0030511~positive regulation of transforming growth factor beta receptor signaling pathway	4	0.0691541	TGFBR3, MYOCD, GIPC1, HIPK2
GO:1903846~positive regulation of cellular response to transforming growth factor beta stimulus	4	0.0691541	TGFBR3, MYOCD, GIPC1, HIPK2
GO:0060384~innervation	4	0.0691541	NTRK1, SERPINE2, SEMA3A, SULF2
GO:0033690~positive regulation of osteoblast proliferation	3	0.0691794	ABL1, LRP5, CYR61
GO:0051764~actin crosslink formation	3	0.0691794	EPS8, PLS3, BAIAP2
GO:2000650~negative regulation of sodium ion transmembrane transporter activity	3	0.0691794	CAMK2D, STK39, NEDD4L
GO:0070102~interleukin-6-mediated signaling pathway	3	0.0691794	FER, IL6ST, IL6R
GO:1901862~negative regulation of muscle tissue development	5	0.0692312	BMP4, MYOCD, LEF1, TLL2, TGFBR2
GO:0048791~calcium ion-regulated exocytosis of neurotransmitter	5	0.0692312	RIMS2, RPH3A, SYT12, SYTL3, SYT6
GO:0044092~negative regulation of molecular function	55	0.0693732	CDKN1A, TNFAIP8, SERPINA1, SERPINE2, WFIKKN2, SERPINE1, SLC7A14, PTPRJ, ELFN1, SH3RF1, PPP1R9B, AQP1, SPRED2, HHEX, SLN, CRTAC1, ZC3H12A, TIMP2, MYOCD, ANXA4, SFRP4, ADORA2A, SLPI, KCNQ1, SIK1, CARD16, ENG, HDAC4, CAMK2D, LEF1, LYPD1, PDGFB, LRP5, STK39, NEDD4L, CORO1C, MICAL1, ABL1, PAK2, TGFB2, NDFIP2, PTPRN2, SEMA4D, SORT1, DAB2IP, CRIM1, PTK6, NR2F2, PBX1, VEGFA, BMP4, FKBP1B, BHLHE40, PI16, …
GO:0072331~signal transduction by p53 class mediator	12	0.0698439	SPRED2, WWOX, CDKN1A, EP300, E2F2, PTTG1IP, PPP2R5C, ANKRD2, HIC1, HIPK2, BOK, PHLDA3
GO:0045927~positive regulation of growth	16	0.0700635	YAP1, SEMA5A, TGFB2, EDN1, SLC44A4, CPNE5, SEMA4D, LEF1, NEDD4L, TGFBR2, VEGFA, RIMS2, TGFBR3, PTK2B, FGFR2, HBEGF
GO:0042113~B cell activation	16	0.0700635	NTRK1, HDAC4, CDKN1A, LEF1, INHBA, PIK3R1, PRDM1, FOXP1, KLF6, HHEX, ABL1, FAS, PTK2B, EP300, INHA, JAK3
GO:0050708~regulation of protein secretion	23	0.0701146	GLP1R, TGFB2, ANGPT1, IRS1, IL1R2, ANXA4, LRP5, TRAF2, CACNA1C, VTCN1, PLA2G6, FOXP1, RAB11FIP1, ADORA2A, KCNS3, FKBP1B, ZC3H12A, MYO18A, CASP1, ABL1, RAB11FIP3, MAP4K4, RAPGEF4
GO:0016192~vesicle-mediated transport	72	0.070393	SERPINA1, DGKD, WIPF1, SERPINE1, CTSZ, STAB2, DYSF, LOXL4, RIMS2, RPH3A, MYO18A, AP3S1, RAB8B, SH3GL1, PLEKHJ1, VWF, LMAN1L, TBC1D8, ANXA11, ANK1, SYTL3, TGFBR2, VAV2, EPN2, ARL4C, DNM3, SFRP4, ADORA2A, MAPKAPK2, RARA, IRF8, CSNK1G1, RAPGEF4, TMPRSS3, PDGFB, LRP5, NEDD4L, PIK3R1, PLA2G6, KALRN, NCALD, CORO1C, C2, CUX2, RAB11FIP1, CUX1, ABL1, VTI1A, TBC1D14, RAB11FIP3, TBC1D16, SEC16B, TGFB2, ANGP…
GO:0009617~response to bacterium	30	0.0707275	CSF2, SERPINE1, STAB2, TNFRSF11B, PRDM1, PLA2G6, CXCL2, LITAF, IL18BP, ZC3H12A, CASP1, ABL1, S100A14, IL6R, EDN1, DAB2IP, TNFRSF10B, AZU1, MUC5B, BAIAP2, FOXP1, CXCL10, FER, SLPI, MAPKAPK2, RARA, LCN2, IRF8, FAS, ALPL
GO:0019722~calcium-mediated signaling	11	0.0709146	HDAC4, RCAN1, CAMK2D, EDN1, FKBP1B, DMD, AZU1, CACNA1C, SLC8A1, NCALD, PPP1R9B
GO:1900182~positive regulation of protein localization to nucleus	10	0.071331	BMP4, SEMA5A, TGFB2, SMAD3, BAMBI, EGF, ZC3H12A, TRIP6, PIK3R1, SULF2
GO:0060415~muscle tissue morphogenesis	7	0.0715733	TGFBR3, BMP4, TGFB2, RXRA, TNNC1, FGFR2, ENG
GO:0007260~tyrosine phosphorylation of STAT protein	7	0.0715733	FER, CSF2, PTK6, IL6ST, IL6R, JAK3, VEGFA
GO:0007569~cell aging	8	0.0719877	CDKN1A, NUAK1, LMNA, SERPINE1, ABL1, VASH1, WNT16, ENG
GO:0048747~muscle fiber development	6	0.0725293	SKI, BMP4, WFIKKN2, LEF1, DMD, VEGFA
GO:2000146~negative regulation of cell motility	15	0.0728163	SEMA3A, ABHD2, SERPINE1, DAB2IP, TACSTD2, PTPRJ, NR2F2, VASH1, MCC, RHOB, CORO1C, NISCH, DLC1, SRGAP3, ENG
GO:0032269~negative regulation of cellular protein metabolic process	50	0.0732667	CDKN1A, TNFAIP8, SERPINA1, SERPINE2, WFIKKN2, SERPINE1, PTPRJ, LIMD1, SH3RF1, PPP1R9B, AQP1, SPRED2, HHEX, ZC3H12A, TIMP2, MYOCD, EDN1, IL1R2, CTDSPL, ADORA2A, SLPI, RARA, CARD16, ENG, LEF1, LRP5, STK39, PRR5L, CORO1C, MICAL1, ABL1, DMD, EIF4E, PAK2, EIF2B3, SMAD3, SEMA4D, ANGPT1, DAB2IP, CRIM1, PTK6, NR2F2, VEGFA, BMP4, SKI, GIPC1, WNK2, FKBP1B, PI16, BCOR
GO:0035637~multicellular organismal signaling	11	0.0734801	KCNJ5, CAMK2D, NFASC, KCNIP3, KCNQ1, P2RX1, FKBP1B, CACNA2D3, CACNA2D4, CACNA1C, SLC8A1
GO:0010921~regulation of phosphatase activity	9	0.0737863	TGFB2, NUAK1, SMAD3, SEMA4D, FKBP1B, SLC7A14, ELFN1, PPARGC1B, PPP1R9B
GO:0033157~regulation of intracellular protein transport	22	0.0738138	SEMA5A, SEC16B, CDKN1A, CHRM1, SMAD3, ANGPT1, EGF, DAB2IP, PRR5L, PIK3R1, AXIN2, HNMT, LITAF, SULF2, BMP4, HHAT, SH3TC2, MDFIC, BAMBI, TRIP6, ZC3H12A, NFKBIE
GO:0061351~neural precursor cell proliferation	10	0.0741119	HHEX, SMARCD3, EGF, LEF1, PLXNB2, RORA, FGFR2, SOX5, TEAD3, VEGFA
GO:0032881~regulation of polysaccharide metabolic process	5	0.0746042	IRS1, EGF, PDGFB, IGF2, SORBS1
GO:0045620~negative regulation of lymphocyte differentiation	5	0.0746042	BMP4, DTX1, INHBA, INHA, JAK3
GO:0003197~endocardial cushion development	5	0.0746042	ACVR1, BMP4, TGFB2, ENG, TGFBR2
GO:0035924~cellular response to vascular endothelial growth factor stimulus	5	0.0746042	NRP2, MAPKAPK2, DAB2IP, ADAMTS12, VEGFA
GO:0044708~single-organism behavior	23	0.0748542	NTRK1, GLP1R, EPHA4, SERPINE2, ITGA3, LYPD1, SEZ6, ADCY1, DBH, PLA2G6, KALRN, HIPK2, PPP1R9B, ABHD12, EPS8, CUX2, ADORA2A, ABL1, VWA1, NPHP4, SGK1, FGF12, EIF4E
GO:0007204~positive regulation of cytosolic calcium ion concentration	17	0.0748645	GLP1R, CAMK2D, EDN1, CACNA1C, PLA2G6, SLC8A1, BBC3, TRPM1, DIAPH1, CXCL10, FAM155A, C1QTNF1, FKBP1B, TRPV5, ABL1, PTK2B, DMD
GO:0071453~cellular response to oxygen levels	11	0.076103	EDN1, CREBBP, LMNA, EP300, FAS, RORA, SLC8A1, HIPK2, AQP1, BBC3, VEGFA
GO:0071222~cellular response to lipopolysaccharide	11	0.076103	CXCL10, CSF2, ZC3H12A, SERPINE1, DAB2IP, ABL1, RARA, LCN2, IRF8, PRDM1, LITAF
GO:0043536~positive regulation of blood vessel endothelial cell migration	4	0.0763428	ANGPT1, PDGFB, HDAC7, VEGFA
GO:0061440~kidney vasculature development	4	0.0763428	ACTA2, BMP4, ANGPT1, PDGFB
GO:0060669~embryonic placenta morphogenesis	4	0.0763428	ST14, LEF1, CYR61, FGFR2
GO:0060037~pharyngeal system development	4	0.0763428	ACVR1, BMP4, TGFB2, PLXNA2
GO:0061437~renal system vasculature development	4	0.0763428	ACTA2, BMP4, ANGPT1, PDGFB
GO:0032925~regulation of activin receptor signaling pathway	4	0.0763428	SKI, ACVR1, DACT2, FSTL3
GO:1900117~regulation of execution phase of apoptosis	4	0.0763428	DLC1, ZC3H12A, PAK2, BOK
GO:0003158~endothelium development	9	0.0768864	ACVR1, BMP4, COL18A1, ATOH8, DMD, NR2F2, RHOB, TJP2, ENG
GO:0035270~endocrine system development	10	0.0769587	BMP4, HHEX, SMAD3, HNF1B, ETS1, IL6R, MNX1, PBX1, FSTL3, DKK3
GO:0010830~regulation of myotube differentiation	6	0.0770218	HDAC4, CXCL10, MYOCD, SIK1, CFLAR, ANKRD2
GO:0048844~artery morphogenesis	6	0.0770218	BMP4, MYOCD, TGFB2, PRDM1, ENG, VEGFA
GO:0019417~sulfur oxidation	2	0.0784023	MICAL1, MICAL2
GO:1900239~regulation of phenotypic switching	2	0.0784023	MYOCD, PDGFB
GO:0003430~growth plate cartilage chondrocyte growth	2	0.0784023	RARG, TGFBR2
GO:0001300~chronological cell aging	2	0.0784023	SERPINE1, ENG
GO:0061017~hepatoblast differentiation	2	0.0784023	HHEX, HNF1B
GO:1901740~negative regulation of myoblast fusion	2	0.0784023	CXCL10, CFLAR
GO:0018003~peptidyl-lysine N6-acetylation	2	0.0784023	NAT8B, NAT8
GO:0048704~embryonic skeletal system morphogenesis	8	0.0788535	BMP4, SMAD3, CHST11, MTHFD1, SIX2, FGFR2, RUNX2, TGFBR2
GO:0051817~modification of morphology or physiology of other organism involved in symbiotic interaction	8	0.0788535	RXRA, SMAD3, ZC3H12A, LEF1, EP300, AZU1, HIPK2, AQP1
GO:0051347~positive regulation of transferase activity	34	0.0798137	PFKFB1, CDKN1A, IRS1, PDGFB, MST1R, ADCY1, CYR61, AKAP13, ABL1, PTK2B, FAM150B, PAK2, IL6R, MAP3K5, NTRK1, EPHA4, TGFB2, EDN1, MAP3K1, ANGPT1, EGF, EPHA8, DAB2IP, IGF2, TNFRSF10B, TRAF2, AZU1, TGFBR2, VAV2, VEGFA, BMP4, ADCY9, MDFIC, MAPKAPK2
GO:0060038~cardiac muscle cell proliferation	5	0.0801813	TGFBR3, TGFB2, RXRA, FGFR2, TGFBR2
GO:0046580~negative regulation of Ras protein signal transduction	5	0.0801813	TGFB2, ITGA3, DLC1, DAB2IP, TIMP2
GO:0003417~growth plate cartilage development	3	0.0808763	RARG, RARA, TGFBR2
GO:1902306~negative regulation of sodium ion transmembrane transport	3	0.0808763	CAMK2D, STK39, NEDD4L
GO:0021604~cranial nerve structural organization	3	0.0808763	NRP2, SEMA3A, DMD
GO:0043116~negative regulation of vascular permeability	3	0.0808763	ADORA2A, ANGPT1, PTPRJ
GO:0060601~lateral sprouting from an epithelium	3	0.0808763	BMP4, CELSR1, FGFR2
GO:0072178~nephric duct morphogenesis	3	0.0808763	BMP4, EPHA4, HNF1B
GO:0003128~heart field specification	3	0.0808763	BMP4, SMARCD3, AXIN2
GO:0060433~bronchus development	3	0.0808763	BMP4, TGFBR2, FOXP1
GO:0010468~regulation of gene expression	191	0.081262	EHF, CSF2, SERPINE2, CTNND2, WWC1, SERPINE1, RORA, PRDM1, ETS1, ETS2, RIMS2, PPP1CC, EFEMP1, TRIM29, ZNF83, ZC3H12A, EP300, TRIM26, ZNF445, MNX1, SOX5, ACVR1, TLE3, PRKCH, IL1R2, HNF1B, CDYL, HIC1, RUNX2, RUNX1, FOXP1, DKK3, SFRP4, OLFM1, SHQ1, KCNQ1, MAPKAPK2, MATR3, SIK1, MAML3, SQSTM1, CFB, CASZ1, MAX, PDGFB, NEDD4L, PIK3R1, GLIS1, C2, FAM83G, RAI1, ATXN1, ZNF703, PRDM16, ABL1, CAMTA1, PPARGC1…
GO:0006352~DNA-templated transcription, initiation	15	0.0812655	YAP1, CREBBP, RARG, RORA, HNF1B, MED15, RXRA, POLR1A, RARA, IRF8, E2F2, MAML3, TEAD1, TEAD2, TEAD3
GO:0070228~regulation of lymphocyte apoptotic process	6	0.0816609	BMP4, TGFB2, FAS, JAK3, BBC3, FOXP1
GO:0070059~intrinsic apoptotic signaling pathway in response to endoplasmic reticulum stress	6	0.0816609	DAB2IP, TNFRSF10B, TRAF2, MAP3K5, BBC3, BOK
GO:0007584~response to nutrient	12	0.0822212	KANK2, CXCL10, MGMT, FKBP1B, RBP1, SPP1, RARA, ALPL, TNFRSF11B, SLC8A1, TGFBR2, C2
GO:0051261~protein depolymerization	8	0.0824244	EPS8, SEMA5A, SLN, MICAL1, MICAL2, ARHGEF2, MID1, PPP1R9B
GO:0006476~protein deacetylation	8	0.0824244	SKI, HDAC4, CAMK2D, EP300, CHD3, TBL1X, HDAC7, VEGFA
GO:0060993~kidney morphogenesis	8	0.0824244	BMP4, FRAS1, SIX2, TACSTD2, HNF1B, PRKX, PBX1, VEGFA
GO:0046854~phosphatidylinositol phosphorylation	8	0.0824244	KLB, IRS1, EGF, PDGFB, PIK3R1, FGFR4, FGFR2, HBEGF
GO:0071456~cellular response to hypoxia	10	0.0828505	EDN1, CREBBP, LMNA, EP300, RORA, SLC8A1, HIPK2, AQP1, BBC3, VEGFA
GO:0030879~mammary gland development	10	0.0828505	BMP4, ELF3, EGF, MGMT, LEF1, ZNF703, LRP5, FGFR2, TGFBR2, VEGFA
GO:0001508~action potential	10	0.0828505	KCNJ5, CAMK2D, KCNQ1, P2RX1, FKBP1B, NEDD4L, DMD, CACNA1C, FGF12, SLC8A1
GO:0045807~positive regulation of endocytosis	9	0.0833176	SFRP4, ANGPT1, SERPINE1, MYO18A, NEDD4L, AZU1, MERTK, C2, VEGFA
GO:0031100~organ regeneration	7	0.0833789	TGFBR3, PFKFB1, CDKN1A, NNMT, BAAT, SULF2, TGFBR2
GO:1900101~regulation of endoplasmic reticulum unfolded protein response	4	0.0838449	DAB2IP, PIK3R1, BBC3, BOK
GO:0040036~regulation of fibroblast growth factor receptor signaling pathway	4	0.0838449	FAM20C, FGFR2, RUNX2, SULF2
GO:2000725~regulation of cardiac muscle cell differentiation	4	0.0838449	BMP4, MYOCD, EDN1, FOXP1
GO:0038066~p38MAPK cascade	4	0.0838449	ZC3H12A, MAPKAPK2, MAP3K5, VEGFA
GO:0010665~regulation of cardiac muscle cell apoptotic process	4	0.0838449	MYOCD, CAMK2D, ENG, MAP3K5
GO:0071375~cellular response to peptide hormone stimulus	18	0.0850016	GLP1R, EDN1, IRS1, MAX, PXN, IGF2, ADCY1, PIK3R1, SORBS1, BAIAP2, GNG11, GPR152, FER, ADCY9, GNG7, GNG8, AP3S1, JAK3
GO:0051091~positive regulation of sequence-specific DNA binding transcription factor activity	15	0.0859495	NTRK1, HDAC4, MYOCD, EDN1, PRKCH, LRP5, TRAF2, CFLAR, HIPK2, VEGFA, FER, EP300, TRIM26, ARHGEF2, PPARGC1B
GO:1903727~positive regulation of phospholipid metabolic process	5	0.0859589	IRS1, EPHA8, PDGFB, PTK2B, VAV2
GO:0086002~cardiac muscle cell action potential involved in contraction	5	0.0859589	KCNJ5, KCNQ1, NEDD4L, CACNA1C, FGF12
GO:0051058~negative regulation of small GTPase mediated signal transduction	5	0.0859589	TGFB2, ITGA3, DLC1, DAB2IP, TIMP2
GO:0008347~glial cell migration	5	0.0859589	EPHA4, TGFB2, VCAN, DAB2IP, AZU1
GO:2000351~regulation of endothelial cell apoptotic process	5	0.0859589	SEMA5A, COL18A1, ANGPT1, SERPINE1, ABL1
GO:0045446~endothelial cell differentiation	8	0.0860868	ACVR1, BMP4, COL18A1, ATOH8, DMD, NR2F2, TJP2, ENG
GO:0009880~embryonic pattern specification	6	0.0864451	NRP2, SMAD3, SEMA3A, ZBTB16, PCSK6, FGFR2
GO:0048645~organ formation	6	0.0864451	BMP4, HHEX, SMARCD3, AXIN2, FGFR2, TGFBR2
GO:0060135~maternal process involved in female pregnancy	6	0.0864451	RXRA, ITGA3, SPP1, NR2F2, PRDM1, PLA2G6
GO:0060998~regulation of dendritic spine development	6	0.0864451	DNM3, EPHA4, CUX2, BAIAP2, KALRN, FSTL4
GO:0046883~regulation of hormone secretion	16	0.0865167	GLP1R, EDN1, IRS1, LRP5, CACNA1C, INHBA, PLA2G6, C1QTNF1, RAB11FIP1, KCNS3, FKBP1B, INHA, RAB11FIP3, MAP4K4, RAB8B, RAPGEF4
GO:0042110~T cell activation	25	0.0873132	HHLA2, LEF1, DTX1, RORA, PIK3R1, VTCN1, PRDM1, IL1RL2, ABL1, JAK3, PAK2, SMAD3, ZBTB16, IGF2, TRAF2, RUNX2, TGFBR2, FOXP1, BMP4, ADORA2A, FKBP1B, RARA, FAS, CD247, IL6ST
GO:0070489~T cell aggregation	25	0.0873132	HHLA2, LEF1, DTX1, RORA, PIK3R1, VTCN1, PRDM1, IL1RL2, ABL1, JAK3, PAK2, SMAD3, ZBTB16, IGF2, TRAF2, RUNX2, TGFBR2, FOXP1, BMP4, ADORA2A, FKBP1B, RARA, FAS, CD247, IL6ST
GO:0071593~lymphocyte aggregation	25	0.0880466	HHLA2, LEF1, DTX1, RORA, PIK3R1, VTCN1, PRDM1, IL1RL2, ABL1, JAK3, PAK2, SMAD3, ZBTB16, IGF2, TRAF2, RUNX2, TGFBR2, FOXP1, BMP4, ADORA2A, FKBP1B, RARA, FAS, CD247, IL6ST
GO:0007159~leukocyte cell-cell adhesion	27	0.0883072	HHLA2, LEF1, DTX1, RORA, PIK3R1, VTCN1, PRDM1, ETS1, IL1RL2, ABL1, JAK3, PAK2, SMAD3, SEMA4D, ZBTB16, IGF2, TRAF2, RUNX2, TGFBR2, FOXP1, BMP4, ADORA2A, FKBP1B, RARA, FAS, CD247, IL6ST
GO:0051129~negative regulation of cellular component organization	33	0.0890242	SEMA5A, SEMA5B, PKDCC, SEMA3A, LYPD1, TACSTD2, SEZ6, FSTL4, CORO1C, SMG6, EPS8, SLN, LMNA, SACS, SPP1, MAP4K4, EPHA4, TGFB2, SEMA6A, SEMA4D, ITGA3, DAB2IP, TBCD, CFLAR, MID1, DNM3, BMP4, SKI, CXCL10, DLC1, ARHGEF2, BCOR, XAF1
GO:0055065~metal ion homeostasis	30	0.0898235	GLP1R, CAMK2D, TMPRSS3, SLC41A1, NEDD4L, CACNA1C, PLA2G6, SLC8A1, BBC3, TRPM1, C1QTNF1, CDH23, ABL1, PTK2B, DMD, S100A14, EDN1, SMAD3, DIAPH1, FAM155A, CXCL10, ADORA2A, SCNN1A, FKBP1B, TRPV5, ATP13A4, LCN2, SFXN3, SGK3, SGK1
GO:0071482~cellular response to light stimulus	8	0.0898406	TRPM1, CDKN1A, CREBBP, EP300, PIK3R1, AQP1, DDB2, PPP1R9B
GO:0022612~gland morphogenesis	9	0.0900562	BMP4, TGFB2, RARG, ELF3, SEMA3A, LRP5, PLXNA1, FGFR2, TGFBR2
GO:0070997~neuron death	17	0.0911916	MAGI1, NTRK1, HDAC4, TGFB2, ANGPT1, UNC5B, MAX, TRAF2, HIPK2, BBC3, FAM134B, ADORA2A, ABL1, FAS, PTK2B, MAP3K5, BOK
GO:0006909~phagocytosis	17	0.0911916	MYO10, WIPF1, ANXA11, PIK3R1, AZU1, PLA2G6, BAIAP2, MERTK, C2, VAV2, CORO1C, ADORA2A, MYO18A, ABL1, RARA, IRF8, CD247
GO:0044706~multi-multicellular organism process	14	0.0913326	EDN1, SERPINE2, ITGA3, NR2F2, PRDM1, PLA2G6, ETS1, TGFBR2, RXRA, P2RX1, SPP1, RARA, IGFBP7, TEAD3
GO:0016266~O-glycan processing	6	0.0913728	GALNT5, B3GNT7, GALNT2, GXYLT1, MUC5B, B4GALT5
GO:1901890~positive regulation of cell junction assembly	4	0.0916481	SMAD3, PTPRJ, NPHP4, VEGFA
GO:0010644~cell communication by electrical coupling	4	0.0916481	CAMK2D, FKBP1B, CACNA1C, SLC8A1
GO:0043267~negative regulation of potassium ion transport	4	0.0916481	KCNQ1, STK39, PTK2B, NEDD4L
GO:0030947~regulation of vascular endothelial growth factor receptor signaling pathway	4	0.0916481	HHEX, MYOF, DAB2IP, VEGFA
GO:1901522~positive regulation of transcription from RNA polymerase II promoter involved in cellular response to chemical stimulus	4	0.0916481	RXRA, EP300, RUNX2, VEGFA
GO:1902893~regulation of pri-miRNA transcription from RNA polymerase II promoter	4	0.0916481	BMP4, SMAD3, PDGFB, TEAD1
GO:2001222~regulation of neuron migration	4	0.0916481	SEMA6A, SEMA3A, DAB2IP, PLXNB2
GO:0034763~negative regulation of transmembrane transport	7	0.0918129	CAMK2D, SLN, KCNQ1, FKBP1B, STK39, NEDD4L, FGF12
GO:0070301~cellular response to hydrogen peroxide	7	0.0918129	ABL1, LCN2, ETS1, RHOB, IL18BP, AQP1, MAP3K5
GO:0001578~microtubule bundle formation	7	0.0918129	SPAG16, TTLL6, TTLL5, CAPN6, FES, TPPP, CCDC40
GO:0046850~regulation of bone remodeling	5	0.0919329	SPP1, IL20RA, LRP5, TNFRSF11B, PPARGC1B
GO:0042771~intrinsic apoptotic signaling pathway in response to DNA damage by p53 class mediator	5	0.0919329	CDKN1A, EP300, PPP2R5C, HIPK2, PHLDA3
GO:0060976~coronary vasculature development	5	0.0919329	TGFBR3, BMP4, MYOCD, PRDM1, VEGFA
GO:0050880~regulation of blood vessel size	10	0.0921833	ACTA2, EDN1, CHRM1, ADORA2A, P2RX1, ABL1, DBH, PLA2G6, SLC8A1, PRKG1
GO:0015850~organic hydroxy compound transport	13	0.0924128	SLC10A6, EGF, SLC2A13, SLC22A1, AQP1, NISCH, RXRA, C1QTNF1, ADORA2A, SOAT2, P2RX1, SLC18A1, SLC18A2
GO:0021700~developmental maturation	15	0.0927443	CDKN1A, TGFB2, SEMA4D, EPHA8, ABHD2, DAB2IP, SEZ6, RUNX2, VEGFA, NFASC, NFIA, FEV, PTK2B, FAM20C, ANKS1A
GO:0043588~skin development	15	0.0927443	YAP1, TGFB2, ST14, PRKCH, ITGA3, PTCH2, TNFRSF19, INHBA, CELSR1, WNT16, FRAS1, PALLD, DACT2, FLNB, FGFR2
GO:0006650~glycerophospholipid metabolic process	17	0.0927952	PIGS, KLB, PLA2G4E, IRS1, EGF, PDGFB, SYNJ2, PIK3R1, PLA2G6, ABHD12, INPP4B, INPP5A, HRASLS5, PLCH2, FGFR4, FGFR2, HBEGF
GO:0071219~cellular response to molecule of bacterial origin	11	0.0930533	CXCL10, CSF2, ZC3H12A, SERPINE1, DAB2IP, ABL1, RARA, LCN2, IRF8, PRDM1, LITAF
GO:0042487~regulation of odontogenesis of dentin-containing tooth	3	0.0931273	BMP4, TNFRSF11B, RUNX2
GO:0060572~morphogenesis of an epithelial bud	3	0.0931273	BMP4, HHEX, FGFR2
GO:1900119~positive regulation of execution phase of apoptosis	3	0.0931273	DLC1, ZC3H12A, BOK
GO:0005976~polysaccharide metabolic process	9	0.0935404	PYGB, PPP1CC, IRS1, EGF, PDGFB, IGF2, PGM5, SORBS1, IL6ST
GO:0007368~determination of left/right symmetry	9	0.0935404	ACVR1, SMAD3, PKD1L1, MICAL2, PCSK6, BICC1, ENG, TGFBR2, CCDC40
GO:0001657~ureteric bud development	8	0.0936852	BMP4, SMAD3, TACSTD2, RARA, HNF1B, FGFR2, PBX1, VEGFA
GO:1903533~regulation of protein targeting	18	0.0941946	SEMA5A, CDKN1A, SMAD3, ANGPT1, EGF, DAB2IP, PIK3R1, AXIN2, HNMT, LITAF, SULF2, BMP4, HHAT, MDFIC, BAMBI, TRIP6, ZC3H12A, NFKBIE
GO:0016051~carbohydrate biosynthetic process	13	0.0950737	CHST8, PFKFB1, ISYNA1, IRS1, EGF, PDGFB, IGF2, SORBS1, CHST11, GPD2, PTK2B, SIK1, PGM5
GO:0007249~I-kappaB kinase/NF-kappaB signaling	16	0.0953089	NDFIP2, TNFRSF19, DAB2IP, TNFRSF10B, RORA, TRAF2, CFLAR, LITAF, TANK, AKAP13, TIAF1, TRIP6, ZC3H12A, CASP1, ABL1, IKBKE
GO:0035150~regulation of tube size	10	0.095426	ACTA2, EDN1, CHRM1, ADORA2A, P2RX1, ABL1, DBH, PLA2G6, SLC8A1, PRKG1
GO:1904894~positive regulation of STAT cascade	7	0.0961966	CSF2, PTK2B, PTK6, CRLF3, IL6ST, IL6R, VEGFA
GO:0046427~positive regulation of JAK-STAT cascade	7	0.0961966	CSF2, PTK2B, PTK6, CRLF3, IL6ST, IL6R, VEGFA
GO:1905039~carboxylic acid transmembrane transport	6	0.0964421	SLC6A6, SLC7A5, SLC7A5P2, SLC7A5P1, SLC7A14, SLC1A5
GO:0031281~positive regulation of cyclase activity	6	0.0964421	GLP1R, ADCY9, ADORA2A, TIMP2, ADCY1, GUCA2A
GO:0060393~regulation of pathway-restricted SMAD protein phosphorylation	6	0.0964421	ACVR1, BMP4, TGFB2, INHBA, INHA, ENG
GO:0051349~positive regulation of lyase activity	6	0.0964421	GLP1R, ADCY9, ADORA2A, TIMP2, ADCY1, GUCA2A
GO:0050804~modulation of synaptic transmission	17	0.0968857	NTRK1, EDN1, SERPINE2, KCNC4, PLA2G6, BAIAP2, KALRN, PPP1R9B, RIMS2, NISCH, PNKD, CUX2, SYT12, ADORA2A, GIPC1, RARA, PTK2B
GO:0046824~positive regulation of nucleocytoplasmic transport	9	0.0971007	BMP4, SEMA5A, SMAD3, BAMBI, EGF, ZC3H12A, TRIP6, PIK3R1, SULF2
GO:0072164~mesonephric tubule development	8	0.0976202	BMP4, SMAD3, TACSTD2, RARA, HNF1B, FGFR2, PBX1, VEGFA
GO:0072163~mesonephric epithelium development	8	0.0976202	BMP4, SMAD3, TACSTD2, RARA, HNF1B, FGFR2, PBX1, VEGFA
GO:0060443~mammary gland morphogenesis	5	0.0980989	BMP4, ELF3, LRP5, FGFR2, TGFBR2
GO:0008333~endosome to lysosome transport	5	0.0980989	SORT1, MGRN1, DENND3, TRAK1, RHOB
GO:0021543~pallium development	11	0.0991652	KIRREL3, EIF2B3, NRP2, CCDC85C, SEMA3A, LEF1, DAB2IP, RARA, TACC1, TACC2, PPP1R9B
GO:0071900~regulation of protein serine/threonine kinase activity	26	0.0994292	CDKN1A, LRP5, PDGFB, PTPRJ, MST1R, AKAP13, SPRED2, HHEX, ABL1, PTK2B, MAP3K5, NTRK1, EPHA4, MYOCD, EDN1, MAP3K1, EGF, DAB2IP, IGF2, TNFRSF10B, TRAF2, NR2F2, VEGFA, BMP4, MDFIC, MAPKAPK2
GO:1903039~positive regulation of leukocyte cell-cell adhesion	14	0.0994412	HHLA2, ZBTB16, IGF2, TRAF2, PIK3R1, VTCN1, ETS1, TGFBR2, IL1RL2, RARA, CD247, IL6ST, JAK3, PAK2
GO:1900744~regulation of p38MAPK cascade	4	0.0997394	ZC3H12A, DAB2IP, MAP3K5, VEGFA
GO:0035116~embryonic hindlimb morphogenesis	4	0.0997394	BMP4, RARG, ZBTB16, AFF3
GO:2000352~negative regulation of endothelial cell apoptotic process	4	0.0997394	SEMA5A, ANGPT1, SERPINE1, ABL1
GO:1901615~organic hydroxy compound metabolic process	23	0.0998901	STARD3, TGFB2, ISYNA1, ITPK1, LRP5, DBH, CYP8B1, DHRS3, DKK3, INPP4B, PNKD, RXRA, INPP5A, SOAT2, IYD, GPD2, ALDH3B1, RBP1, PTK2B, PLCH2, HMGCS2, PLCD3, CRYM

## Sheet: Volkov et al., hypermethylated
Term	Count	p-Value	Genes
GO:0040029~regulation of gene expression, epigenetic	15	0.00112485	SMAD2, SETDB1, CELF1, WBP2, BAZ2A, SLC50A1, BMI1, RBM4, HIST1H4B, KCNQ1, COMMD3-BMI1, HIST1H3B, JARID2, HIST1H3C, HIST1H2AB
GO:0061564~axon development	20	0.0022245	NTRK1, JUN, COL25A1, NRXN1, ARX, CRMP1, NRG1, PAX6, BAIAP2, RTN4, EFNA1, LRFN2, EFNA3, DAB1, NR4A3, KIF26A, FLOT1, PLXNB1, DSCAML1, PAFAH1B1
GO:0007409~axonogenesis	19	0.00230819	NTRK1, COL25A1, NRXN1, ARX, CRMP1, NRG1, PAX6, BAIAP2, RTN4, EFNA1, LRFN2, EFNA3, DAB1, NR4A3, KIF26A, FLOT1, PLXNB1, DSCAML1, PAFAH1B1
GO:0015833~peptide transport	14	0.00374014	SMAD2, PFKFB2, FGA, PTPRN2, NRXN1, HFE, FGG, PDX1, RFX3, SLC2A2, ABAT, ADCY5, CA2, TARDBP
GO:0090087~regulation of peptide transport	12	0.00404604	PFKFB2, FGA, CA2, NRXN1, HFE, FGG, PDX1, SLC2A2, RFX3, ABAT, TARDBP, ADCY5
GO:0030072~peptide hormone secretion	13	0.00427072	SMAD2, PFKFB2, FGA, PTPRN2, NRXN1, HFE, FGG, PDX1, RFX3, SLC2A2, ABAT, ADCY5, TARDBP
GO:0051049~regulation of transport	54	0.00430127	KCNK6, HFE, ZC3H3, ATP2A2, SLC2A2, ABAT, C4BPB, BEST3, RBM4, CA2, LIPG, FLOT1, LRAT, FGA, FGG, TBC1D8, CACNA2D3, RFX3, NRG1, VPS37B, DYNLL2, UNC13D, RAB33B, RUFY1, RINT1, TMEM37, ZFYVE16, TBC1D4, TRAF6, SFRP5, KCNQ1, CNKSR3, PFKFB2, SP100, NUP205, NRXN1, ATP2C2, CACNA1H, ADCY5, UGCG, KIF3A, NLRP2, GSDMD, OSBPL8, CADM1, TNK2, PDX1, SSC5D, NR4A3, P2RX1, FXYD2, CD27, TARDBP, PTPN3
GO:0021543~pallium development	10	0.00520093	DAB1, NR4A3, KIF3A, ARX, PAX6, HTR5A, SLC38A2, RTN4, GRIN1, PAFAH1B1
GO:0002790~peptide secretion	13	0.00570632	SMAD2, PFKFB2, FGA, PTPRN2, NRXN1, HFE, FGG, PDX1, RFX3, SLC2A2, ABAT, ADCY5, TARDBP
GO:0046903~secretion	36	0.00651049	PFKFB2, HFE, NRXN1, ATP2A2, SLC2A2, PLA2G3, ABAT, ADCY5, CA2, NLRP2, SLC38A2, VTI1B, GSDMD, SMAD2, TPD52, FGA, PTPRN2, CADM1, FGG, SERPINF2, PDX1, RFX3, NRG1, SSC5D, UNC13D, RAB33B, VMP1, NR4A3, SLC6A9, KCNQ1, TRAF6, P2RX1, VAMP1, EXOC5, TARDBP, PAFAH1B1
GO:0000904~cell morphogenesis involved in differentiation	27	0.00692694	NRXN1, NOTCH4, ARX, TACSTD2, CRMP1, LDLRAD4, RTN4, FLOT1, NTRK1, SMAD2, FGA, COL25A1, FGG, NRG1, PAX6, BAIAP2, UNC13D, GRIN1, EFNA1, LRFN2, EFNA3, DAB1, NR4A3, KIF26A, PLXNB1, DSCAML1, PAFAH1B1
GO:0042886~amide transport	14	0.00696681	SMAD2, PFKFB2, FGA, PTPRN2, NRXN1, HFE, FGG, PDX1, RFX3, SLC2A2, ABAT, ADCY5, CA2, TARDBP
GO:0045814~negative regulation of gene expression, epigenetic	9	0.0070808	HIST1H4B, SETDB1, COMMD3-BMI1, BAZ2A, HIST1H3B, JARID2, BMI1, HIST1H3C, HIST1H2AB
GO:0071705~nitrogen compound transport	26	0.00817956	PFKFB2, NUP205, HFE, NRXN1, ZC3H3, SLC2A2, ABAT, ADCY5, NOL6, CA2, SLC17A5, FLOT1, IGF2BP3, SLC38A2, SMAD2, FGA, PTPRN2, FGG, PDX1, RFX3, XPO7, SLC6A6, SLC6A9, P2RX1, SIDT1, TARDBP
GO:0045597~positive regulation of cell differentiation	29	0.0083152	IFITM1, ZBTB46, AVIL, TACSTD2, RBM4, CA2, FLOT1, HMG20B, RAG1, ZBTB7C, NTRK1, SMAD2, FGA, JUN, FGG, SERPINF2, ARNT, RFX3, NRG1, PAX6, BAIAP2, UNC13D, DAB1, TRAF6, CD27, ASB4, PLXNB1, INSM1, PAFAH1B1
GO:0021537~telencephalon development	12	0.0084132	DAB1, NR4A3, KIF3A, SECISBP2, ARX, PAX6, NRG1, HTR5A, SLC38A2, RTN4, GRIN1, PAFAH1B1
GO:0010629~negative regulation of gene expression	45	0.00865501	IFITM3, SP100, DDX5, NUP205, NFIX, CELF1, PRDM5, ARX, SUPT4H1, BAZ2A, C4BPB, BMI1, CD3E, ZFP36L2, RBM4, KAT8, IGF2BP3, JARID2, HIST1H3B, HIST1H3C, HIST1H2AB, SMAD2, JUN, ZGPAT, PROP1, SETDB1, SERPINF2, PDX1, PAWR, KCTD1, RFX3, NRG1, PAX6, KLF17, EFNA1, TBX15, NR4A3, HIST1H4B, CNOT11, KCNQ1, TRAF6, NFIC, COMMD3-BMI1, INSM1, TARDBP
GO:0090276~regulation of peptide hormone secretion	11	0.00907327	PFKFB2, FGA, NRXN1, HFE, FGG, PDX1, SLC2A2, RFX3, ABAT, TARDBP, ADCY5
GO:0048666~neuron development	32	0.00923277	NRXN1, AVIL, ARX, STMN3, CRMP1, RTN4, KIF3A, FLOT1, MAP4, PAK4, NTRK1, JUN, FZD2, COL25A1, SECISBP2, PBX3, NRG1, PAX6, BAIAP2, DYNLL2, GRIN1, EFNA1, LRFN2, EFNA3, DAB1, NR4A3, KIF26A, TBC1D24, PLXNB1, INSM1, DSCAML1, PAFAH1B1
GO:0032940~secretion by cell	32	0.00934634	PFKFB2, HFE, NRXN1, ATP2A2, SLC2A2, PLA2G3, ABAT, ADCY5, NLRP2, SLC38A2, VTI1B, GSDMD, SMAD2, FGA, PTPRN2, CADM1, FGG, SERPINF2, PDX1, RFX3, SSC5D, UNC13D, RAB33B, VMP1, NR4A3, SLC6A9, TRAF6, P2RX1, VAMP1, EXOC5, TARDBP, PAFAH1B1
GO:0003309~type B pancreatic cell differentiation	4	0.00990323	PDX1, RFX3, PAX6, INSM1
GO:0090277~positive regulation of peptide hormone secretion	7	0.010026	PFKFB2, FGA, HFE, FGG, PDX1, ABAT, TARDBP
GO:0032990~cell part morphogenesis	28	0.0103437	NRXN1, AVIL, ARX, PLA2G3, CRMP1, RTN4, KIF3A, FLOT1, MAP4, NTRK1, COL25A1, RAB3IP, RFX3, NRG1, PAX6, BAIAP2, EFNA1, LRFN2, EFNA3, DAB1, NR4A3, BBS10, POLG2, KIF26A, PLXNB1, EXOC5, DSCAML1, PAFAH1B1
GO:0002791~regulation of peptide secretion	11	0.0106794	PFKFB2, FGA, NRXN1, HFE, FGG, PDX1, SLC2A2, RFX3, ABAT, TARDBP, ADCY5
GO:0048002~antigen processing and presentation of peptide antigen	10	0.0118195	KIF3A, KIF26A, HFE, TRAF6, PSME4, HLA-A, TAPBPL, FCGR1B, DYNLL2, AP1M1
GO:0002793~positive regulation of peptide secretion	7	0.0122916	PFKFB2, FGA, HFE, FGG, PDX1, ABAT, TARDBP
GO:0035883~enteroendocrine cell differentiation	4	0.0126289	PDX1, RFX3, PAX6, INSM1
GO:0048858~cell projection morphogenesis	27	0.0138076	NRXN1, AVIL, ARX, PLA2G3, CRMP1, RTN4, KIF3A, FLOT1, MAP4, NTRK1, COL25A1, RAB3IP, RFX3, NRG1, PAX6, BAIAP2, EFNA1, LRFN2, EFNA3, DAB1, NR4A3, BBS10, KIF26A, PLXNB1, EXOC5, DSCAML1, PAFAH1B1
GO:0000902~cell morphogenesis	38	0.0142694	NRXN1, AVIL, NOTCH4, ARX, TACSTD2, PLA2G3, CRMP1, LDLRAD4, TTBK1, RTN4, KIF3A, FLOT1, MAP4, NTRK1, SMAD2, FGA, COL25A1, FGG, RAB3IP, TBC1D8, RFX3, NRG1, PAX6, BAIAP2, UNC13D, GRIN1, EFNA1, LRFN2, EFNA3, DAB1, NR4A3, BBS10, KIF26A, TBC1D24, PLXNB1, EXOC5, DSCAML1, PAFAH1B1
GO:0048667~cell morphogenesis involved in neuron differentiation	19	0.0144372	NTRK1, COL25A1, NRXN1, ARX, CRMP1, NRG1, PAX6, BAIAP2, RTN4, EFNA1, LRFN2, EFNA3, DAB1, NR4A3, KIF26A, FLOT1, PLXNB1, DSCAML1, PAFAH1B1
GO:0032897~negative regulation of viral transcription	4	0.0157419	IFITM3, SP100, JUN, TARDBP
GO:0016458~gene silencing	12	0.0157815	SMAD2, RBM4, NUP205, HIST1H4B, SETDB1, CELF1, CNOT11, KCNQ1, BAZ2A, HIST1H3B, HIST1H3C, HIST1H2AB
GO:0009306~protein secretion	18	0.0170233	GSDMD, SMAD2, PFKFB2, FGA, PTPRN2, CADM1, NRXN1, FGG, PDX1, RFX3, SLC2A2, SSC5D, ABAT, ADCY5, TRAF6, NLRP2, TARDBP, PAFAH1B1
GO:0008015~blood circulation	19	0.017293	FGA, KCNK6, GCH1, SERPINF2, FGG, TBC1D8, CACNA2D3, ATP2A2, ABAT, TNNI3K, SLC2A5, CACNA1H, DDAH1, FXYD2, KCNQ1, RPS6KA2, P2RX1, FXYD6, FPGT-TNNI3K
GO:0051294~establishment of spindle orientation	4	0.0174456	WDR81, PAX6, MAP4, PAFAH1B1
GO:0034219~carbohydrate transmembrane transport	4	0.0174456	SLC2A2, SLC50A1, SLC2A5, SLC2A7
GO:0010605~negative regulation of macromolecule metabolic process	63	0.0176731	IFITM3, CELF1, HFE, PRDM5, C4BPB, LDLRAD4, BMI1, CD3E, DUSP16, RBM4, KAT8, HMG20B, JARID2, RAG1, HIST1H2AB, FGA, ZGPAT, PROP1, SECISBP2, SERPINF2, PAWR, KCTD1, RFX3, NRG1, PAX6, KLF17, TRAF6, CD109, KCNQ1, CTDSP2, CNKSR3, COMMD3-BMI1, ANAPC5, PAFAH1B1, SP100, RTEL1, DDX5, NUP205, NFIX, RNF34, ARX, SUPT4H1, BAZ2A, ZFP36L2, CPAMD8, SPOCK3, IGF2BP3, HIST1H3B, HIST1H3C, SMAD2, JUN, SETDB1, PDX1, EFNA…
GO:0007270~neuron-neuron synaptic transmission	7	0.0178589	NTRK1, SLC6A9, CA2, NRXN1, P2RX1, FLOT1, GRIN1
GO:0003013~circulatory system process	19	0.0183916	FGA, KCNK6, GCH1, SERPINF2, FGG, TBC1D8, CACNA2D3, ATP2A2, ABAT, TNNI3K, SLC2A5, CACNA1H, DDAH1, FXYD2, KCNQ1, RPS6KA2, P2RX1, FXYD6, FPGT-TNNI3K
GO:0050905~neuromuscular process	7	0.0186586	NR4A3, GCH1, NRXN1, NRG1, GRIN1, PAFAH1B1, ADCY5
GO:0046879~hormone secretion	13	0.0192632	SMAD2, PFKFB2, FGA, PTPRN2, NRXN1, HFE, FGG, PDX1, RFX3, SLC2A2, ABAT, ADCY5, TARDBP
GO:0010817~regulation of hormone levels	18	0.0193611	SMAD2, PFKFB2, FGA, PTPRN2, NRXN1, HFE, FGG, PDX1, RFX3, SLC2A2, ARNT, ABAT, CACNA1H, ADCY5, RDH12, RDH11, LRAT, TARDBP
GO:0034116~positive regulation of heterotypic cell-cell adhesion	3	0.0204702	FGA, FGG, FLOT1
GO:2000047~regulation of cell-cell adhesion mediated by cadherin	3	0.0204702	EPCAM, SERPINF2, FLOT1
GO:0009892~negative regulation of metabolic process	67	0.0208156	IFITM3, CELF1, HFE, PRDM5, C4BPB, LDLRAD4, BMI1, CD3E, DUSP16, RBM4, KAT8, HMG20B, JARID2, RAG1, HIST1H2AB, FGA, ZGPAT, PTGIS, PROP1, SECISBP2, SERPINF2, PAWR, KCTD1, RFX3, NRG1, PAX6, KLF17, WDR81, TRAF6, CD109, KCNQ1, CTDSP2, CNKSR3, COMMD3-BMI1, ANAPC5, PAFAH1B1, PON3, SP100, RTEL1, DDX5, NUP205, NFIX, RNF34, ARX, SUPT4H1, BAZ2A, ZFP36L2, CPAMD8, SPOCK3, IGF2BP3, HIST1H3B, HIST1H3C, SMAD2, JUN…
GO:0032989~cellular component morphogenesis	39	0.0220654	NRXN1, AVIL, NOTCH4, ARX, TACSTD2, PLA2G3, CRMP1, LDLRAD4, TTBK1, RTN4, KIF3A, FLOT1, MAP4, NTRK1, SMAD2, FGA, COL25A1, FGG, RAB3IP, TBC1D8, RFX3, NRG1, PAX6, BAIAP2, UNC13D, GRIN1, EFNA1, LRFN2, EFNA3, DAB1, NR4A3, BBS10, POLG2, KIF26A, TBC1D24, PLXNB1, EXOC5, DSCAML1, PAFAH1B1
GO:0021987~cerebral cortex development	7	0.0221021	DAB1, ARX, PAX6, SLC38A2, RTN4, GRIN1, PAFAH1B1
GO:0010769~regulation of cell morphogenesis involved in differentiation	14	0.0234343	SMAD2, FGA, FGG, TACSTD2, NRG1, LDLRAD4, BAIAP2, UNC13D, RTN4, GRIN1, EFNA1, DAB1, PLXNB1, PAFAH1B1
GO:0030155~regulation of cell adhesion	22	0.024684	FGA, HFE, SERPINF2, FGG, TACSTD2, PAWR, NRG1, ABAT, HLA-A, CD3E, UNC13D, EFNA1, ATP5B, DAB1, NR4A3, CD6, EPCAM, TRAF6, FLOT1, CD27, PLXNB1, RAG1
GO:0009914~hormone transport	13	0.0247905	SMAD2, PFKFB2, FGA, PTPRN2, NRXN1, HFE, FGG, PDX1, RFX3, SLC2A2, ABAT, ADCY5, TARDBP
GO:0010039~response to iron ion	4	0.02525	HFE, PDX1, CPOX, ABAT
GO:0045184~establishment of protein localization	55	0.0255972	RPL30, PGAP1, SLC2A2, ABAT, DUSP16, FLOT1, BCAP29, SIL1, FGA, COG5, FGG, TBC1D8, TTC7B, RFX3, NRG1, VPS37B, DYNLL2, RAB33B, RUFY1, RINT1, ZFYVE16, TBC1D4, TRAF6, SFRP5, EXOC5, ATP6V0C, PAFAH1B1, PFKFB2, SP100, NUP205, WBP2, NRXN1, AGAP1, RRBP1, ATP2C2, ADCY5, ARFRP1, UGCG, AP5M1, KIF3A, NLRP2, AP1M1, VTI1B, GSDMD, SMAD2, JUN, PTPRN2, CADM1, RAB3IP, PDX1, XPO7, SSC5D, TSPAN14, CD27, TARDBP
GO:0007420~brain development	23	0.0257856	PGAP1, PROP1, CADM1, NRXN1, SECISBP2, ARX, NRG1, ABAT, PAX6, HTR5A, RTN4, TTBK1, GRIN1, DAB1, NR4A3, KIF3A, BAG3, CDH22, NDUFS3, CD27, SLC38A2, DSCAML1, PAFAH1B1
GO:0030030~cell projection organization	38	0.0274231	NRXN1, AVIL, ARX, TACSTD2, STMN3, PLA2G3, CRMP1, PLD1, AK7, RTN4, KIF3A, FLOT1, MAP4, PAK4, NTRK1, JUN, COL25A1, SPAG6, CEP152, RAB3IP, TBC1D8, RFX3, NRG1, PAX6, BAIAP2, GRIN1, EFNA1, LRFN2, EFNA3, DAB1, NR4A3, BBS10, KIF26A, TBC1D24, PLXNB1, EXOC5, DSCAML1, PAFAH1B1
GO:0051240~positive regulation of multicellular organismal process	41	0.0281207	IFITM1, ZBTB46, CELF1, DHX9, NRXN1, AVIL, ARX, ATP2A2, ABAT, CD3E, CA2, LIPG, FLOT1, NLRP2, HMG20B, RAG1, GSDMD, NTRK1, SMAD2, FGA, JUN, PTGIS, CADM1, FGG, SERPINF2, ARNT, RFX3, NRG1, PAX6, HLA-A, BAIAP2, DAB1, NR4A3, DDAH1, CD6, KCNQ1, TRAF6, CD27, ASB4, PLXNB1, PAFAH1B1
GO:0022407~regulation of cell-cell adhesion	15	0.0290468	FGA, HFE, SERPINF2, FGG, PAWR, ABAT, HLA-A, CD3E, NR4A3, CD6, EPCAM, TRAF6, FLOT1, CD27, RAG1
GO:0031324~negative regulation of cellular metabolic process	62	0.0291618	IFITM3, CELF1, HFE, PRDM5, C4BPB, LDLRAD4, BMI1, DUSP16, RBM4, KAT8, HMG20B, JARID2, RAG1, HIST1H2AB, ZGPAT, PTGIS, PROP1, SECISBP2, SERPINF2, PAWR, KCTD1, RFX3, NRG1, PAX6, KLF17, WDR81, TRAF6, CD109, CTDSP2, CNKSR3, COMMD3-BMI1, ANAPC5, PAFAH1B1, PON3, SP100, RTEL1, DDX5, NFIX, RNF34, ARX, SUPT4H1, BAZ2A, ZFP36L2, CPAMD8, SPOCK3, IGF2BP3, HIST1H3B, HIST1H3C, SMAD2, JUN, SETDB1, PDX1, EFNA1, TBX…
GO:1903900~regulation of viral life cycle	9	0.0300295	IFITM3, SP100, IFITM1, DDX5, JUN, IFITM2, SUPT4H1, VPS37B, TARDBP
GO:0031175~neuron projection development	26	0.0307145	NRXN1, AVIL, ARX, STMN3, CRMP1, RTN4, FLOT1, MAP4, PAK4, NTRK1, JUN, COL25A1, NRG1, PAX6, BAIAP2, GRIN1, EFNA1, LRFN2, EFNA3, DAB1, NR4A3, KIF26A, TBC1D24, PLXNB1, DSCAML1, PAFAH1B1
GO:0050708~regulation of protein secretion	15	0.0321273	GSDMD, PFKFB2, FGA, CADM1, NRXN1, FGG, PDX1, RFX3, SLC2A2, SSC5D, ABAT, ADCY5, TRAF6, NLRP2, TARDBP
GO:0048812~neuron projection morphogenesis	19	0.0321488	NTRK1, COL25A1, NRXN1, ARX, CRMP1, NRG1, PAX6, BAIAP2, RTN4, EFNA1, LRFN2, EFNA3, DAB1, NR4A3, KIF26A, FLOT1, PLXNB1, DSCAML1, PAFAH1B1
GO:0048193~Golgi vesicle transport	13	0.0322436	COG5, RAB3IP, TGFA, DYNLL2, YIF1B, RAB33B, RINT1, KIF26A, KIF3A, PPP6R3, BCAP29, EXOC5, VTI1B
GO:0022409~positive regulation of cell-cell adhesion	11	0.0326669	FGA, NR4A3, CD6, TRAF6, SERPINF2, FGG, FLOT1, CD27, HLA-A, CD3E, RAG1
GO:0022029~telencephalon cell migration	5	0.0328995	DAB1, ARX, NRG1, RTN4, PAFAH1B1
GO:1902679~negative regulation of RNA biosynthetic process	35	0.032934	IFITM3, SP100, DDX5, NFIX, PRDM5, ARX, SUPT4H1, BAZ2A, BMI1, KAT8, JARID2, HIST1H3B, HIST1H3C, HIST1H2AB, SMAD2, JUN, ZGPAT, PROP1, SETDB1, PDX1, PAWR, KCTD1, RFX3, NRG1, PAX6, KLF17, EFNA1, TBX15, NR4A3, HIST1H4B, TRAF6, NFIC, COMMD3-BMI1, INSM1, TARDBP
GO:0046887~positive regulation of hormone secretion	7	0.0337086	PFKFB2, FGA, HFE, FGG, PDX1, ABAT, TARDBP
GO:0051293~establishment of spindle localization	4	0.0346363	WDR81, PAX6, MAP4, PAFAH1B1
GO:0061045~negative regulation of wound healing	5	0.0346993	FGA, CD109, SERPINF2, FGG, ABAT
GO:0051253~negative regulation of RNA metabolic process	36	0.0349716	IFITM3, SP100, DDX5, NFIX, PRDM5, ARX, SUPT4H1, BAZ2A, BMI1, KAT8, JARID2, HIST1H3B, HIST1H3C, HIST1H2AB, SMAD2, JUN, ZGPAT, PROP1, SETDB1, SECISBP2, PDX1, PAWR, KCTD1, RFX3, NRG1, PAX6, KLF17, EFNA1, TBX15, NR4A3, HIST1H4B, TRAF6, NFIC, COMMD3-BMI1, INSM1, TARDBP
GO:1903901~negative regulation of viral life cycle	6	0.0363667	IFITM3, SP100, IFITM1, JUN, IFITM2, TARDBP
GO:0030073~insulin secretion	8	0.0365129	SMAD2, PFKFB2, PTPRN2, NRXN1, PDX1, ABAT, TARDBP, ADCY5
GO:0030900~forebrain development	14	0.0366503	PGAP1, PROP1, SECISBP2, ARX, NRG1, PAX6, HTR5A, RTN4, GRIN1, DAB1, NR4A3, KIF3A, SLC38A2, PAFAH1B1
GO:0044331~cell-cell adhesion mediated by cadherin	3	0.0370309	EPCAM, SERPINF2, FLOT1
GO:0046883~regulation of hormone secretion	11	0.0374713	PFKFB2, FGA, NRXN1, HFE, FGG, PDX1, SLC2A2, RFX3, ABAT, TARDBP, ADCY5
GO:0051172~negative regulation of nitrogen compound metabolic process	42	0.038167	IFITM3, SP100, RTEL1, DDX5, NFIX, CELF1, PRDM5, ARX, SUPT4H1, BAZ2A, BMI1, ZFP36L2, RBM4, KAT8, IGF2BP3, JARID2, HIST1H3B, HIST1H3C, HIST1H2AB, SMAD2, JUN, ZGPAT, PTGIS, PROP1, SETDB1, SECISBP2, PDX1, PAWR, KCTD1, RFX3, NRG1, PAX6, KLF17, EFNA1, TBX15, NR4A3, HIST1H4B, TRAF6, NFIC, COMMD3-BMI1, INSM1, TARDBP
GO:0021885~forebrain cell migration	5	0.0384673	DAB1, ARX, NRG1, RTN4, PAFAH1B1
GO:0031345~negative regulation of cell projection organization	8	0.0387728	EFNA1, DAB1, NRXN1, TACSTD2, CRMP1, MAP4, RTN4, PAFAH1B1
GO:0015031~protein transport	50	0.0397967	RPL30, PGAP1, SLC2A2, ABAT, DUSP16, BCAP29, SIL1, FGA, COG5, FGG, TBC1D8, RFX3, NRG1, VPS37B, RAB33B, RUFY1, RINT1, ZFYVE16, TBC1D4, TRAF6, SFRP5, EXOC5, ATP6V0C, PAFAH1B1, PFKFB2, SP100, NUP205, NRXN1, AGAP1, RRBP1, ATP2C2, ADCY5, ARFRP1, UGCG, AP5M1, KIF3A, NLRP2, AP1M1, VTI1B, GSDMD, SMAD2, JUN, PTPRN2, CADM1, RAB3IP, PDX1, XPO7, SSC5D, CD27, TARDBP
GO:0045892~negative regulation of transcription, DNA-templated	33	0.0406149	SP100, DDX5, NFIX, PRDM5, ARX, SUPT4H1, BAZ2A, BMI1, KAT8, JARID2, HIST1H3B, HIST1H3C, HIST1H2AB, SMAD2, JUN, ZGPAT, PROP1, SETDB1, PDX1, PAWR, KCTD1, RFX3, NRG1, PAX6, KLF17, EFNA1, TBX15, NR4A3, HIST1H4B, TRAF6, NFIC, COMMD3-BMI1, INSM1
GO:0002590~negative regulation of antigen processing and presentation of peptide antigen via MHC class I	2	0.0406604	HFE, TAPBPL
GO:0008283~cell proliferation	50	0.0409637	IFITM1, BMI1, CD3E, DNPH1, RPS6KA2, LIPG, SPEG, JARID2, HIST1H2AB, RNF43, SERPINF2, GLP2R, TBC1D8, ARNT, PAWR, NRG1, PAX6, HLA-A, NCCRP1, RAB33B, TRAF6, SFRP5, CD109, CKS2, COMMD3-BMI1, PAFAH1B1, PDXK, SH2D2A, ARX, ODC1, TACSTD2, TGFA, ZFP36L2, EPCAM, KIF3A, PAK4, VTI1B, NTRK1, SMAD2, JUN, CADM1, PTGES3, SETD1A, PDX1, NR4A3, CD6, DLG3, CNOT11, PLXNB1, INSM1
GO:0007411~axon guidance	10	0.0412173	NTRK1, EFNA1, EFNA3, NR4A3, KIF26A, NRXN1, ARX, CRMP1, PLXNB1, PAX6
GO:0060322~head development	23	0.0413347	PGAP1, PROP1, CADM1, NRXN1, SECISBP2, ARX, NRG1, ABAT, PAX6, HTR5A, RTN4, TTBK1, GRIN1, DAB1, NR4A3, KIF3A, BAG3, CDH22, NDUFS3, CD27, SLC38A2, DSCAML1, PAFAH1B1
GO:0097485~neuron projection guidance	10	0.0422263	NTRK1, EFNA1, EFNA3, NR4A3, KIF26A, NRXN1, ARX, CRMP1, PLXNB1, PAX6
GO:0050792~regulation of viral process	11	0.0447526	IFITM3, SP100, IFITM1, DDX5, JUN, IFITM2, SUPT4H1, HLA-A, VPS37B, TARDBP, AP1M1
GO:0007626~locomotory behavior	9	0.0450385	MEIS1, DAB1, PBX3, ABAT, NRG1, SOBP, GRIN1, PAFAH1B1, ADCY5
GO:0060627~regulation of vesicle-mediated transport	16	0.0450409	FGA, HFE, TNK2, FGG, TBC1D8, ATP2A2, VPS37B, C4BPB, UNC13D, RAB33B, RUFY1, RINT1, ZFYVE16, TBC1D4, KIF3A, FLOT1
GO:0019882~antigen processing and presentation	10	0.0452828	KIF3A, KIF26A, HFE, TRAF6, PSME4, HLA-A, TAPBPL, FCGR1B, DYNLL2, AP1M1
GO:0000183~chromatin silencing at rDNA	4	0.0455753	HIST1H4B, BAZ2A, HIST1H3B, HIST1H3C
GO:1903522~regulation of blood circulation	12	0.0459305	KCNK6, FGA, FXYD2, KCNQ1, P2RX1, FGG, CACNA2D3, ATP2A2, FXYD6, FPGT-TNNI3K, TNNI3K, CACNA1H
GO:0031047~gene silencing by RNA	8	0.0460951	SMAD2, RBM4, NUP205, HIST1H4B, CELF1, CNOT11, HIST1H3B, HIST1H3C
GO:0022604~regulation of cell morphogenesis	19	0.0466193	SMAD2, FGA, FGG, TBC1D8, TACSTD2, NRG1, LDLRAD4, BAIAP2, UNC13D, RTN4, TTBK1, GRIN1, EFNA1, DAB1, KIF3A, TBC1D24, PLXNB1, MAP4, PAFAH1B1
GO:0046782~regulation of viral transcription	5	0.0466785	IFITM3, SP100, JUN, SUPT4H1, TARDBP
GO:0046931~pore complex assembly	3	0.0466964	GSDMD, NUP205, RTN4
GO:0033036~macromolecule localization	71	0.0474605	RPL30, PGAP1, HFE, ZC3H3, SLC2A2, ABAT, DUSP16, LIPG, FLOT1, BCAP29, LRAT, SIL1, FGA, COG5, FGG, TBC1D8, TTC7B, RFX3, NRG1, PAX6, VPS37B, DYNLL2, RAB33B, RUFY1, RINT1, ZFYVE16, TBC1D4, TRAF6, SFRP5, SIDT1, EXOC5, ATP6V0C, PAFAH1B1, PFKFB2, SP100, NUP205, WBP2, DHX9, NRXN1, PLA2G3, AGAP1, RRBP1, ATP2C2, NOL6, ADCY5, ARFRP1, UGCG, AP5M1, EPB41L1, KIF3A, NLRP2, IGF2BP3, B4GALNT1, AP1M1, VTI1B, GSDMD…
GO:0051653~spindle localization	4	0.0485466	WDR81, PAX6, MAP4, PAFAH1B1
GO:0023061~signal release	15	0.049989	SMAD2, PFKFB2, FGA, PTPRN2, NRXN1, HFE, FGG, PDX1, RFX3, ATP2A2, SLC2A2, ABAT, ADCY5, SLC6A9, TARDBP
GO:0002478~antigen processing and presentation of exogenous peptide antigen	8	0.0500671	KIF3A, KIF26A, TRAF6, PSME4, HLA-A, FCGR1B, DYNLL2, AP1M1
GO:1903035~negative regulation of response to wounding	5	0.0511212	FGA, CD109, SERPINF2, FGG, ABAT
GO:2000113~negative regulation of cellular macromolecule biosynthetic process	37	0.0511655	SP100, DDX5, NFIX, CELF1, PRDM5, ARX, SUPT4H1, BAZ2A, BMI1, ZFP36L2, RBM4, KAT8, IGF2BP3, JARID2, HIST1H3B, HIST1H3C, HIST1H2AB, SMAD2, JUN, ZGPAT, PROP1, SETDB1, PDX1, PAWR, KCTD1, RFX3, NRG1, PAX6, KLF17, EFNA1, TBX15, NR4A3, HIST1H4B, TRAF6, NFIC, COMMD3-BMI1, INSM1
GO:0048863~stem cell differentiation	6	0.0514161	EPCAM, PDX1, TACSTD2, NRG1, JARID2, ZFP36L2
GO:0098602~single organism cell adhesion	24	0.0517208	FGA, CADM1, NRXN1, HFE, SERPINF2, FGG, TACSTD2, PAWR, ABAT, HLA-A, CD3E, ZFP36L2, UNC13D, VMP1, EFNA1, DAB1, NR4A3, CD6, EPCAM, TRAF6, FLOT1, CD27, RAG1, MPZL2
GO:0001889~liver development	7	0.0517749	JUN, CADM1, HFE, PDX1, TGFA, JARID2, PTPN3
GO:0046597~negative regulation of viral entry into host cell	3	0.0518366	IFITM3, IFITM1, IFITM2
GO:0070233~negative regulation of T cell apoptotic process	3	0.0518366	EFNA1, CD27, RAG1
GO:0010770~positive regulation of cell morphogenesis involved in differentiation	8	0.0528319	SMAD2, FGA, FGG, PLXNB1, NRG1, BAIAP2, UNC13D, PAFAH1B1
GO:1903779~regulation of cardiac conduction	5	0.0534264	FXYD2, ATP2A2, FXYD6, FPGT-TNNI3K, TNNI3K
GO:0010558~negative regulation of macromolecule biosynthetic process	39	0.0540124	IFITM3, SP100, DDX5, NFIX, CELF1, PRDM5, ARX, SUPT4H1, BAZ2A, BMI1, ZFP36L2, RBM4, KAT8, IGF2BP3, JARID2, HIST1H3B, HIST1H3C, HIST1H2AB, SMAD2, JUN, ZGPAT, PROP1, SETDB1, PDX1, PAWR, KCTD1, RFX3, NRG1, PAX6, KLF17, EFNA1, TBX15, NR4A3, HIST1H4B, TRAF6, NFIC, COMMD3-BMI1, INSM1, TARDBP
GO:0051290~protein heterotetramerization	4	0.0547657	HIST1H4B, PDSS2, HIST1H3B, HIST1H3C
GO:0061008~hepaticobiliary system development	7	0.0566438	JUN, CADM1, HFE, PDX1, TGFA, JARID2, PTPN3
GO:0016925~protein sumoylation	7	0.0566438	MDC1, SP100, NUP205, COMMD3-BMI1, ARNT, HMG20B, BMI1
GO:0023019~signal transduction involved in regulation of gene expression	3	0.0571679	SMAD2, EPCAM, PAX6
GO:0035455~response to interferon-alpha	3	0.0571679	IFITM3, IFITM1, IFITM2
GO:0034114~regulation of heterotypic cell-cell adhesion	3	0.0571679	FGA, FGG, FLOT1
GO:0031639~plasminogen activation	3	0.0571679	FGA, SERPINF2, FGG
GO:0000122~negative regulation of transcription from RNA polymerase II promoter	23	0.0582933	SMAD2, JUN, SP100, DDX5, ZGPAT, NFIX, PROP1, PRDM5, ARX, PDX1, SUPT4H1, PAWR, PAX6, BMI1, KLF17, EFNA1, TBX15, NR4A3, NFIC, TRAF6, COMMD3-BMI1, INSM1, JARID2
GO:0019884~antigen processing and presentation of exogenous antigen	8	0.0601568	KIF3A, KIF26A, TRAF6, PSME4, HLA-A, FCGR1B, DYNLL2, AP1M1
GO:0008104~protein localization	62	0.0601815	RPL30, PGAP1, HFE, SLC2A2, ABAT, DUSP16, FLOT1, BCAP29, SIL1, FGA, COG5, FGG, TBC1D8, TTC7B, RFX3, NRG1, PAX6, VPS37B, DYNLL2, RAB33B, RUFY1, RINT1, ZFYVE16, TBC1D4, TRAF6, SFRP5, EXOC5, ATP6V0C, PAFAH1B1, PFKFB2, SP100, NUP205, WBP2, DHX9, NRXN1, AGAP1, RRBP1, ATP2C2, ADCY5, ARFRP1, UGCG, AP5M1, EPB41L1, KIF3A, NLRP2, AP1M1, VTI1B, GSDMD, SMAD2, OSBPL8, JUN, PTPRN2, CADM1, RAB3IP, PDX1, XPO7, SS…
GO:0021795~cerebral cortex cell migration	4	0.0613453	DAB1, ARX, RTN4, PAFAH1B1
GO:0051094~positive regulation of developmental process	31	0.0617376	ZBTB46, CELF1, NRXN1, AVIL, ARX, CD3E, RBM4, CA2, FLOT1, HMG20B, RAG1, NTRK1, SMAD2, FGA, JUN, PTGIS, FGG, PAWR, ARNT, RFX3, NRG1, PAX6, BAIAP2, UNC13D, DAB1, DDAH1, TRAF6, CD27, ASB4, PLXNB1, PAFAH1B1
GO:0051050~positive regulation of transport	27	0.0622664	PFKFB2, HFE, ABAT, ATP2C2, UGCG, KIF3A, CA2, LIPG, FLOT1, NLRP2, LRAT, GSDMD, FGA, OSBPL8, CADM1, FGG, PDX1, NRG1, VPS37B, DYNLL2, UNC13D, NR4A3, KCNQ1, P2RX1, CNKSR3, CD27, TARDBP
GO:0051248~negative regulation of protein metabolic process	30	0.0622934	RNF34, CELF1, HFE, C4BPB, LDLRAD4, DUSP16, ZFP36L2, RBM4, CPAMD8, SPOCK3, HMG20B, IGF2BP3, JARID2, RAG1, SMAD2, FGA, JUN, ZGPAT, SERPINF2, NRG1, PAX6, CTDSP2, CD109, CNKSR3, CD27, ANAPC5, INSM1, TARDBP, PTPN3, PAFAH1B1
GO:0022030~telencephalon glial cell migration	3	0.0626804	DAB1, RTN4, PAFAH1B1
GO:0021801~cerebral cortex radial glia guided migration	3	0.0626804	DAB1, RTN4, PAFAH1B1
GO:0060996~dendritic spine development	5	0.0632014	EFNA1, NRG1, BAIAP2, PAFAH1B1, PAK4
GO:1903507~negative regulation of nucleic acid-templated transcription	33	0.0632458	SP100, DDX5, NFIX, PRDM5, ARX, SUPT4H1, BAZ2A, BMI1, KAT8, JARID2, HIST1H3B, HIST1H3C, HIST1H2AB, SMAD2, JUN, ZGPAT, PROP1, SETDB1, PDX1, PAWR, KCTD1, RFX3, NRG1, PAX6, KLF17, EFNA1, TBX15, NR4A3, HIST1H4B, TRAF6, NFIC, COMMD3-BMI1, INSM1
GO:0008217~regulation of blood pressure	8	0.063253	KCNK6, GCH1, DDAH1, RPS6KA2, P2RX1, SERPINF2, ABAT, SLC2A5
GO:0031327~negative regulation of cellular biosynthetic process	40	0.0641462	IFITM3, SP100, DDX5, NFIX, CELF1, PRDM5, ARX, SUPT4H1, BAZ2A, BMI1, ZFP36L2, RBM4, KAT8, IGF2BP3, JARID2, HIST1H3B, HIST1H3C, HIST1H2AB, SMAD2, JUN, ZGPAT, PTGIS, PROP1, SETDB1, PDX1, PAWR, KCTD1, RFX3, NRG1, PAX6, KLF17, EFNA1, TBX15, NR4A3, HIST1H4B, TRAF6, NFIC, COMMD3-BMI1, INSM1, TARDBP
GO:0031018~endocrine pancreas development	4	0.0647669	PDX1, RFX3, PAX6, INSM1
GO:0034308~primary alcohol metabolic process	4	0.0647669	ALDH3B2, RDH12, RDH11, LRAT
GO:0060337~type I interferon signaling pathway	5	0.0657823	IFITM3, SP100, IFITM1, IFITM2, HLA-A
GO:0071357~cellular response to type I interferon	5	0.0657823	IFITM3, SP100, IFITM1, IFITM2, HLA-A
GO:0030195~negative regulation of blood coagulation	4	0.0682746	FGA, SERPINF2, FGG, ABAT
GO:1900024~regulation of substrate adhesion-dependent cell spreading	4	0.0682746	FGA, FGG, TACSTD2, UNC13D
GO:1900047~negative regulation of hemostasis	4	0.0682746	FGA, SERPINF2, FGG, ABAT
GO:0030182~neuron differentiation	34	0.0683532	NRXN1, AVIL, ARX, STMN3, CRMP1, RTN4, KIF3A, FLOT1, HMG20B, MAP4, PAK4, NTRK1, JUN, FZD2, COL25A1, SECISBP2, PBX3, NRG1, PAX6, BAIAP2, DYNLL2, GRIN1, EFNA1, LRFN2, EFNA3, MEIS1, DAB1, NR4A3, KIF26A, TBC1D24, PLXNB1, INSM1, DSCAML1, PAFAH1B1
GO:0000132~establishment of mitotic spindle orientation	3	0.0683643	WDR81, PAX6, PAFAH1B1
GO:0002068~glandular epithelial cell development	3	0.0683643	RFX3, PAX6, INSM1
GO:0031016~pancreas development	5	0.0684174	SMAD2, PDX1, RFX3, PAX6, INSM1
GO:0050796~regulation of insulin secretion	8	0.0697316	PFKFB2, NRXN1, PDX1, SLC2A2, RFX3, ABAT, TARDBP, ADCY5
GO:0043903~regulation of symbiosis, encompassing mutualism through parasitism	11	0.0704085	IFITM3, SP100, IFITM1, DDX5, JUN, IFITM2, SUPT4H1, HLA-A, VPS37B, TARDBP, AP1M1
GO:0051046~regulation of secretion	21	0.0710647	GSDMD, PFKFB2, FGA, CADM1, NRXN1, HFE, FGG, PDX1, RFX3, ATP2A2, SLC2A2, NRG1, SSC5D, ABAT, UNC13D, ADCY5, RAB33B, KCNQ1, TRAF6, NLRP2, TARDBP
GO:0055085~transmembrane transport	36	0.0714971	KCNK6, SLC47A1, TTYH3, ATP5EP2, NRXN1, ATP2A2, SLC2A2, ATP2C2, SLC2A5, BEST3, SLC4A4, CACNA1H, SLC2A7, ATP5B, CA2, SLC17A5, SLC26A10, SLC38A2, ABCA4, CACNA2D3, SLC50A1, GRIN1, TMCO1, TMEM37, SLC6A6, SLC6A9, DLG3, KCNQ1, P2RX1, FXYD2, ORAI3, CNKSR3, FXYD6, ATP6V0C, SLC22A7, PTPN3
GO:0048525~negative regulation of viral process	6	0.0718285	IFITM3, SP100, IFITM1, JUN, IFITM2, TARDBP
GO:0002067~glandular epithelial cell differentiation	4	0.0718669	PDX1, RFX3, PAX6, INSM1
GO:0030534~adult behavior	7	0.0728515	DAB1, NR4A3, NRXN1, PBX3, ABAT, GRIN1, PAFAH1B1
GO:0050806~positive regulation of synaptic transmission	6	0.0740822	NTRK1, CA2, NRXN1, FLOT1, ABAT, GRIN1
GO:0002724~regulation of T cell cytokine production	3	0.0742104	HFE, TRAF6, HLA-A
GO:0050714~positive regulation of protein secretion	9	0.0747944	GSDMD, PFKFB2, FGA, CADM1, FGG, PDX1, NLRP2, ABAT, TARDBP
GO:0045934~negative regulation of nucleobase-containing compound metabolic process	37	0.0754627	IFITM3, SP100, RTEL1, DDX5, NFIX, PRDM5, ARX, SUPT4H1, BAZ2A, BMI1, KAT8, JARID2, HIST1H3B, HIST1H3C, HIST1H2AB, SMAD2, JUN, ZGPAT, PROP1, SETDB1, SECISBP2, PDX1, PAWR, KCTD1, RFX3, NRG1, PAX6, KLF17, EFNA1, TBX15, NR4A3, HIST1H4B, TRAF6, NFIC, COMMD3-BMI1, INSM1, TARDBP
GO:0009890~negative regulation of biosynthetic process	40	0.0761447	IFITM3, SP100, DDX5, NFIX, CELF1, PRDM5, ARX, SUPT4H1, BAZ2A, BMI1, ZFP36L2, RBM4, KAT8, IGF2BP3, JARID2, HIST1H3B, HIST1H3C, HIST1H2AB, SMAD2, JUN, ZGPAT, PTGIS, PROP1, SETDB1, PDX1, PAWR, KCTD1, RFX3, NRG1, PAX6, KLF17, EFNA1, TBX15, NR4A3, HIST1H4B, TRAF6, NFIC, COMMD3-BMI1, INSM1, TARDBP
GO:0034340~response to type I interferon	5	0.0766439	IFITM3, SP100, IFITM1, IFITM2, HLA-A
GO:0035249~synaptic transmission, glutamatergic	4	0.079299	NTRK1, NRXN1, P2RX1, GRIN1
GO:0045815~positive regulation of gene expression, epigenetic	5	0.0794917	HIST1H4B, WBP2, SLC50A1, HIST1H3B, HIST1H3C
GO:0008625~extrinsic apoptotic signaling pathway via death domain receptors	5	0.0794917	FGA, RNF34, BAG3, FGG, CD27
GO:0042127~regulation of cell proliferation	41	0.0795451	IFITM1, ODC1, ARX, TACSTD2, TGFA, BMI1, CD3E, EPCAM, KIF3A, RPS6KA2, SPEG, JARID2, HIST1H2AB, NTRK1, SMAD2, JUN, EGLN3, TNK2, SETD1A, SERPINF2, GLP2R, TBC1D8, PDX1, PAWR, ARNT, NRG1, PAX6, HLA-A, NCCRP1, RAB33B, NR4A3, DLG3, CD6, TRAF6, SFRP5, FXYD2, CD109, COMMD3-BMI1, CD27, PLXNB1, INSM1
GO:0002584~negative regulation of antigen processing and presentation of peptide antigen	2	0.0796721	HFE, TAPBPL
GO:0009299~mRNA transcription	3	0.0802097	DDX5, LMO2, ARNT
GO:0032269~negative regulation of cellular protein metabolic process	28	0.0818135	RNF34, CELF1, HFE, C4BPB, LDLRAD4, DUSP16, ZFP36L2, RBM4, CPAMD8, SPOCK3, HMG20B, IGF2BP3, JARID2, RAG1, SMAD2, JUN, ZGPAT, SERPINF2, PAX6, CTDSP2, CD109, CNKSR3, CD27, ANAPC5, INSM1, TARDBP, PTPN3, PAFAH1B1
GO:0007417~central nervous system development	26	0.0819442	PGAP1, NRXN1, ARX, ABAT, TTBK1, RTN4, KIF3A, BAG3, CDH22, JARID2, SLC38A2, PROP1, CADM1, SECISBP2, PDX1, PBX3, NRG1, PAX6, HTR5A, GRIN1, DAB1, NR4A3, NDUFS3, CD27, DSCAML1, PAFAH1B1
GO:0032200~telomere organization	7	0.0828909	RTEL1-TNFRSF6B, SP100, RTEL1, HIST1H4B, PTGES3, HIST1H3B, HIST1H3C
GO:0050819~negative regulation of coagulation	4	0.0831357	FGA, SERPINF2, FGG, ABAT
GO:0098609~cell-cell adhesion	32	0.0837201	HFE, NRXN1, TACSTD2, ABAT, CD3E, ZFP36L2, RTN4, EPCAM, EPB41L1, BAG3, COBLL1, CDH22, FLOT1, HIST1H3B, HIST1H3C, RAG1, MPZL2, PAK4, FGA, CADM1, FGG, SERPINF2, PAWR, HLA-A, BAIAP2, VMP1, DAB1, NR4A3, CD6, TRAF6, CD27, DSCAML1
GO:0035637~multicellular organismal signaling	7	0.0849868	KCNK6, KCNQ1, P2RX1, CACNA2D3, FPGT-TNNI3K, TNNI3K, PAFAH1B1
GO:0034446~substrate adhesion-dependent cell spreading	5	0.0853429	EFNA1, FGA, FGG, TACSTD2, UNC13D
GO:0035456~response to interferon-beta	3	0.0863534	IFITM3, IFITM1, IFITM2
GO:0048468~cell development	50	0.0881864	CELF1, AVIL, STMN3, ATP2A2, LDLRAD4, RPS6KA2, FLOT1, HMG20B, FGA, COL25A1, SECISBP2, FGG, RFX3, NRG1, PAX6, DYNLL2, UNC13D, WDR81, TRAF6, PSME4, TBC1D24, DSCAML1, PAFAH1B1, NRXN1, NOTCH4, ARX, TACSTD2, PLA2G3, CRMP1, RTN4, KIF3A, MAP4, PAK4, NTRK1, SMAD2, JUN, FZD2, SPAG6, PBX3, BAIAP2, GRIN1, EFNA1, LRFN2, EFNA3, MEIS1, DAB1, NR4A3, KIF26A, PLXNB1, INSM1
GO:0006357~regulation of transcription from RNA polymerase II promoter	47	0.0891184	SP100, DDX5, GMEB2, NFIX, WBP2, HFE, NOTCH4, PRDM5, ARX, SUPT4H1, PSIP1, BMI1, FOXQ1, ZMYM1, EPCAM, HLTF, JARID2, ZBTB7C, SMAD2, JUN, EGLN3, ZGPAT, PROP1, SERPINF2, LMO2, PDX1, PBX3, PAWR, ARNT, RFX3, NRG1, PAX6, KLF17, GRIN1, EFNA1, TBX15, MEIS1, NR4A3, ZFYVE16, TRAF6, NFIC, RBM14-RBM4, CKS2, COMMD3-BMI1, TFAM, INSM1, LPIN2
GO:0043900~regulation of multi-organism process	13	0.0895045	IFITM3, IFITM1, JUN, SP100, DDX5, IFITM2, SUPT4H1, HLA-A, VPS37B, CACNA1H, TRAF6, TARDBP, AP1M1
GO:0002066~columnar/cuboidal epithelial cell development	4	0.0910422	RFX3, PAX6, INSM1, PAFAH1B1
GO:0051865~protein autoubiquitination	4	0.0910422	TRAF6, ASB4, RNF185, RAG1
GO:0040001~establishment of mitotic spindle localization	3	0.0926331	WDR81, PAX6, PAFAH1B1
GO:0050885~neuromuscular process controlling balance	4	0.0951086	NR4A3, NRXN1, PAFAH1B1, ADCY5
GO:0048732~gland development	14	0.0952124	JUN, PROP1, CADM1, HFE, NOTCH4, PDX1, TGFA, NRG1, PAX6, ATP2C2, INSM1, JARID2, RAG1, PTPN3
GO:0022603~regulation of anatomical structure morphogenesis	29	0.0953911	SP100, TACSTD2, OMA1, LDLRAD4, TTBK1, RTN4, KIF3A, FLOT1, MAP4, NTRK1, SMAD2, FGA, FZD2, PTGIS, FGG, TBC1D8, NRG1, BAIAP2, UNC13D, GRIN1, EFNA1, DAB1, DDAH1, SFRP5, PSME4, TBC1D24, ASB4, PLXNB1, PAFAH1B1
GO:0044057~regulation of system process	16	0.0971999	FGA, KCNK6, FGG, PBX3, CACNA2D3, ATP2A2, NRG1, ABAT, TNNI3K, CACNA1H, NR4A3, FXYD2, KCNQ1, P2RX1, FXYD6, FPGT-TNNI3K
GO:0033227~dsRNA transport	2	0.0985807	FLOT1, SIDT1
GO:0060385~axonogenesis involved in innervation	2	0.0985807	NTRK1, COL25A1
GO:0006342~chromatin silencing	6	0.0986893	HIST1H4B, SETDB1, BAZ2A, HIST1H3B, HIST1H3C, HIST1H2AB
GO:0016192~vesicle-mediated transport	39	0.0988936	HFE, ATP2A2, PLA2G3, TGFA, C4BPB, PEAR1, ARFRP1, KIF3A, PPP6R3, FLOT1, BCAP29, FCGR1B, AP1M1, VTI1B, FGA, COG5, TNK2, FGG, SERPINF2, RAB3IP, TBC1D8, SSC5D, VPS37B, BAIAP2, DYNLL2, UNC13D, YIF1B, RAB33B, VMP1, RUFY1, RINT1, NR4A3, ZFYVE16, TBC1D4, CD6, KIF26A, P2RX1, VAMP1, EXOC5
GO:0002369~T cell cytokine production	3	0.0990407	HFE, TRAF6, HLA-A
GO:0042730~fibrinolysis	3	0.0990407	FGA, SERPINF2, FGG

## Sheet: Volkov et al., hypomethylated
Term	Count	p-Value	Genes
GO:0007156~homophilic cell adhesion via plasma membrane adhesion molecules	15	1.09076e-06	TENM3, PCDHA13, PCDHA12, PCDHA11, PCDHA10, PCDHA1, CDH20, PCDHA5, PCDHA4, PCDHA3, PCDHA2, PCDHA9, PCDHA8, PCDHA7, PCDHA6
GO:0098742~cell-cell adhesion via plasma-membrane adhesion molecules	17	4.02507e-06	TENM3, NRXN1, PCDHA13, PCDHA12, PCDHA11, PCDHA10, DAB1, PCDHA1, CDH20, PCDHA5, PCDHA4, PCDHA3, PCDHA2, PCDHA9, PCDHA8, PCDHA7, PCDHA6
GO:0060491~regulation of cell projection assembly	11	0.000773412	ADAMTS16, KANK1, CAPZB, APC, ATP8B1, NRXN1, NEURL1, VDAC3, COBL, WASH1, KLHL41
GO:0007155~cell adhesion	48	0.00179331	ROPN1B, PTGER4, KANK1, PTPRU, TENM3, ZAN, NRXN1, GCNT1, ARHGDIG, CCM2L, RORA, PTPRG, DPP4, LASP1, CAPZB, PCDHA1, CDH20, GPA33, CNTNAP3B, PCDHA5, PCDHA4, ITGB8, PCDHA3, NPHP4, PCDHA2, PCDHA9, PCDHA8, PCDHA7, PCDHA6, EGFL6, NDFIP1, MOG, DHPS, PCDHA13, PCDHA12, PCDHA11, PCDHA10, TIAM1, DAB1, APC, IL7, GLOD4, TNFSF9, PLIN3, SNAI2, CEP41, IGFALS, SKAP1
GO:0098609~cell-cell adhesion	36	0.00190323	ROPN1B, PTGER4, PTPRU, TENM3, ZAN, NRXN1, GCNT1, CCM2L, RORA, DPP4, LASP1, CAPZB, PCDHA1, CDH20, GPA33, PCDHA5, PCDHA4, PCDHA3, NPHP4, PCDHA2, PCDHA9, PCDHA8, PCDHA7, PCDHA6, NDFIP1, DHPS, PCDHA13, PCDHA12, PCDHA11, PCDHA10, DAB1, IL7, GLOD4, TNFSF9, PLIN3, CEP41
GO:0022610~biological adhesion	48	0.00192537	ROPN1B, PTGER4, KANK1, PTPRU, TENM3, ZAN, NRXN1, GCNT1, ARHGDIG, CCM2L, RORA, PTPRG, DPP4, LASP1, CAPZB, PCDHA1, CDH20, GPA33, CNTNAP3B, PCDHA5, PCDHA4, ITGB8, PCDHA3, NPHP4, PCDHA2, PCDHA9, PCDHA8, PCDHA7, PCDHA6, EGFL6, NDFIP1, MOG, DHPS, PCDHA13, PCDHA12, PCDHA11, PCDHA10, TIAM1, DAB1, APC, IL7, GLOD4, TNFSF9, PLIN3, SNAI2, CEP41, IGFALS, SKAP1
GO:0030178~negative regulation of Wnt signaling pathway	11	0.00348412	DKK4, APC, NXN, PSMD5, DDIT3, CUL3, AXIN1, PSMD1, SNAI2, NPHP4, CSNK1E
GO:0030111~regulation of Wnt signaling pathway	14	0.00481199	KANK1, NXN, CUL3, MBD2, AXIN1, CSNK1E, DKK4, TIAM1, APC, PSMD5, DDIT3, PSMD1, SNAI2, NPHP4
GO:0090090~negative regulation of canonical Wnt signaling pathway	9	0.00999732	DKK4, APC, PSMD5, DDIT3, CUL3, AXIN1, PSMD1, SNAI2, NPHP4
GO:0031344~regulation of cell projection organization	19	0.0154926	KANK1, SNAP25, TENM3, SNAPIN, ATP8B1, NRXN1, COBL, KLHL41, PTPRG, ADAMTS16, TIAM1, DAB1, CAPZB, APC, NEURL1, VDAC3, WASH1, NKX6-1, ARPIN
GO:1900004~negative regulation of serine-type endopeptidase activity	3	0.0188371	SPINK2, SPINK7, SPINK9
GO:1902572~negative regulation of serine-type peptidase activity	3	0.0188371	SPINK2, SPINK7, SPINK9
GO:0016055~Wnt signaling pathway	16	0.02255	KANK1, PTPRU, NXN, CUL3, MBD2, AXIN1, CSNK1E, DKK4, TIAM1, APC, PSMD5, DDIT3, PSMD1, SNAI2, NPHP4, STRN
GO:0198738~cell-cell signaling by wnt	16	0.0226612	KANK1, PTPRU, NXN, CUL3, MBD2, AXIN1, CSNK1E, DKK4, TIAM1, APC, PSMD5, DDIT3, PSMD1, SNAI2, NPHP4, STRN
GO:1900003~regulation of serine-type endopeptidase activity	3	0.0253677	SPINK2, SPINK7, SPINK9
GO:0031272~regulation of pseudopodium assembly	3	0.0253677	APC, WASH1, KLHL41
GO:1902571~regulation of serine-type peptidase activity	3	0.0253677	SPINK2, SPINK7, SPINK9
GO:1901796~regulation of signal transduction by p53 class mediator	8	0.0279874	PPP1R13B, TAF13, SETD9, RFC2, SNAI2, MDM4, RAD1, BANP
GO:0007266~Rho protein signal transduction	6	0.028262	ROPN1B, KANK1, CUL3, GNA12, ARHGDIG, MYO9B
GO:1905114~cell surface receptor signaling pathway involved in cell-cell signaling	17	0.0288956	KANK1, PTPRU, NXN, NRXN1, CUL3, MBD2, AXIN1, CSNK1E, DKK4, TIAM1, APC, PSMD5, DDIT3, PSMD1, SNAI2, NPHP4, STRN
GO:0032446~protein modification by small protein conjugation	25	0.0299869	NXN, CUL3, UBE2D2, RNF8, XPC, SH3RF1, RNF212, HECTD2, PSMD5, PSMD1, ZSWIM2, SASH1, NDFIP1, WFS1, AMFR, AXIN1, TICAM1, FBXW2, KLHL41, GNL3, SPSB3, NEURL1, MDM4, FBXL3, BCOR
GO:0060828~regulation of canonical Wnt signaling pathway	10	0.0304255	DKK4, APC, PSMD5, DDIT3, CUL3, AXIN1, PSMD1, SNAI2, NPHP4, CSNK1E
GO:0030317~sperm motility	5	0.0308099	ROPN1B, LY6K, SLC22A16, NEURL1, NPHP4
GO:0008104~protein localization	57	0.0315453	KCNG2, SNAP25, PTPRU, IPO11, PPP1R13B, C15ORF38-AP3S2, TMEM167B, CNST, KIF5A, WASH1, AP3S2, BBS5, CEP55, PDIA2, SLC15A2, RPL23, AXIN1, CSNK1E, TMEM173, GNL3, TIAM1, OLFM2, ACAP2, DDIT3, CANX, SEC22B, ABCG1, SKAP1, PTGER4, KANK1, NRXN1, CACNA1C, KLC1, LMF1, SNX25, GRPEL2, S100A13, MVB12A, ASIC2, NKX6-1, SLC15A4, SEC23B, SEC31B, BANP, ACD, SNAPIN, PTPRN2, NDFIP1, STXBP5L, TTC8, TSGA13, SPCS1, RAB9A…
GO:0031269~pseudopodium assembly	3	0.0326755	APC, WASH1, KLHL41
GO:0060070~canonical Wnt signaling pathway	11	0.0326807	DKK4, PTPRU, APC, PSMD5, DDIT3, CUL3, AXIN1, PSMD1, SNAI2, NPHP4, CSNK1E
GO:2000393~negative regulation of lamellipodium morphogenesis	2	0.0355945	KANK1, ARPIN
GO:0030163~protein catabolic process	23	0.0358861	USP14, NDFIP1, WFS1, CUL3, AMFR, UBE2D2, RNF8, AXIN1, CSNK1E, PHB, CLN5, APC, HECTD2, PSMD5, DDIT3, GNA12, PCYOX1L, MVB12A, PSMD1, MDM4, FBXL3, SEC22B, BANP
GO:0031268~pseudopodium organization	3	0.0366009	APC, WASH1, KLHL41
GO:0019511~peptidyl-proline hydroxylation	3	0.0366009	PDIA2, OGFOD1, HIF1AN
GO:0045184~establishment of protein localization	48	0.0375412	PTGER4, KCNG2, KANK1, SNAP25, IPO11, PPP1R13B, C15ORF38-AP3S2, TMEM167B, NRXN1, CACNA1C, KLC1, LMF1, CNST, SNX25, GRPEL2, S100A13, MVB12A, WASH1, AP3S2, NKX6-1, BBS5, SLC15A4, SEC23B, SEC31B, CEP55, ACD, SNAPIN, SLC15A2, PTPRN2, NDFIP1, RPL23, AXIN1, TMEM173, STXBP5L, TIAM1, TTC8, TSGA13, OLFM2, SPCS1, DDIT3, CANX, RAB9A, SNAI2, COPG2, CEP41, SEC22B, SEC24C, ABCG1
GO:0016567~protein ubiquitination	22	0.0379026	NDFIP1, NXN, WFS1, CUL3, AMFR, UBE2D2, RNF8, AXIN1, TICAM1, FBXW2, KLHL41, SH3RF1, SPSB3, HECTD2, PSMD5, NEURL1, PSMD1, MDM4, FBXL3, BCOR, SASH1, ZSWIM2
GO:0007422~peripheral nervous system development	5	0.0387836	FA2H, GSTM3, ARHGEF10, ETV1, ASIC2
GO:0030031~cell projection assembly	14	0.0402841	KANK1, ATP8B1, NRXN1, COBL, KLHL41, ADAMTS16, TTC8, CAPZB, APC, NEURL1, VDAC3, WASH1, CEP41, BBS5
GO:0051648~vesicle localization	10	0.0403984	SNAP25, SNAPIN, NRXN1, CUL3, CANX, SYT14, AP3S2, SEC22B, SEC24C, BBS5
GO:0018126~protein hydroxylation	3	0.0406972	PDIA2, OGFOD1, HIF1AN
GO:0051099~positive regulation of binding	7	0.0407499	TIAM1, ACD, AMFR, MBD2, TICAM1, TMEM173, CLN5
GO:0051098~regulation of binding	11	0.0450373	TIAM1, ACD, SNAPIN, DDIT3, AMFR, MBD2, CCM2L, CSNK1E, TICAM1, TMEM173, CLN5
GO:0015031~protein transport	44	0.0496186	PTGER4, KCNG2, KANK1, SNAP25, IPO11, C15ORF38-AP3S2, TMEM167B, NRXN1, CACNA1C, KLC1, LMF1, CNST, SNX25, GRPEL2, S100A13, MVB12A, WASH1, AP3S2, NKX6-1, BBS5, SLC15A4, SEC23B, SEC31B, ACD, SNAPIN, SLC15A2, PTPRN2, NDFIP1, RPL23, AXIN1, TMEM173, STXBP5L, TIAM1, TTC8, TSGA13, OLFM2, SPCS1, CANX, RAB9A, SNAI2, COPG2, CEP41, SEC22B, SEC24C
GO:0070647~protein modification by small protein conjugation or removal	27	0.0516712	USP14, NXN, CUL3, UBE2D2, RNF8, XPC, SH3RF1, RNF212, HECTD2, PSMD5, PSMD1, WASH1, ZSWIM2, SASH1, NDFIP1, WFS1, AMFR, AXIN1, TICAM1, FBXW2, KLHL41, GNL3, SPSB3, NEURL1, MDM4, FBXL3, BCOR
GO:0015833~peptide transport	10	0.0533655	TIAM1, SNAP25, KCNG2, SLC15A2, PTPRN2, NRXN1, CACNA1C, NKX6-1, SLC15A4, STXBP5L
GO:0031345~negative regulation of cell projection organization	7	0.058063	KANK1, DAB1, SNAPIN, CAPZB, NRXN1, ARPIN, PTPRG
GO:0006890~retrograde vesicle-mediated transport, Golgi to ER	5	0.060092	KIF2A, KIF5A, COPG2, SEC22B, KLC1
GO:1903320~regulation of protein modification by small protein conjugation or removal	10	0.0618577	NDFIP1, NXN, WFS1, PSMD5, AXIN1, PSMD1, WASH1, TICAM1, SASH1, GNL3
GO:0019941~modification-dependent protein catabolic process	17	0.063072	USP14, NDFIP1, WFS1, CUL3, AMFR, UBE2D2, RNF8, AXIN1, CSNK1E, APC, HECTD2, PSMD5, DDIT3, PCYOX1L, MVB12A, PSMD1, FBXL3
GO:0006928~movement of cell or subcellular component	42	0.0634886	ROPN1B, PTGER4, KANK1, LY6K, PTPRU, PLVAP, CUL3, FLT4, NRXN1, GCNT1, CACNA1C, KLC1, PTPRG, DPP4, CAPZB, SLC22A16, GNA12, KIF5A, NPHP4, WASH1, AP3S2, SRGAP3, S100A14, NKX6-1, ARPIN, SASH1, SNAPIN, S100A2, DNAH17, AMFR, ETV1, MYO9B, KIF7, BST2, ADCY10, TIAM1, TTC8, DAB1, APC, KIF2A, NEURL1, SNAI2
GO:0009966~regulation of signal transduction	60	0.0693602	ARHGAP9, ZCCHC11, PPP1R13B, SETD9, FLT4, ARHGDIG, RORA, SH3RF1, RPTOR, LASP1, CAPZB, PSMD5, PSMD1, HIF1AN, ARHGEF10, PDIA2, RFC2, MYOF, AXIN1, VRK2, CSNK1E, TICAM1, KIF7, DKK4, TIAM1, DDIT3, FAM20C, SKAP1, KANK1, NXN, CUL3, NRXN1, GATA6, TNFRSF11B, PHB, SNX25, GNA12, S100A13, MVB12A, NPHP4, SRGAP3, SASH1, ZSWIM2, BANP, MBD5, NDFIP1, WFS1, TAF13, MBD2, MYO9B, NETO2, BST2, DAB1, APC, IL7, NEURL1, S…
GO:0042483~negative regulation of odontogenesis	2	0.0699261	TNFRSF11B, BCOR
GO:0051490~negative regulation of filopodium assembly	2	0.0699261	CAPZB, NRXN1
GO:0043632~modification-dependent macromolecule catabolic process	17	0.0704268	USP14, NDFIP1, WFS1, CUL3, AMFR, UBE2D2, RNF8, AXIN1, CSNK1E, APC, HECTD2, PSMD5, DDIT3, PCYOX1L, MVB12A, PSMD1, FBXL3
GO:0006575~cellular modified amino acid metabolic process	7	0.0706096	GSTM3, PLA2G16, SLC27A1, DHPS, HAGH, GSTM5, GGTLC3
GO:0042176~regulation of protein catabolic process	12	0.0709541	USP14, NDFIP1, APC, PSMD5, GNA12, AXIN1, PSMD1, MDM4, PHB, CSNK1E, SEC22B, BANP
GO:0051650~establishment of vesicle localization	9	0.0711605	SNAP25, SNAPIN, CUL3, CANX, SYT14, AP3S2, SEC22B, SEC24C, BBS5
GO:0002478~antigen processing and presentation of exogenous peptide antigen	7	0.0722798	KIF2A, PSMD5, CANX, KIF5A, PSMD1, KLC1, SEC24C
GO:0007399~nervous system development	49	0.0725094	SNAP25, TENM3, DAGLA, RORA, PTPRG, CAPZB, KIF5A, SBF2, ARHGEF10, S100A1, AXIN1, COBL, ETV1, KCNAB1, CSNK1E, PCDHA11, PCDHA10, TIAM1, KIF2A, KANK1, NRXN1, CLN5, PCDHA1, GJA10, PCDHA5, PCDHA4, PCDHA3, NPHP4, PCDHA2, ASIC2, NKX6-1, PCDHA8, PCDHA7, PCDHA6, GSTM3, MBD5, SNAPIN, MOG, ATP8B1, SMARCA2, MYO16, SLC4A7, FA2H, TTC8, DAB1, FEV, NEURL1, STRN, RAD1
GO:0042886~amide transport	10	0.0774151	TIAM1, SNAP25, KCNG2, SLC15A2, PTPRN2, NRXN1, CACNA1C, NKX6-1, SLC15A4, STXBP5L
GO:0009566~fertilization	7	0.0791856	ROPN1B, LY6K, SPINK2, SLC22A16, SPATA22, ZAN, ZPBP
GO:1903047~mitotic cell cycle process	23	0.080979	ARHGEF10, PBRM1, CUL3, ECD, RNF8, XPC, PDS5B, CSNK1E, NR3C1, TUBB4A, MYO16, RPTOR, ORC4, APC, PAPD7, KIF2A, PSMD5, CNTRL, PSMD1, MDM4, CEP41, BCAT1, CEP55
GO:0009306~protein secretion	14	0.0811436	PTGER4, KCNG2, SNAP25, PTPRN2, TMEM167B, NRXN1, CACNA1C, STXBP5L, LMF1, TIAM1, OLFM2, CANX, S100A13, NKX6-1
GO:0009798~axis specification	5	0.0812954	TTC8, DDIT3, AXIN1, COBL, BCOR
GO:0010646~regulation of cell communication	65	0.0822642	ARHGAP9, KCNG2, SNAP25, ZCCHC11, PPP1R13B, SETD9, FLT4, ARHGDIG, RORA, SH3RF1, RPTOR, LASP1, CAPZB, PSMD5, PSMD1, HIF1AN, ARHGEF10, PDIA2, RFC2, MYOF, AXIN1, VRK2, CSNK1E, TICAM1, KIF7, DKK4, TIAM1, DDIT3, FAM20C, SKAP1, KANK1, NXN, CUL3, NRXN1, GATA6, TNFRSF11B, CACNA1C, PHB, SNX25, GNA12, S100A13, MVB12A, NPHP4, SRGAP3, NKX6-1, SASH1, ZSWIM2, BANP, MBD5, NDFIP1, WFS1, TAF13, MBD2, MYO9B, NETO2,…
GO:0019886~antigen processing and presentation of exogenous peptide antigen via MHC class II	5	0.0838527	KIF2A, CANX, KIF5A, KLC1, SEC24C
GO:0035418~protein localization to synapse	3	0.0841051	NRXN1, KLC1, ASIC2
GO:0035412~regulation of catenin import into nucleus	3	0.0841051	KANK1, AXIN1, SNAI2
GO:0019884~antigen processing and presentation of exogenous antigen	7	0.084572	KIF2A, PSMD5, CANX, KIF5A, PSMD1, KLC1, SEC24C
GO:0051603~proteolysis involved in cellular protein catabolic process	18	0.0845926	USP14, NDFIP1, WFS1, CUL3, AMFR, UBE2D2, RNF8, AXIN1, CSNK1E, APC, HECTD2, PSMD5, DDIT3, GNA12, PCYOX1L, MVB12A, PSMD1, FBXL3
GO:0033036~macromolecule localization	61	0.0847775	KCNG2, SNAP25, PTPRU, SLC27A1, IPO11, PPP1R13B, C15ORF38-AP3S2, TMEM167B, CNST, KIF5A, WASH1, AP3S2, BBS5, CEP55, PDIA2, SLC15A2, RPL23, AXIN1, CSNK1E, TMEM173, GNL3, TIAM1, OLFM2, ACAP2, DDIT3, CANX, SEC22B, ABCG1, SKAP1, PTGER4, KANK1, NRXN1, CACNA1C, KLC1, LMF1, SNX25, GRPEL2, S100A13, MVB12A, ASIC2, NKX6-1, SLC15A4, SEC23B, SEC31B, BANP, ACD, CHTOP, SNAPIN, PTPRN2, NDFIP1, ATP8B1, OSBPL3, STX…
GO:0031396~regulation of protein ubiquitination	9	0.086368	NDFIP1, NXN, WFS1, PSMD5, AXIN1, PSMD1, WASH1, TICAM1, SASH1
GO:1902744~negative regulation of lamellipodium organization	2	0.0866323	KANK1, ARPIN
GO:1904885~beta-catenin destruction complex assembly	2	0.0866323	APC, AXIN1
GO:0000209~protein polyubiquitination	9	0.0869812	HECTD2, PSMD5, CUL3, UBE2D2, AMFR, RNF8, PSMD1, SASH1, ZSWIM2
GO:0045026~plasma membrane fusion	3	0.0895381	ROPN1B, SNAP25, SNAPIN
GO:0009066~aspartate family amino acid metabolic process	4	0.0930906	MRI1, SLC25A21, BCAT1, ASPA
GO:0097479~synaptic vesicle localization	6	0.0940274	SNAP25, SNAPIN, NRXN1, CANX, SYT14, AP3S2
GO:0002495~antigen processing and presentation of peptide antigen via MHC class II	5	0.0944692	KIF2A, CANX, KIF5A, KLC1, SEC24C
GO:0050796~regulation of insulin secretion	7	0.0961063	TIAM1, SNAP25, KCNG2, NRXN1, CACNA1C, NKX6-1, STXBP5L
GO:0006511~ubiquitin-dependent protein catabolic process	16	0.0976895	USP14, NDFIP1, WFS1, CUL3, AMFR, UBE2D2, RNF8, AXIN1, CSNK1E, APC, HECTD2, PSMD5, DDIT3, MVB12A, PSMD1, FBXL3
